# Supplementary material for: Tracing electron density changes in langbeinite under pressure
Source: IUCrJ. 2021 Dec 23;9(Pt 1):146–62. doi: 10.1107/S2052252521012628 (PMC8733888; doi:10.1107/S2052252521012628)
Supplement: Supplementary file 1 [file m-09-00146-sup1.cif]

data_Langbeinite_silver_source_structural
_audit_creation_date               2020-12-14
_audit_creation_method
;
Olex2 1.3
(compiled 2020.11.12 svn.r5f609507 for OlexSys, GUI svn.r6226)
;
_shelx_SHELXL_version_number       '2018/3'
_audit_contact_author_address      
;
University of Warsaw, Dept Chem, Zwirki i Wigury St 101, PL-02-089 Warsaw, Poland
;
_audit_contact_author_email        kwozniak@chem.uw.edu.pl
_audit_contact_author_name         "Krzysztof Wozniak"
_audit_contact_author_phone        ?
_publ_contact_author_id_orcid      ?
_publ_section_references
;
Dolomanov, O.V., Bourhis, L.J., Gildea, R.J, Howard, J.A.K. & Puschmann, H.
 (2009), J. Appl. Cryst. 42, 339-341.

Sheldrick, G.M. (2015). Acta Cryst. A71, 3-8.

Sheldrick, G.M. (2015). Acta Cryst. C71, 3-8.
;
_chemical_name_common              ?
_chemical_name_systematic          ?
_chemical_formula_moiety           'K2 Mg2 O12 S3'
_chemical_formula_sum              'K2 Mg2 O12 S3'
_chemical_formula_weight           415.00
_chemical_absolute_configuration   ?
_chemical_melting_point            ?
_chemical_oxdiff_formula           'K2 Mg2 S3 O12'
loop_
  _atom_type_symbol
  _atom_type_description
  _atom_type_scat_dispersion_real
  _atom_type_scat_dispersion_imag
  _atom_type_scat_source
 'K' 'K' 0.1411 0.1573 'International Tables Vol C Tables 4.2.6.8 and 6.1.1.4'
 'Mg' 'Mg' 0.0310 0.0222 'International Tables Vol C Tables 4.2.6.8 and 6.1.1.4'
 'O' 'O' 0.0058 0.0036 'International Tables Vol C Tables 4.2.6.8 and 6.1.1.4'
 'S' 'S' 0.0831 0.0770 'International Tables Vol C Tables 4.2.6.8 and 6.1.1.4'

_shelx_space_group_comment
;
The symmetry employed for this shelxl refinement is uniquely defined
by the following loop, which should always be used as a source of
symmetry information in preference to the above space-group names.
They are only intended as comments.
;
_space_group_crystal_system        'cubic'
_space_group_IT_number             198
_space_group_name_H-M_alt          'P 21 3'
_space_group_name_Hall             'P 2ac 2ab 3'
loop_
  _space_group_symop_operation_xyz
 'x, y, z'
 '-x+1/2, -y, z+1/2'
 '-x, y+1/2, -z+1/2'
 'x+1/2, -y+1/2, -z'
 'z, x, y'
 'z+1/2, -x+1/2, -y'
 '-z+1/2, -x, y+1/2'
 '-z, x+1/2, -y+1/2'
 'y, z, x'
 '-y, z+1/2, -x+1/2'
 'y+1/2, -z+1/2, -x'
 '-y+1/2, -z, x+1/2'

_cell_length_a                     9.91895(2)
_cell_length_b                     9.91895(2)
_cell_length_c                     9.91895(2)
_cell_angle_alpha                  90
_cell_angle_beta                   90
_cell_angle_gamma                  90
_cell_volume                       975.880(5)
_cell_formula_units_Z              4
_cell_measurement_reflns_used      80569
_cell_measurement_temperature      293(2)
_cell_measurement_theta_max        44.3910
_cell_measurement_theta_min        2.7870
_shelx_estimated_absorpt_T_max     ?
_shelx_estimated_absorpt_T_min     ?
_exptl_absorpt_coefficient_mu      0.913
_exptl_absorpt_correction_T_max    1.000
_exptl_absorpt_correction_T_min    0.217
_exptl_absorpt_correction_type     gaussian
_exptl_absorpt_process_details
;
CrysAlisPro 1.171.40.67a (Rigaku Oxford Diffraction, 2019)
Numerical absorption correction based on gaussian integration over
			a multifaceted crystal model
Empirical absorption correction using spherical harmonics,
 implemented in SCALE3 ABSPACK scaling algorithm.
;
_exptl_absorpt_special_details     ?
_exptl_crystal_colour              "pale grey"
_exptl_crystal_density_diffrn      2.825
_exptl_crystal_density_meas        ?
_exptl_crystal_density_method      ?
_exptl_crystal_description         block
_exptl_crystal_F_000               824
loop_
  _exptl_crystal_face_index_h
  _exptl_crystal_face_index_k
  _exptl_crystal_face_index_l
  _exptl_crystal_face_perp_dist
 1 -1 18 0.1651
 2 -10 -15 0.1742
 5 -16 -6 0.2418
 6 -15 8 0.2529
 -1 -1 -18 0.2236
 -6 15 -6 0.2149
 -5 16 7 0.1915
 -12 11 -7 0.1914
 -17 -6 1 0.1623
 -9 -14 7 0.1648
 15 9 -3 0.1209
 17 5 -1 0.1460
 -11 14 0 0.1951
 -10 -14 -1 0.1239
 -16 -3 -8 0.1988
 13 12 3 0.1264
 15 5 7 0.1726
 0 4 17 0.1626
 -14 -3 10 0.2056
 -16 7 3 0.1903
 -7 -12 -10 0.1293
 -4 -16 -6 0.1456

_exptl_crystal_size_max            0.501
_exptl_crystal_size_mid            0.425
_exptl_crystal_size_min            0.279
loop_
  _exptl_oxdiff_crystal_face_indexfrac_h
  _exptl_oxdiff_crystal_face_indexfrac_k
  _exptl_oxdiff_crystal_face_indexfrac_l
  _exptl_oxdiff_crystal_face_x
  _exptl_oxdiff_crystal_face_y
  _exptl_oxdiff_crystal_face_z
 1.4360 -0.6317 17.6640 0.8258 -0.1963 -0.5286
 2.1793 -9.5441 -14.7877 -0.9691 0.2319 -0.0842
 4.9049 -15.8839 -6.1682 -0.7324 0.1765 -0.6576
 5.5718 -15.0378 7.5578 -0.0538 0.0150 -0.9984
 -0.9530 -0.8124 -17.6897 -0.8669 0.2063 0.4538
 -5.6522 15.4955 -6.4995 0.1170 -0.0301 0.9927
 -4.7664 15.6227 6.9012 0.7602 -0.1831 0.6233
 -12.1093 10.8211 -7.1098 -0.0975 -0.4166 0.9039
 -16.5547 -6.1754 1.4729 -0.2324 -0.9718 -0.0394
 -8.7436 -13.9871 6.5029 -0.1735 -0.7191 -0.6730
 14.5855 9.4731 -3.4500 0.2238 0.9336 0.2799
 16.9670 5.0766 -0.8409 0.2323 0.9720 -0.0358
 -11.2946 13.6559 -0.4853 0.3061 -0.4412 0.8436
 -10.3304 -14.3952 -0.6988 -0.5372 -0.6997 -0.4710
 -15.6188 -2.7802 -7.9197 -0.5679 -0.7429 0.3544
 12.8710 11.7999 3.0887 0.5903 0.7700 0.2421
 15.4286 5.4174 6.8577 0.5954 0.7781 -0.2000
 -0.2510 4.2407 17.2183 0.9388 -0.2250 -0.2610
 -14.3240 -3.0200 10.0032 0.2809 -0.9462 -0.1605
 -16.0495 6.7282 3.3824 0.2478 -0.8297 0.5002
 -7.4776 -12.2648 -10.4011 -0.9116 -0.3782 -0.1609
 -4.3263 -16.2219 -5.7098 -0.7862 -0.3253 -0.5255

_exptl_transmission_factor_max     ?
_exptl_transmission_factor_min     ?
_diffrn_reflns_av_R_equivalents    0.0306
_diffrn_reflns_av_unetI/netI       0.0070
_diffrn_reflns_Laue_measured_fraction_full  1.000
_diffrn_reflns_Laue_measured_fraction_max  0.998
_diffrn_reflns_limit_h_max         24
_diffrn_reflns_limit_h_min         -24
_diffrn_reflns_limit_k_max         24
_diffrn_reflns_limit_k_min         -24
_diffrn_reflns_limit_l_max         24
_diffrn_reflns_limit_l_min         -24
_diffrn_reflns_number              168589
_diffrn_reflns_point_group_measured_fraction_full  1.000
_diffrn_reflns_point_group_measured_fraction_max  0.998
_diffrn_reflns_theta_full          19.665
_diffrn_reflns_theta_max           44.610
_diffrn_reflns_theta_min           2.292
_diffrn_ambient_temperature        293(2)
_diffrn_detector                   'CCD plate'
_diffrn_detector_area_resol_mean   16.0128
_diffrn_detector_type              Eos
_diffrn_measured_fraction_theta_full  1.000
_diffrn_measured_fraction_theta_max  0.998
_diffrn_measurement_details
;
List of Runs (angles in degrees, time in seconds):

  # Type    Start    End  Width  t~exp~   \w     \q     \k     \f   Frames
--------------------------------------------------------------------------
  1  \w    -20.00  30.00   1.00   15.00    --  -24.72 -99.00 -30.00   50
  2  \w   -101.00  13.00   1.00   15.00    --  -24.72 -57.00  30.00  114
  3  \w   -101.00  13.00   1.00   15.00    --  -24.72 -57.00 120.00  114
  4  \w    -51.00  63.00   1.00   15.00    --   24.72 -57.00 150.00  114
  5  \w    -51.00  63.00   1.00   15.00    --   24.72 -57.00   0.00  114
  6  \w    -13.00 101.00   1.00   15.00    --   24.72  57.00 -60.00  114
  7  \w    -20.00  80.00   1.00   15.00    --   24.72 -99.00 -90.00  100
  8  \w    -21.00 107.00   1.00   60.00    --   64.14 -77.00  30.00  128
  9  \w     21.00 149.00   1.00   60.00    --   64.14  77.00  60.00  128
 10  \w     21.00 149.00   1.00   60.00    --   64.14  77.00 120.00  128
 11  \w     21.00 149.00   1.00   60.00    --   64.14  77.00  90.00  128
 12  \w     21.00 149.00   1.00   60.00    --   64.14  77.00 -30.00  128
 13  \w    -12.00 101.00   1.00   60.00    --   64.14 -61.00  90.00  113
 14  \w     21.00 149.00   1.00   60.00    --   64.14  77.00 -60.00  128
 15  \w     21.00 149.00   1.00   60.00    --   64.14  77.00 -90.00  128
 16  \w     49.00 155.00   1.00   60.00    --   64.14 160.00 120.00  106
 17  \w     21.00 149.00   1.00   60.00    --   64.14  77.00  30.00  128
 18  \w     21.00 149.00   1.00   60.00    --   64.14  77.00   0.00  128
 19  \w     21.00 149.00   1.00   60.00    --   64.14  77.00-120.00  128
 20  \w     21.00 149.00   1.00   60.00    --   64.14  77.00 150.00  128
 21  \w     21.00 149.00   1.00   60.00    --   64.14  77.00-180.00  128
 22  \w     49.00 155.00   1.00   60.00    --   64.14 160.00 -30.00  106
 23  \w     21.00 149.00   1.00   60.00    --   64.14  77.00-180.00  128
 24  \w    -12.00 101.00   1.00   60.00    --   64.14 -61.00-150.00  113
 25  \w     21.00 149.00   1.00   60.00    --   64.14  77.00-153.77  128
 26  \w    -20.00  30.00   1.00   15.00    --  -24.72 -99.00   0.00   50
 27  \w     21.00  66.00   1.00   15.00    --  -24.72-160.00  60.00   45
 28  \w    -20.00  30.00   1.00   15.00    --  -24.72 -99.00-180.00   50
 29  \w    -20.00  30.00   1.00   15.00    --  -24.72 -99.00 150.00   50
 30  \w    -66.00 -21.00   1.00   15.00    --   24.72 160.00-150.00   45
 31  \w    -60.00  68.00   1.00   15.00    --   24.72 -77.00  30.00  128
 32  \w    -30.00  17.00   1.00   15.00    --   24.72 101.00 134.00   47
 33  \w    -66.00 -21.00   1.00   15.00    --   24.72 160.00  30.00   45
 34  \w     49.00 155.00   1.00   60.00    --   64.14 160.00  90.00  106
;
_diffrn_measurement_device         'four-circle diffractometer'
_diffrn_measurement_device_type    'SuperNova, Single source at offset/far, Eos'
_diffrn_measurement_method         '\w scans'
_diffrn_orient_matrix_type        
 'CrysAlisPro convention (1999,Acta A55,543-557)'
_diffrn_orient_matrix_UB_11        0.0070729000
_diffrn_orient_matrix_UB_12        0.0299470000
_diffrn_orient_matrix_UB_13        0.0472484000
_diffrn_orient_matrix_UB_21        0.0532028000
_diffrn_orient_matrix_UB_22        0.0111576000
_diffrn_orient_matrix_UB_23        -0.0150405000
_diffrn_orient_matrix_UB_31        -0.0173462000
_diffrn_orient_matrix_UB_32        0.0464711000
_diffrn_orient_matrix_UB_33        -0.0268551000
_diffrn_radiation_monochromator    mirror
_diffrn_radiation_probe            x-ray
_diffrn_radiation_type             'Ag K\a'
_diffrn_radiation_wavelength       0.56087
_diffrn_source                     'micro-focus sealed X-ray tube'
_diffrn_source_type                'SuperNova (Ag) X-ray Source'
_reflns_Friedel_coverage           0.838
_reflns_Friedel_fraction_full      1.000
_reflns_Friedel_fraction_max       0.998
_reflns_number_gt                  5292
_reflns_number_total               5360
_reflns_odcompleteness_completeness  100.00
_reflns_odcompleteness_iscentric   1
_reflns_odcompleteness_theta       44.37
_reflns_special_details
;
 Reflections were merged by SHELXL according to the crystal
 class for the calculation of statistics and refinement.
 
 _reflns_Friedel_fraction is defined as the number of unique
 Friedel pairs measured divided by the number that would be
 possible theoretically, ignoring centric projections and
 systematic absences.
;
_reflns_threshold_expression       'I > 2\s(I)'
_computing_cell_refinement         'CrysAlisPro 1.171.40.67a (Rigaku OD, 2019)'
_computing_data_collection         'CrysAlisPro 1.171.40.67a (Rigaku OD, 2019)'
_computing_data_reduction          'CrysAlisPro 1.171.40.67a (Rigaku OD, 2019)'
_computing_molecular_graphics      'Olex2 1.3 (Dolomanov et al., 2009)'
_computing_publication_material    'Olex2 1.3 (Dolomanov et al., 2009)'
_computing_structure_refinement    'SHELXL 2018/3 (Sheldrick, 2015)'
_computing_structure_solution      'SHELXT 2018/2 (Sheldrick, 2018)'
_refine_diff_density_max           0.911
_refine_diff_density_min           -0.411
_refine_diff_density_rms           0.089
_refine_ls_abs_structure_details
;
 Flack x determined using 2346 quotients [(I+)-(I-)]/[(I+)+(I-)]
 (Parsons, Flack and Wagner, Acta Cryst. B69 (2013) 249-259).
;
_refine_ls_abs_structure_Flack     0.023(9)
_refine_ls_extinction_coef         .
_refine_ls_extinction_method       none
_refine_ls_goodness_of_fit_ref     1.100
_refine_ls_hydrogen_treatment      undef
_refine_ls_matrix_type             full
_refine_ls_number_parameters       58
_refine_ls_number_reflns           5360
_refine_ls_number_restraints       0
_refine_ls_R_factor_all            0.0224
_refine_ls_R_factor_gt             0.0221
_refine_ls_restrained_S_all        1.100
_refine_ls_shift/su_max            0.001
_refine_ls_shift/su_mean           0.000
_refine_ls_structure_factor_coef   Fsqd
_refine_ls_weighting_details      
 'w=1/[\s^2^(Fo^2^)+(0.0284P)^2^+0.1847P] where P=(Fo^2^+2Fc^2^)/3'
_refine_ls_weighting_scheme        calc
_refine_ls_wR_factor_gt            0.0595
_refine_ls_wR_factor_ref           0.0597
_refine_special_details            ?
_olex2_refinement_description
;
;
_atom_sites_solution_hydrogens     .
_atom_sites_solution_primary       dual
_atom_sites_solution_secondary     ?
loop_
  _atom_site_label
  _atom_site_type_symbol
  _atom_site_fract_x
  _atom_site_fract_y
  _atom_site_fract_z
  _atom_site_U_iso_or_equiv
  _atom_site_adp_type
  _atom_site_occupancy
  _atom_site_site_symmetry_order
  _atom_site_calc_flag
  _atom_site_refinement_flags_posn
  _atom_site_refinement_flags_adp
  _atom_site_refinement_flags_occupancy
  _atom_site_disorder_assembly
  _atom_site_disorder_group
 S3 S 0.98210(2) 0.28399(2) 0.37560(2) 0.00691(2) Uani 1 1 d . . . . .
 K1 K 0.95189(3) 0.45189(3) 0.04811(3) 0.02179(6) Uani 1 3 d S T P . .
 K2 K 0.81675(2) 0.18325(2) 0.68325(2) 0.01949(5) Uani 1 3 d S T P . .
 Mg5 Mg 0.66491(3) 0.16491(3) 0.33509(3) 0.00853(5) Uani 1 3 d S T P . .
 Mg4 Mg 1.09908(3) 0.09908(3) 0.09908(3) 0.00870(5) Uani 1 3 d S T P . .
 O6 O 1.04204(9) 0.19545(8) 0.27401(8) 0.02073(12) Uani 1 1 d . . . . .
 O7 O 0.99196(8) 0.42448(6) 0.32995(8) 0.01734(10) Uani 1 1 d . . . . .
 O8 O 0.84196(7) 0.24745(8) 0.40220(9) 0.01955(11) Uani 1 1 d . . . . .
 O9 O 1.05843(10) 0.26439(9) 0.50073(8) 0.02348(15) Uani 1 1 d . . . . .

loop_
  _atom_site_aniso_label
  _atom_site_aniso_U_11
  _atom_site_aniso_U_22
  _atom_site_aniso_U_33
  _atom_site_aniso_U_23
  _atom_site_aniso_U_13
  _atom_site_aniso_U_12
 S3 0.00704(4) 0.00676(4) 0.00692(4) -0.00110(3) -0.00055(3) -0.00004(3)
 K1 0.02179(6) 0.02179(6) 0.02179(6) -0.00046(6) -0.00046(6) 0.00046(6)
 K2 0.01949(5) 0.01949(5) 0.01949(5) -0.00163(5) 0.00163(5) 0.00163(5)
 Mg5 0.00853(5) 0.00853(5) 0.00853(5) 0.00082(5) 0.00082(5) -0.00082(5)
 Mg4 0.00870(5) 0.00870(5) 0.00870(5) -0.00014(6) -0.00014(6) -0.00014(6)
 O6 0.0264(3) 0.0170(2) 0.0188(2) -0.00947(19) 0.0087(2) 0.00120(19)
 O7 0.0234(3) 0.00818(13) 0.0204(2) 0.00301(14) 0.0066(2) 0.00084(15)
 O8 0.01034(16) 0.0222(3) 0.0262(3) -0.0040(2) 0.00339(18) -0.00728(17)
 O9 0.0283(3) 0.0250(3) 0.0171(2) -0.0017(2) -0.0152(2) 0.0027(3)

_geom_special_details
;
 All esds (except the esd in the dihedral angle between two l.s. planes)
 are estimated using the full covariance matrix.  The cell esds are taken
 into account individually in the estimation of esds in distances, angles
 and torsion angles; correlations between esds in cell parameters are only
 used when they are defined by crystal symmetry.  An approximate (isotropic)
 treatment of cell esds is used for estimating esds involving l.s. planes.
;
loop_
  _geom_bond_atom_site_label_1
  _geom_bond_atom_site_label_2
  _geom_bond_distance
  _geom_bond_site_symmetry_2
  _geom_bond_publ_flag
 S3 K1 3.6626(4) . ?
 S3 K1 3.4428(3) 3_745 ?
 S3 K2 3.3859(2) 4_556 ?
 S3 K2 3.6056(3) . ?
 S3 O6 1.4629(6) . ?
 S3 O7 1.4685(6) . ?
 S3 O8 1.4606(6) . ?
 S3 O9 1.4669(7) . ?
 K1 O6 2.9922(9) 9_654 ?
 K1 O6 2.9922(9) 6_565 ?
 K1 O6 2.9922(9) 3_755 ?
 K1 O7 2.8368(8) . ?
 K1 O7 2.8367(8) 11_556 ?
 K1 O7 2.8367(8) 8_645 ?
 K1 O9 3.1389(10) 9_654 ?
 K1 O9 3.1389(10) 6_565 ?
 K1 O9 3.1389(10) 3_755 ?
 K2 O6 3.0087(10) 11_557 ?
 K2 O6 3.0087(10) 4_456 ?
 K2 O6 3.0087(10) 6_566 ?
 K2 O8 2.8704(9) . ?
 K2 O8 2.8705(9) 10_646 ?
 K2 O8 2.8705(9) 7_665 ?
 K2 O9 3.1883(11) 4_456 ?
 K2 O9 3.1883(11) 11_557 ?
 K2 O9 3.1099(12) . ?
 K2 O9 3.1099(11) 10_646 ?
 K2 O9 3.1099(11) 7_665 ?
 K2 O9 3.1883(11) 6_566 ?
 Mg5 O8 2.0488(7) . ?
 Mg5 O8 2.0488(7) 11_556 ?
 Mg5 O8 2.0488(7) 8_645 ?
 Mg5 O9 2.0638(7) 5_545 ?
 Mg5 O9 2.0638(7) 4_456 ?
 Mg5 O9 2.0638(7) 10_646 ?
 Mg4 O6 2.0602(7) . ?
 Mg4 O6 2.0602(7) 5_645 ?
 Mg4 O6 2.0602(7) 9_654 ?
 Mg4 O7 2.0761(7) 11_556 ?
 Mg4 O7 2.0761(7) 3_745 ?
 Mg4 O7 2.0761(7) 7_664 ?

loop_
  _geom_angle_atom_site_label_1
  _geom_angle_atom_site_label_2
  _geom_angle_atom_site_label_3
  _geom_angle
  _geom_angle_site_symmetry_1
  _geom_angle_site_symmetry_3
  _geom_angle_publ_flag
 K1 S3 K1 130.208(8) 3_745 . ?
 K1 S3 K2 68.610(9) 3_745 . ?
 K2 S3 K1 147.077(7) . . ?
 K2 S3 K1 83.321(6) 4_556 . ?
 K2 S3 K1 86.748(6) 4_556 3_745 ?
 K2 S3 K2 128.201(7) 4_556 . ?
 O6 S3 K1 59.98(4) . 3_745 ?
 O6 S3 K1 72.26(4) . . ?
 O6 S3 K2 62.64(4) . 4_556 ?
 O6 S3 K2 126.97(4) . . ?
 O6 S3 O7 109.29(5) . . ?
 O6 S3 O9 107.07(6) . . ?
 O7 S3 K1 45.62(3) . . ?
 O7 S3 K1 164.38(3) . 3_745 ?
 O7 S3 K2 123.66(3) . . ?
 O7 S3 K2 77.91(3) . 4_556 ?
 O8 S3 K1 84.48(4) . 3_745 ?
 O8 S3 K1 101.26(4) . . ?
 O8 S3 K2 171.10(4) . 4_556 ?
 O8 S3 K2 49.11(4) . . ?
 O8 S3 O6 111.24(5) . . ?
 O8 S3 O7 110.77(5) . . ?
 O8 S3 O9 107.79(6) . . ?
 O9 S3 K1 148.54(4) . . ?
 O9 S3 K1 65.73(4) . 3_745 ?
 O9 S3 K2 58.79(4) . . ?
 O9 S3 K2 69.67(4) . 4_556 ?
 O9 S3 O7 110.63(5) . . ?
 S3 K1 S3 94.023(9) 3_755 9_654 ?
 S3 K1 S3 94.023(9) 6_565 9_654 ?
 S3 K1 S3 94.023(9) 3_755 6_565 ?
 O6 K1 S3 105.684(19) 9_654 6_565 ?
 O6 K1 S3 114.525(16) 6_565 9_654 ?
 O6 K1 S3 114.525(16) 3_755 6_565 ?
 O6 K1 S3 25.045(12) 9_654 9_654 ?
 O6 K1 S3 25.045(12) 6_565 6_565 ?
 O6 K1 S3 25.045(12) 3_755 3_755 ?
 O6 K1 S3 105.684(19) 3_755 9_654 ?
 O6 K1 S3 114.525(16) 9_654 3_755 ?
 O6 K1 S3 105.684(19) 6_565 3_755 ?
 O6 K1 O6 118.145(7) 3_755 9_654 ?
 O6 K1 O6 118.145(7) 6_565 3_755 ?
 O6 K1 O6 118.145(7) 6_565 9_654 ?
 O6 K1 O9 127.26(3) 6_565 9_654 ?
 O6 K1 O9 127.26(3) 3_755 6_565 ?
 O6 K1 O9 80.58(2) 6_565 3_755 ?
 O6 K1 O9 80.58(2) 3_755 9_654 ?
 O6 K1 O9 80.58(2) 9_654 6_565 ?
 O6 K1 O9 45.12(2) 9_654 9_654 ?
 O6 K1 O9 45.12(2) 3_755 3_755 ?
 O6 K1 O9 45.12(2) 6_565 6_565 ?
 O6 K1 O9 127.26(3) 9_654 3_755 ?
 O7 K1 S3 91.850(16) 8_645 3_755 ?
 O7 K1 S3 172.731(14) . 6_565 ?
 O7 K1 S3 172.732(14) 8_645 9_654 ?
 O7 K1 S3 81.282(12) . 3_755 ?
 O7 K1 S3 81.283(12) 11_556 9_654 ?
 O7 K1 S3 91.850(16) 11_556 6_565 ?
 O7 K1 S3 91.850(16) . 9_654 ?
 O7 K1 S3 81.283(12) 8_645 6_565 ?
 O7 K1 S3 172.732(14) 11_556 3_755 ?
 O7 K1 O6 81.39(2) 11_556 6_565 ?
 O7 K1 O6 59.565(18) . 3_755 ?
 O7 K1 O6 151.67(2) 8_645 9_654 ?
 O7 K1 O6 59.565(18) 8_645 6_565 ?
 O7 K1 O6 59.565(18) 11_556 9_654 ?
 O7 K1 O6 151.67(2) . 6_565 ?
 O7 K1 O6 81.39(2) . 9_654 ?
 O7 K1 O6 151.67(2) 11_556 3_755 ?
 O7 K1 O6 81.39(2) 8_645 3_755 ?
 O7 K1 O7 93.27(2) 8_645 . ?
 O7 K1 O7 93.27(2) 11_556 8_645 ?
 O7 K1 O7 93.27(2) 11_556 . ?
 O7 K1 O9 104.555(18) 11_556 9_654 ?
 O7 K1 O9 81.04(2) . 9_654 ?
 O7 K1 O9 104.555(18) 8_645 6_565 ?
 O7 K1 O9 161.51(2) 11_556 3_755 ?
 O7 K1 O9 161.51(2) . 6_565 ?
 O7 K1 O9 81.04(2) 8_645 3_755 ?
 O7 K1 O9 104.555(18) . 3_755 ?
 O7 K1 O9 81.04(2) 11_556 6_565 ?
 O7 K1 O9 161.51(2) 8_645 9_654 ?
 O9 K1 S3 69.962(15) 3_755 6_565 ?
 O9 K1 S3 69.962(15) 6_565 9_654 ?
 O9 K1 S3 102.64(2) 9_654 6_565 ?
 O9 K1 S3 69.962(15) 9_654 3_755 ?
 O9 K1 S3 102.64(2) 3_755 9_654 ?
 O9 K1 S3 25.214(12) 3_755 3_755 ?
 O9 K1 S3 25.214(12) 6_565 6_565 ?
 O9 K1 S3 25.214(12) 9_654 9_654 ?
 O9 K1 S3 102.64(2) 6_565 3_755 ?
 O9 K1 O9 83.39(3) 9_654 3_755 ?
 O9 K1 O9 83.39(3) 6_565 3_755 ?
 O9 K1 O9 83.39(3) 9_654 6_565 ?
 O6 K2 O6 56.90(2) 6_566 11_557 ?
 O6 K2 O6 56.90(2) 6_566 4_456 ?
 O6 K2 O6 56.90(2) 11_557 4_456 ?
 O6 K2 O9 88.17(3) 11_557 6_566 ?
 O6 K2 O9 88.17(3) 4_456 11_557 ?
 O6 K2 O9 44.576(18) 4_456 4_456 ?
 O6 K2 O9 88.17(3) 6_566 4_456 ?
 O6 K2 O9 143.03(2) 6_566 10_646 ?
 O6 K2 O9 143.03(2) 4_456 7_665 ?
 O6 K2 O9 143.03(2) 11_557 . ?
 O6 K2 O9 100.02(2) 6_566 11_557 ?
 O6 K2 O9 132.58(2) 4_456 . ?
 O6 K2 O9 132.58(2) 11_557 10_646 ?
 O6 K2 O9 44.576(18) 6_566 6_566 ?
 O6 K2 O9 44.576(18) 11_557 11_557 ?
 O6 K2 O9 100.02(2) 4_456 6_566 ?
 O6 K2 O9 96.14(2) 6_566 . ?
 O6 K2 O9 100.02(2) 11_557 4_456 ?
 O6 K2 O9 132.58(2) 6_566 7_665 ?
 O6 K2 O9 96.14(2) 11_557 7_665 ?
 O6 K2 O9 96.14(2) 4_456 10_646 ?
 O8 K2 O6 97.30(2) 7_665 6_566 ?
 O8 K2 O6 97.30(2) . 4_456 ?
 O8 K2 O6 101.52(2) . 6_566 ?
 O8 K2 O6 152.02(2) . 11_557 ?
 O8 K2 O6 101.52(2) 10_646 4_456 ?
 O8 K2 O6 97.30(2) 10_646 11_557 ?
 O8 K2 O6 152.02(2) 10_646 6_566 ?
 O8 K2 O6 101.52(2) 7_665 11_557 ?
 O8 K2 O6 152.02(2) 7_665 4_456 ?
 O8 K2 O8 98.64(2) . 10_646 ?
 O8 K2 O8 98.64(2) . 7_665 ?
 O8 K2 O8 98.64(2) 10_646 7_665 ?
 O8 K2 O9 46.378(18) . . ?
 O8 K2 O9 58.532(18) 10_646 11_557 ?
 O8 K2 O9 58.532(18) . 4_456 ?
 O8 K2 O9 53.351(19) 7_665 . ?
 O8 K2 O9 157.17(2) 7_665 4_456 ?
 O8 K2 O9 85.99(2) 10_646 4_456 ?
 O8 K2 O9 157.17(2) . 11_557 ?
 O8 K2 O9 111.82(3) 7_665 10_646 ?
 O8 K2 O9 85.99(2) . 6_566 ?
 O8 K2 O9 111.82(3) 10_646 . ?
 O8 K2 O9 53.351(19) . 10_646 ?
 O8 K2 O9 46.378(18) 10_646 10_646 ?
 O8 K2 O9 85.99(2) 7_665 11_557 ?
 O8 K2 O9 111.82(3) . 7_665 ?
 O8 K2 O9 157.17(2) 10_646 6_566 ?
 O8 K2 O9 53.351(19) 10_646 7_665 ?
 O8 K2 O9 46.378(18) 7_665 7_665 ?
 O8 K2 O9 58.532(18) 7_665 6_566 ?
 O9 K2 O9 56.34(3) 10_646 4_456 ?
 O9 K2 O9 137.861(15) 10_646 6_566 ?
 O9 K2 O9 114.980(11) 4_456 11_557 ?
 O9 K2 O9 137.861(15) 7_665 4_456 ?
 O9 K2 O9 137.861(15) . 11_557 ?
 O9 K2 O9 104.130(4) . 4_456 ?
 O9 K2 O9 84.34(3) 10_646 . ?
 O9 K2 O9 114.980(11) 6_566 4_456 ?
 O9 K2 O9 56.34(3) 7_665 11_557 ?
 O9 K2 O9 56.34(3) . 6_566 ?
 O9 K2 O9 114.980(11) 6_566 11_557 ?
 O9 K2 O9 84.34(3) 7_665 . ?
 O9 K2 O9 104.130(4) 7_665 6_566 ?
 O9 K2 O9 84.34(3) 10_646 7_665 ?
 O9 K2 O9 104.130(4) 10_646 11_557 ?
 K2 Mg5 K2 112.984(6) 2_654 4_456 ?
 K2 Mg5 K2 112.984(6) . 2_654 ?
 K2 Mg5 K2 112.984(6) . 4_456 ?
 O8 Mg5 K2 117.02(2) 8_645 . ?
 O8 Mg5 K2 48.78(3) 8_645 4_456 ?
 O8 Mg5 K2 48.78(3) . . ?
 O8 Mg5 K2 117.02(2) 11_556 4_456 ?
 O8 Mg5 K2 48.78(3) 11_556 2_654 ?
 O8 Mg5 K2 129.86(3) . 4_456 ?
 O8 Mg5 K2 129.86(3) 8_645 2_654 ?
 O8 Mg5 K2 117.02(2) . 2_654 ?
 O8 Mg5 K2 129.86(3) 11_556 . ?
 O8 Mg5 O8 93.77(4) 8_645 . ?
 O8 Mg5 O8 93.77(4) 11_556 . ?
 O8 Mg5 O8 93.77(4) 11_556 8_645 ?
 O8 Mg5 O9 81.82(4) 11_556 5_545 ?
 O8 Mg5 O9 172.43(4) 8_645 10_646 ?
 O8 Mg5 O9 92.67(4) . 4_456 ?
 O8 Mg5 O9 92.67(4) 8_645 5_545 ?
 O8 Mg5 O9 172.43(4) . 5_545 ?
 O8 Mg5 O9 81.82(4) . 10_646 ?
 O8 Mg5 O9 172.43(4) 11_556 4_456 ?
 O8 Mg5 O9 81.82(4) 8_645 4_456 ?
 O8 Mg5 O9 92.67(4) 11_556 10_646 ?
 O9 Mg5 K2 57.69(3) 4_456 . ?
 O9 Mg5 K2 55.51(3) 4_456 4_456 ?
 O9 Mg5 K2 57.69(3) 10_646 2_654 ?
 O9 Mg5 K2 55.51(3) 10_646 . ?
 O9 Mg5 K2 130.61(3) 4_456 2_654 ?
 O9 Mg5 K2 55.51(3) 5_545 2_654 ?
 O9 Mg5 K2 130.61(3) 5_545 . ?
 O9 Mg5 K2 57.69(3) 5_545 4_456 ?
 O9 Mg5 K2 130.61(3) 10_646 4_456 ?
 O9 Mg5 O9 92.19(4) 5_545 4_456 ?
 O9 Mg5 O9 92.19(4) 5_545 10_646 ?
 O9 Mg5 O9 92.19(4) 4_456 10_646 ?
 K1 Mg4 K1 114.810(5) 4 3_745 ?
 K1 Mg4 K1 114.809(5) 4 . ?
 K1 Mg4 K1 114.810(5) 3_745 . ?
 K2 Mg4 K1 76.614(7) 4_556 3_745 ?
 K2 Mg4 K1 76.614(7) 4_556 4 ?
 K2 Mg4 K1 76.614(7) 4_556 . ?
 O6 Mg4 K1 65.29(3) 5_645 3_745 ?
 O6 Mg4 K1 50.98(3) 9_654 . ?
 O6 Mg4 K1 65.29(3) . . ?
 O6 Mg4 K1 65.29(3) 9_654 4 ?
 O6 Mg4 K1 50.98(3) 5_645 4 ?
 O6 Mg4 K1 129.35(3) 5_645 . ?
 O6 Mg4 K1 50.98(3) . 3_745 ?
 O6 Mg4 K1 129.35(3) 9_654 3_745 ?
 O6 Mg4 K1 129.35(3) . 4 ?
 O6 Mg4 K2 53.45(3) 9_654 4_556 ?
 O6 Mg4 K2 53.45(3) . 4_556 ?
 O6 Mg4 K2 53.45(3) 5_645 4_556 ?
 O6 Mg4 O6 88.16(4) . 9_654 ?
 O6 Mg4 O6 88.16(4) . 5_645 ?
 O6 Mg4 O6 88.17(4) 9_654 5_645 ?
 O6 Mg4 O7 175.93(4) 9_654 3_745 ?
 O6 Mg4 O7 175.93(4) . 7_664 ?
 O6 Mg4 O7 88.97(3) 5_645 7_664 ?
 O6 Mg4 O7 88.85(4) . 11_556 ?
 O6 Mg4 O7 88.97(3) . 3_745 ?
 O6 Mg4 O7 88.97(3) 9_654 11_556 ?
 O6 Mg4 O7 88.85(4) 5_645 3_745 ?
 O6 Mg4 O7 175.93(4) 5_645 11_556 ?
 O6 Mg4 O7 88.85(4) 9_654 7_664 ?
 O7 Mg4 K1 114.65(2) 11_556 3_745 ?
 O7 Mg4 K1 114.65(2) 7_664 . ?
 O7 Mg4 K1 129.93(2) 11_556 4 ?
 O7 Mg4 K1 129.93(2) 7_664 3_745 ?
 O7 Mg4 K1 129.93(2) 3_745 . ?
 O7 Mg4 K1 46.68(2) 3_745 3_745 ?
 O7 Mg4 K1 46.68(2) 11_556 . ?
 O7 Mg4 K1 46.68(2) 7_664 4 ?
 O7 Mg4 K1 114.65(2) 3_745 4 ?
 O7 Mg4 K2 122.48(2) 3_745 4_556 ?
 O7 Mg4 K2 122.48(2) 11_556 4_556 ?
 O7 Mg4 K2 122.48(2) 7_664 4_556 ?
 O7 Mg4 O7 93.87(3) 7_664 3_745 ?
 O7 Mg4 O7 93.87(3) 11_556 3_745 ?
 O7 Mg4 O7 93.87(3) 11_556 7_664 ?
 S3 O6 K1 94.98(4) . 3_745 ?
 S3 O6 K2 91.77(4) . 4_556 ?
 S3 O6 Mg4 165.99(7) . . ?
 K1 O6 K2 102.80(3) 3_745 4_556 ?
 Mg4 O6 K1 96.69(3) . 3_745 ?
 Mg4 O6 K2 93.18(3) . 4_556 ?
 S3 O7 K1 112.67(4) . . ?
 S3 O7 K2 77.09(3) . 4_556 ?
 S3 O7 Mg4 131.16(4) . 3_755 ?
 K1 O7 K2 97.18(2) . 4_556 ?
 Mg4 O7 K1 101.14(3) 3_755 . ?
 Mg4 O7 K2 133.48(3) 3_755 4_556 ?
 S3 O8 K2 108.26(4) . . ?
 S3 O8 Mg5 148.90(6) . . ?
 Mg5 O8 K2 98.75(3) . . ?
 S3 O9 K1 89.05(4) . 3_745 ?
 S3 O9 K2 97.41(5) . . ?
 S3 O9 K2 84.77(5) . 4_556 ?
 S3 O9 Mg5 152.47(6) . 4_556 ?
 K1 O9 K2 95.67(3) 3_745 4_556 ?
 K2 O9 K1 79.00(3) . 3_745 ?
 K2 O9 K2 174.16(3) . 4_556 ?
 Mg5 O9 K1 118.30(3) 4_556 3_745 ?
 Mg5 O9 K2 91.32(3) 4_556 . ?
 Mg5 O9 K2 89.14(3) 4_556 4_556 ?

loop_
  _geom_torsion_atom_site_label_1
  _geom_torsion_atom_site_label_2
  _geom_torsion_atom_site_label_3
  _geom_torsion_atom_site_label_4
  _geom_torsion
  _geom_torsion_site_symmetry_1
  _geom_torsion_site_symmetry_2
  _geom_torsion_site_symmetry_3
  _geom_torsion_site_symmetry_4
  _geom_torsion_publ_flag
 K1 S3 O6 K1 -165.38(3) . . . 3_745 ?
 K1 S3 O6 K2 -103.01(3) 3_745 . . 4_556 ?
 K1 S3 O6 K2 91.61(2) . . . 4_556 ?
 K1 S3 O6 Mg4 -19.1(2) . . . . ?
 K1 S3 O6 Mg4 146.3(3) 3_745 . . . ?
 K1 S3 O7 K1 81.61(13) 3_745 . . . ?
 K1 S3 O7 K2 -10.87(12) 3_745 . . 4_556 ?
 K1 S3 O7 K2 -92.48(3) . . . 4_556 ?
 K1 S3 O7 Mg4 -148.36(7) 3_745 . . 3_755 ?
 K1 S3 O7 Mg4 130.03(9) . . . 3_755 ?
 K1 S3 O8 K2 66.36(3) 3_745 . . . ?
 K1 S3 O8 K2 -163.70(2) . . . . ?
 K1 S3 O8 Mg5 47.27(12) . . . . ?
 K1 S3 O8 Mg5 -82.67(11) 3_745 . . . ?
 K1 S3 O9 K1 -128.31(5) . . . 3_745 ?
 K1 S3 O9 K2 152.91(5) . . . . ?
 K1 S3 O9 K2 95.78(3) 3_745 . . 4_556 ?
 K1 S3 O9 K2 -78.78(3) 3_745 . . . ?
 K1 S3 O9 K2 -32.53(7) . . . 4_556 ?
 K1 S3 O9 Mg5 173.76(17) 3_745 . . 4_556 ?
 K1 S3 O9 Mg5 45.5(2) . . . 4_556 ?
 K2 S3 O6 K1 -15.81(5) . . . 3_745 ?
 K2 S3 O6 K1 103.01(3) 4_556 . . 3_745 ?
 K2 S3 O6 K2 -118.82(2) . . . 4_556 ?
 K2 S3 O6 Mg4 130.5(2) . . . . ?
 K2 S3 O6 Mg4 -110.7(2) 4_556 . . . ?
 K2 S3 O7 K1 92.48(3) 4_556 . . . ?
 K2 S3 O7 K1 -139.411(19) . . . . ?
 K2 S3 O7 K2 128.11(2) . . . 4_556 ?
 K2 S3 O7 Mg4 -9.38(8) . . . 3_755 ?
 K2 S3 O7 Mg4 -137.49(7) 4_556 . . 3_755 ?
 K2 S3 O8 Mg5 -149.03(14) . . . . ?
 K2 S3 O9 K1 -95.78(3) 4_556 . . 3_745 ?
 K2 S3 O9 K1 78.78(3) . . . 3_745 ?
 K2 S3 O9 K2 -174.56(4) 4_556 . . . ?
 K2 S3 O9 K2 174.56(4) . . . 4_556 ?
 K2 S3 O9 Mg5 77.99(15) 4_556 . . 4_556 ?
 K2 S3 O9 Mg5 -107.46(16) . . . 4_556 ?
 O6 S3 O7 K1 37.43(6) . . . . ?
 O6 S3 O7 K2 -55.05(5) . . . 4_556 ?
 O6 S3 O7 Mg4 167.46(6) . . . 3_755 ?
 O6 S3 O8 K2 121.13(5) . . . . ?
 O6 S3 O8 Mg5 -27.90(13) . . . . ?
 O6 S3 O9 K1 -44.56(5) . . . 3_745 ?
 O6 S3 O9 K2 -123.34(4) . . . . ?
 O6 S3 O9 K2 51.22(4) . . . 4_556 ?
 O6 S3 O9 Mg5 129.20(14) . . . 4_556 ?
 O7 S3 O6 K1 167.49(4) . . . 3_745 ?
 O7 S3 O6 K2 64.47(5) . . . 4_556 ?
 O7 S3 O6 Mg4 -46.2(3) . . . . ?
 O7 S3 O8 K2 -117.11(4) . . . . ?
 O7 S3 O8 Mg5 93.86(11) . . . . ?
 O7 S3 O9 K1 -163.56(3) . . . 3_745 ?
 O7 S3 O9 K2 117.67(4) . . . . ?
 O7 S3 O9 K2 -67.78(4) . . . 4_556 ?
 O7 S3 O9 Mg5 10.21(17) . . . 4_556 ?
 O8 S3 O6 K1 -69.90(5) . . . 3_745 ?
 O8 S3 O6 K2 -172.91(4) . . . 4_556 ?
 O8 S3 O6 Mg4 76.4(2) . . . . ?
 O8 S3 O7 K1 -85.47(5) . . . . ?
 O8 S3 O7 K2 -177.95(4) . . . 4_556 ?
 O8 S3 O7 Mg4 44.56(8) . . . 3_755 ?
 O8 S3 O9 K1 75.20(4) . . . 3_745 ?
 O8 S3 O9 K2 170.98(4) . . . 4_556 ?
 O8 S3 O9 K2 -3.58(5) . . . . ?
 O8 S3 O9 Mg5 -111.03(15) . . . 4_556 ?
 O9 S3 O6 K1 47.63(5) . . . 3_745 ?
 O9 S3 O6 K2 -55.39(5) . . . 4_556 ?
 O9 S3 O6 Mg4 -166.1(2) . . . . ?
 O9 S3 O7 K1 155.07(5) . . . . ?
 O9 S3 O7 K2 62.59(5) . . . 4_556 ?
 O9 S3 O7 Mg4 -74.90(8) . . . 3_755 ?
 O9 S3 O8 K2 4.05(6) . . . . ?
 O9 S3 O8 Mg5 -144.98(11) . . . . ?

loop_
  _diffrn_refln_index_h
  _diffrn_refln_index_k
  _diffrn_refln_index_l
  _diffrn_refln_intensity_net
  _diffrn_refln_intensity_u
 0 -1 0 0.99 0.21
 0 -1 0 0.85 0.17
 0 1 0 1.37 0.22
 1 0 0 0.56 0.17
 -1 0 0 0.43 0.15
 0 0 1 0.57 0.19
 -1 1 1 344.99 3.87
 1 1 -1 340.04 3.49
 1 -1 1 329.21 4.4
 1 -1 1 344.24 4.21
 -1 1 1 336.19 3.83
 1 1 -1 347.14 4.53
 1 -1 1 336.74 4.07
 -1 -1 -1 346.27 3.72
 -1 -1 -1 326.61 4.48
 -1 1 1 321.71 3.72
 1 1 -1 339.14 4.64
 0 -1 1 1.31 0.28
 0 1 1 1.87 0.32
 0 -1 1 0.6 0.21
 0 1 -1 1.13 0.26
 1 -1 0 1.12 0.27
 1 1 0 0.46 0.16
 0 1 -1 0.82 0.21
 -1 -1 0 1.15 0.27
 0 1 1 1.69 0.32
 0 -1 -1 1.3 0.23
 -1 0 1 2.33 0.34
 0 -1 1 0.97 0.23
 0 1 -1 1.12 0.2
 1 -1 0 1.68 0.27
 1 -1 0 0.83 0.24
 -1 0 -1 1.11 0.25
 0 -1 -1 0.82 0.23
 -1 0 -1 1.42 0.29
 1 1 0 0.96 0.23
 0 -1 -1 1.67 0.26
 0 1 -1 1.18 0.24
 0 -1 -1 1.17 0.23
 1 0 -1 0.96 0.25
 -1 1 0 1.47 0.33
 1 -1 0 1.41 0.27
 1 -1 0 2.57 0.35
 1 0 1 1.2 0.22
 0 -1 1 1.67 0.29
 0 -1 1 1.69 0.28
 -1 1 -1 352.89 4.88
 1 -1 -1 343.6 4.35
 -1 1 -1 354.86 4.02
 1 1 1 347.08 4.35
 -1 -1 1 357.07 4.36
 1 1 1 346.6 4.26
 -1 -1 1 340.38 4.23
 1 -1 -1 338.34 4.01
 -1 1 -1 356.38 4.34
 0 0 2 2.61 0.38
 0 -2 0 4.92 0.55
 0 2 0 3.48 0.5
 0 -2 0 3.73 0.48
 -2 0 0 5.75 0.64
 -2 0 0 4.23 0.41
 0 2 0 3.51 0.5
 0 0 -2 3.39 0.5
 0 0 2 5.63 0.64
 2 0 0 4.14 0.4
 2 0 0 3.91 0.52
 0 2 0 3.74 0.53
 0 -2 0 2.46 0.39
 0 -2 0 3.41 0.49
 0 0 2 4.41 0.52
 2 0 0 3.3 0.33
 0 1 -2 9.17 0.9
 1 -2 0 7.03 0.77
 -1 2 0 6.54 0.64
 0 -1 2 7.21 0.78
 0 -1 2 8.21 0.78
 2 0 -1 8.02 0.6
 0 -1 2 7.48 0.81
 1 2 0 8.83 0.84
 -1 -2 0 7.46 0.64
 0 1 -2 6.57 0.68
 0 -1 -2 8.6 0.9
 -2 0 1 7.86 0.78
 -2 0 -1 7.58 0.75
 1 -2 0 8.33 0.84
 0 1 2 6.54 0.66
 1 2 0 8.21 0.82
 -1 2 0 8.77 0.71
 1 -2 0 6.13 0.51
 -2 0 -1 7.88 0.65
 -1 -2 0 4.98 0.64
 0 -1 2 7.78 0.79
 0 -1 -2 6.92 0.7
 -1 -2 0 5.71 0.46
 2 0 -1 6.35 0.71
 1 -2 0 7.75 0.65
 2 0 1 5.8 0.69
 -1 2 0 6.61 0.77
 0 1 -2 7.18 0.61
 1 -2 0 8.54 0.8
 1 -2 0 8 0.79
 -1 -2 0 8.01 0.54
 -1 -2 0 6.07 0.52
 0 -1 2 6.55 0.69
 1 -1 2 1483.28 11.07
 2 1 -1 1472.27 10.06
 1 1 -2 1474.54 11.58
 1 -2 1 1461.13 11.52
 2 -1 1 1462.34 10.98
 1 -1 2 1443.21 10.78
 1 2 -1 1475.05 11.46
 -1 2 1 1471.6 9.84
 1 2 -1 1489.67 7.21
 1 1 -2 1500.72 11.9
 -1 -1 -2 1493.82 10.2
 -1 2 1 1494.74 11.03
 -1 -2 -1 1428.84 11.11
 1 2 -1 1474.05 11.4
 -1 -1 -2 1404.49 11.61
 -2 -1 -1 1461.03 9.83
 2 1 -1 1484.72 11.06
 2 -1 1 1442.13 10.09
 -1 -2 -1 1507.95 7.3
 -1 1 2 1444.93 10.01
 1 -2 1 1436.59 10.99
 1 1 -2 1475.47 10.25
 1 -2 1 1504.91 9.11
 -2 -1 -1 1448.11 10.49
 -1 2 1 1444.35 7.32
 -1 1 2 1478 6.92
 -1 2 1 1469.38 10.49
 2 1 -1 1472.63 9.54
 -2 1 1 1490.31 10.37
 1 1 -2 1465.94 9.81
 1 -2 1 1467.94 9.36
 2 -1 1 1478.48 11.04
 1 -1 2 1419.83 10.62
 2 -1 1 1492.4 8.45
 -1 -2 -1 1414.97 9.22
 1 -2 1 1420.82 10.53
 0 2 1 0.65 0.28
 2 1 0 1.73 0.35
 0 -2 1 0.49 0.26
 0 2 -1 0.38 0.24
 0 -2 -1 0.76 0.27
 0 -2 -1 0.76 0.19
 -2 -1 0 1.94 0.4
 0 2 -1 1.02 0.23
 0 -2 1 1.34 0.36
 2 1 0 0.62 0.26
 0 -2 1 2.3 0.42
 -1 0 -2 0.54 0.32
 2 1 0 1.23 0.32
 0 2 1 1.29 0.36
 2 -1 0 0.53 0.24
 -2 -1 0 1.57 0.33
 0 2 -1 1.21 0.33
 0 -2 -1 2.59 0.46
 -1 0 2 3.06 0.53
 -1 0 -2 1.29 0.34
 -2 1 0 1.14 0.35
 0 2 -1 1.73 0.39
 -1 0 -2 1.88 0.36
 0 -2 -1 1.67 0.32
 1 0 -2 0.47 0.29
 2 -1 0 0.53 0.24
 0 -2 1 0.96 0.28
 1 0 2 0.34 0.19
 1 0 2 1.7 0.37
 0 -2 1 3.01 0.46
 2 -1 0 1.38 0.33
 0 -2 -1 0.64 0.29
 1 1 2 1448.39 7.49
 -2 -1 1 1490.84 9.02
 1 -2 -1 1514.4 10.78
 1 2 1 1465.93 11.01
 -1 -2 1 1497.23 10.88
 -1 2 -1 1437.43 10.23
 2 1 1 1507.87 9.6
 -1 -1 2 1486.51 11.26
 -2 -1 1 1467.13 10.83
 2 1 1 1501.46 9.4
 1 2 1 1468.25 11.15
 1 -2 -1 1448.55 11.21
 -1 1 -2 1460.09 10.65
 -1 -1 2 1461.38 10.92
 -1 2 -1 1435.75 9.39
 1 1 2 1470.59 10.91
 -2 1 -1 1486.9 11.02
 -2 -1 1 1416.05 10.55
 -1 -2 1 1471.37 11.41
 -1 -2 1 1481.06 9.15
 1 -2 -1 1411.7 9.28
 -1 2 -1 1455.8 9.01
 -2 1 -1 1475.01 12.05
 -1 2 -1 1482.55 11.86
 2 -1 -1 1485.9 11.04
 1 -1 -2 1492.44 10.95
 1 -2 -1 1477.25 9.74
 -1 1 -2 1478.41 10.85
 -1 -1 2 1434.72 10.44
 -1 -2 1 1457.4 8.26
 1 -2 -1 1443.55 10.95
 -1 -2 1 1453.83 9.52
 2 1 1 1468 6.83
 -2 2 2 304.29 5.11
 2 2 -2 294.38 4.64
 2 2 -2 293.9 5.96
 2 -2 2 297.72 5.92
 -2 2 2 297.9 5.1
 2 -2 2 291.66 5.51
 -2 2 2 290.97 4.95
 2 -2 2 285.01 5.35
 -2 -2 -2 279.01 5.95
 -2 -2 -2 295.92 4.88
 2 2 -2 286.52 6.11
 2 -1 2 352.3 5.51
 1 -2 2 330.47 5.82
 1 2 -2 337.69 6.18
 2 -1 2 352.38 5.35
 2 2 -1 354.38 5.91
 -2 2 1 341.15 4.45
 2 -2 1 351.98 6.23
 2 1 -2 338.68 5.71
 1 -2 2 348.18 6.04
 -1 2 2 350.29 5.67
 1 2 -2 347.29 4.86
 1 2 -2 346.46 6.2
 -1 -2 -2 334.36 6.19
 -2 -1 -2 345.19 6.03
 -2 -2 -1 350.17 4.45
 -1 2 2 331.68 4.6
 -1 -2 -2 353.84 4.87
 1 -2 2 346.94 5.64
 2 2 -1 339.99 6.04
 -2 1 2 337.78 5.52
 -2 -1 -2 348.68 5.48
 -1 -2 -2 349.29 4.11
 2 1 -2 334.41 6.17
 -2 -2 -1 335.42 5.87
 2 -2 1 337.03 5.82
 -2 2 1 331.96 4.81
 2 -1 2 342.64 4.78
 -2 1 2 347.46 4.5
 2 1 -2 339.36 5.31
 2 2 -1 350.62 4.21
 1 2 -2 340.28 4.76
 -1 2 2 341.27 4.74
 2 -2 1 350.37 5.66
 -2 2 1 346.53 5.85
 2 -2 1 335.65 5.76
 2 -1 2 337.32 5.65
 2 -2 1 329.78 5.26
 -2 -2 -1 342.43 4.14
 1 -2 2 343.61 5.8
 0 -2 2 105.99 3.12
 0 -2 -2 112.3 2.31
 -2 2 0 110.14 2.28
 2 0 2 107.43 2.43
 2 -2 0 109.28 3.41
 0 -2 2 106.49 3.35
 0 2 2 113.28 3.33
 0 -2 2 112.32 3.45
 0 2 -2 113.43 3.46
 2 2 0 107.1 3.07
 2 0 2 110.07 1.93
 0 2 2 108.1 2.47
 0 2 -2 109.08 2.72
 0 -2 -2 107.16 2.73
 -2 0 -2 102.84 3.04
 2 0 2 110.85 2.41
 0 2 -2 105.52 3.09
 2 -2 0 105.16 3.32
 -2 -2 0 102.63 3.14
 0 2 2 109.75 3.43
 0 -2 2 102.02 2.93
 0 -2 -2 109.17 2.74
 -2 2 0 108.72 2.43
 0 -2 -2 106.43 3.32
 -2 0 2 106.25 3.18
 -2 0 -2 107.81 3.17
 -2 -2 0 104.17 2.68
 2 2 0 105.01 3.15
 0 -2 -2 112.93 2.93
 2 -2 0 112.63 3.1
 -2 2 0 108.31 3.47
 0 2 -2 105.27 2.91
 2 2 0 113.84 2.28
 2 0 -2 108 3.15
 -2 0 2 109.29 2.1
 -2 0 -2 107.95 3.2
 2 -2 0 106.7 3.01
 2 -2 0 105.34 3.03
 0 -2 2 104.35 2.96
 2 0 2 106.31 2.8
 -2 2 -1 372.61 4.81
 -1 -2 2 367.31 6.24
 -1 2 -2 355.97 5.93
 1 2 2 362.58 6.1
 2 2 1 365.57 5.76
 -2 -1 2 361.91 5.63
 2 1 2 362.11 5.64
 -1 -2 2 354.79 6.18
 -2 2 -1 369.66 3.82
 2 -2 -1 344.04 6.21
 2 -2 -1 353.38 4.37
 2 2 1 363.6 5.78
 -1 2 -2 370.66 5.16
 2 1 2 358.86 5.21
 -1 -2 2 349.92 5.55
 -2 -1 2 350.04 5.92
 -2 -2 1 342.4 5.29
 1 2 2 366.6 6.15
 -1 2 -2 363.7 5.46
 1 -2 -2 363.99 5.95
 -2 2 -1 359.23 5.7
 -2 1 -2 352.79 5.92
 -2 -2 1 353.81 6.14
 -2 2 -1 360.31 6.65
 2 -1 -2 359.8 6.04
 -2 1 -2 358.29 6.38
 1 -2 -2 366.39 5.71
 -1 2 -2 359.45 6.21
 2 -2 -1 364.71 5.83
 2 1 2 358.16 4.56
 2 -2 -1 367.74 5.62
 -1 -2 2 358.68 5.68
 -1 -2 2 354.23 5.16
 2 -2 -2 311.86 5.88
 -2 2 -2 301.04 6.41
 2 2 2 304.87 5.72
 -2 2 -2 301.36 5.28
 -2 -2 2 299.37 5.71
 -2 -2 2 298.39 6.21
 -2 2 -2 292.83 5.63
 2 2 2 303.38 5.62
 -2 -2 2 284.09 5.46
 -2 2 -2 303.97 4.03
 0 3 0 4.62 0.74
 0 0 3 2.34 0.47
 0 -3 0 1.39 0.41
 0 0 3 4.63 0.75
 0 -3 0 0.3 0.2
 0 0 -3 0.99 0.38
 3 0 0 0.8 0.32
 0 3 0 3.13 0.57
 -3 0 0 0.54 0.25
 -3 0 0 0.51 0.31
 3 0 0 4.38 0.52
 -3 0 0 1.11 0.45
 0 0 -3 1.94 0.3
 0 3 0 3.8 0.65
 0 -3 0 0.64 0.17
 0 0 3 1.61 0.42
 0 -3 0 0.41 0.25
 0 -3 0 0.14 0.25
 3 0 0 0.55 0.27
 -1 -3 0 9689.76 27.55
 1 3 0 9669.5 33.25
 -1 3 0 9770.66 30.11
 1 -3 0 9636.6 33.49
 -3 0 -1 9573.36 25.22
 0 -1 3 9760.83 33.02
 -1 -3 0 9751.32 19.25
 -3 0 1 9859.3 26.55
 0 1 -3 9856.09 31.4
 1 3 0 9601.29 32.89
 -3 0 1 9593.85 31.77
 -3 0 -1 9909.55 32.28
 3 0 1 9659.33 32.22
 -3 0 1 9640.48 29.14
 -3 0 -1 9633.81 33.39
 -1 -3 0 9556.27 29.91
 1 -3 0 9565.32 30.78
 1 -3 0 9594.75 32.09
 0 -1 3 9658.8 31.09
 2 -3 0 122.55 4.09
 2 3 0 123.79 3.94
 0 2 3 117.98 3.94
 -2 3 0 126.1 3.24
 0 -2 3 126.29 4.09
 0 2 -3 121.91 4.1
 0 -2 3 120.63 3.77
 0 -2 3 124.86 4.12
 -3 0 -2 118.51 3.76
 0 -2 -3 124.31 3.58
 0 2 3 123.13 3.34
 -2 3 0 119.7 3.2
 0 -2 3 120.84 3.81
 0 2 -3 115.86 3.44
 2 -3 0 117.64 2.45
 0 2 -3 122.1 3.85
 0 -2 -3 117.56 4.12
 -3 0 2 118.17 3.8
 -2 -3 0 120.31 2.87
 2 -3 0 119.58 4.05
 2 3 0 118.42 3.89
 -2 -3 0 119.39 3.83
 3 0 2 125.5 2.41
 -3 0 -2 120.67 3.44
 0 2 -3 123.66 3.32
 -2 3 0 120.73 4.11
 -3 0 -2 121.04 3.96
 3 0 -2 119.23 3.74
 -3 0 2 119.7 3.05
 2 -3 0 124.5 3.44
 2 3 0 122.37 2.12
 0 -2 3 120.4 3.67
 2 -3 0 113.03 3.63
 3 0 2 122.32 3.32
 -2 -3 0 125.4 2.58
 2 -3 0 119.08 3.74
 2 -3 1 3435.77 22.15
 3 -1 2 3414.74 16.63
 3 -1 2 3431.5 19.36
 3 1 -2 3454.46 18.8
 1 2 -3 3434.06 22.19
 2 3 -1 3473.98 21.57
 1 -2 3 3440.55 21.7
 -2 3 1 3391.68 17.2
 1 -2 3 3361.4 20.59
 -2 3 1 3321.13 15.1
 2 3 -1 3422.47 21.6
 -3 -1 -2 3409.23 19.96
 3 -1 2 3349.59 17.26
 1 2 -3 3452.48 18.72
 1 2 -3 3429.1 21.89
 -2 -3 -1 3350.33 20.88
 2 -3 1 3397.42 14.5
 -1 2 3 3330.41 17.62
 2 -3 1 3371.95 21.24
 1 -2 3 3394.09 20.8
 -1 -2 -3 3454.29 18.73
 3 1 -2 3405.72 21.37
 -1 -2 -3 3363.82 22.5
 -2 3 1 3414.33 19.27
 -3 1 2 3330.45 19.79
 -3 -1 -2 3426.76 19.52
 -3 1 2 3423.89 17.91
 -2 3 1 3447.2 20.94
 3 -1 2 3381.28 21.03
 3 1 -2 3475.72 19.23
 1 2 -3 3378.18 15.22
 2 -3 1 3515.65 18.61
 1 -2 3 3346.02 20.15
 2 -3 1 3393.67 19.86
 3 -1 2 3413.49 14.33
 2 -3 1 3344.63 20.44
 -2 -3 -1 3404.39 16.87
 -1 -3 -1 1617.67 9.09
 1 1 -3 1596.42 14.23
 -1 3 1 1579.46 12.38
 3 -1 1 1630.96 9
 3 1 -1 1583.72 11.08
 1 -1 3 1610.56 13.74
 1 3 -1 1602.98 14.03
 1 -3 1 1552.81 13.88
 1 -1 3 1644.29 13.48
 1 -1 3 1541.78 12.71
 1 -3 1 1549.78 13.53
 3 1 -1 1626.28 12.9
 3 -1 1 1561.41 12.14
 -3 -1 -1 1551.57 11.91
 1 -3 1 1578.73 11.23
 -3 -1 -1 1602.26 12.41
 -1 3 1 1599.99 7.22
 1 3 -1 1589.95 13.78
 -1 -1 -3 1614.26 12.89
 1 3 -1 1620.08 7.07
 -1 -1 -3 1616.26 14.79
 -1 -3 -1 1642.01 7.3
 1 -1 3 1546.55 13.7
 -1 -3 -1 1560.08 13.29
 -1 3 1 1565.91 13.02
 -1 1 3 1528.35 12.5
 -3 1 1 1549.11 12.73
 1 1 -3 1576.81 12.79
 1 1 -3 1609.46 12.59
 -1 3 1 1605.21 13.06
 3 1 -1 1599.03 12.15
 1 -3 1 1620.4 10.46
 3 -1 1 1629.43 13.7
 -3 1 1 1609.7 13.03
 -1 -3 -1 1528.04 11.92
 3 -1 1 1611.5 9.45
 1 -1 3 1566.31 12.86
 1 -3 1 1579.98 13.14
 1 -3 1 1562.33 13.1
 1 0 3 9659.15 28.63
 0 -3 1 9883.12 28.91
 3 1 0 9965.48 25.25
 0 -3 1 9860.99 32.93
 -3 -1 0 9638.6 28.45
 -3 -1 0 9792.11 31.47
 0 -3 -1 9862.9 31.31
 1 0 3 9719.56 33.44
 3 1 0 9825.92 28.04
 0 3 1 9701.85 32.73
 -1 0 -3 9823.13 32.09
 0 -3 -1 9657.94 30.55
 1 0 -3 9717.02 32.33
 3 1 0 9868.28 29.73
 0 -3 1 9816.67 18.92
 0 3 1 9946.07 30.86
 1 0 -3 9999 32.21
 -1 0 -3 9701.87 26.96
 0 3 -1 9716.72 31.9
 0 -3 -1 9848.42 22.86
 3 -1 0 9944.18 32.87
 -3 1 0 9976.66 34.53
 3 -1 0 9813.7 26.84
 -1 -1 3 1582.44 13.85
 -3 -1 1 1634.17 9.42
 1 3 1 1608.62 13.5
 1 1 3 1601.95 10.12
 -1 3 -1 1561.48 12.8
 3 1 1 1591.93 10.47
 1 -3 -1 1632.71 13.15
 -1 -3 1 1548.14 12.81
 1 1 3 1629.65 9.11
 -1 -1 3 1546.41 13.27
 3 1 1 1608.82 10.72
 -1 -3 1 1558.44 13.39
 1 1 3 1568.83 13.03
 -1 3 -1 1598.96 10.48
 -3 -1 1 1561.05 12.34
 -3 1 -1 1609.26 13.58
 -1 3 -1 1592.36 11.8
 -1 -3 1 1569.28 9.96
 1 -1 -3 1614.94 13.25
 -1 1 -3 1596.83 13.11
 1 -3 -1 1593.55 11.5
 -3 -1 1 1529.29 12.83
 1 -3 -1 1583.98 13.69
 1 3 1 1601.55 13.69
 -3 1 -1 1621.44 8.38
 -1 1 -3 1596.43 12.23
 -3 1 -1 1645.56 14.78
 3 -1 -1 1620.68 13.57
 1 -3 -1 1610.55 10.92
 1 -1 -3 1617.76 13.34
 3 1 1 1568.27 12.52
 -1 3 -1 1632.3 14.31
 -1 -3 1 1612.98 11.17
 -1 -3 1 1603.73 10.08
 1 -3 -1 1576.72 13.39
 -1 -1 3 1536.32 12.67
 -1 -3 1 1548.91 11.11
 1 -3 -1 1552.97 12.53
 1 2 3 3422.09 21.25
 -1 -2 3 3377.49 21.59
 -3 -1 2 3386.96 17.29
 3 1 2 3477.8 17.78
 -1 2 -3 3378.69 21.25
 2 3 1 3399.99 20.59
 -1 -2 3 3450.55 21.43
 2 -3 -1 3471.36 21.26
 -2 3 -1 3332.39 17.83
 -2 3 -1 3377.7 18.37
 1 2 3 3443.38 21.39
 1 2 3 3348.23 18.52
 -3 -1 2 3373.17 20.42
 1 -2 -3 3458.38 19.69
 -2 -3 1 3297.13 20.95
 2 -3 -1 3416.91 15.57
 -2 -3 1 3340.62 16.84
 -1 2 -3 3376.7 19.34
 3 1 2 3376.36 16.18
 1 -2 -3 3337.96 21.59
 -3 1 -2 3365.75 20.77
 -2 3 -1 3435.79 15.84
 -1 -2 3 3385.2 20.11
 2 -3 -1 3347.24 21.68
 -3 1 -2 3371.23 16.77
 2 3 1 3393.66 20.7
 3 -1 -2 3418.92 20.82
 -3 1 -2 3449.27 22.5
 -2 3 -1 3447.52 22.85
 1 -2 -3 3400.63 20.1
 -1 2 -3 3351.37 20.09
 2 -3 -1 3472.03 18.84
 1 2 3 3355.73 12.36
 3 1 2 3318.25 15.21
 2 -3 -1 3337.31 19.51
 -1 -2 3 3320.31 19.85
 -2 -3 1 3411.24 14.48
 -1 -2 3 3316.2 18.83
 -2 -3 1 3443.66 13.17
 2 -3 -1 3336.26 20.49
 2 -2 3 809.97 10.21
 2 -2 3 817.53 10.43
 2 -3 2 824.24 11.18
 3 2 -2 806.65 10.28
 3 -2 2 814.55 9.21
 2 -3 2 830.66 10.51
 -2 3 2 797.62 9.22
 3 -2 2 822.09 10.76
 2 3 -2 812.42 11.13
 -3 2 2 800.61 8.18
 2 2 -3 817.43 11.13
 -2 -3 -2 816.41 7.89
 -3 2 2 796.55 9.56
 2 -3 2 798.98 10.41
 3 2 -2 815.75 11.02
 -2 2 3 801.61 9.37
 -3 -2 -2 807.15 10.66
 -2 3 2 805.6 7.99
 3 -2 2 808.75 9.88
 -2 -2 -3 772.27 11.18
 2 2 -3 788.49 9.43
 2 3 -2 814.68 7.84
 -2 -2 -3 812.5 9.41
 -2 -3 -2 816.46 11.05
 2 3 -2 808.87 11.2
 2 -2 3 794.44 9.15
 -2 3 2 826.5 10.85
 2 2 -3 816.85 11.38
 -3 -2 -2 807.93 9.16
 3 2 -2 822.5 8.9
 2 3 -2 816.68 7.14
 2 -3 2 786.22 9.51
 -2 2 3 800.27 7.69
 -3 2 2 818.32 9.71
 -2 3 2 815.64 9.73
 3 -2 2 828.88 10.64
 2 2 -3 819.7 9.18
 2 -3 2 781.81 9.81
 2 -2 3 795.65 10.38
 -2 -3 -2 803.04 8.5
 3 -2 2 810.34 8.65
 2 -1 3 1646.05 12.51
 2 -1 3 1677.62 13.9
 1 -3 2 1706.69 15.09
 1 -3 2 1657.34 14.18
 3 -2 1 1633.34 14.87
 2 1 -3 1668.86 14.75
 1 -3 2 1670.56 15.79
 -1 3 2 1647.32 13.64
 1 3 -2 1667.5 15.35
 3 2 -1 1636.9 13.44
 -3 2 1 1693.04 9.06
 1 3 -2 1650.95 10.44
 -1 -3 -2 1639.71 11.67
 -2 1 3 1655.75 13.8
 1 -3 2 1645.17 12.84
 -2 -1 -3 1659.51 13.77
 -2 -1 -3 1655.4 15.4
 3 -2 1 1633.62 14.16
 -1 -3 -2 1692.57 10.61
 -1 -3 -2 1624.89 14.84
 3 2 -1 1640.34 14.48
 1 3 -2 1634.81 14.89
 -3 -2 -1 1698.6 12.17
 -3 2 1 1599.22 12.92
 2 -1 3 1687.4 10.79
 -1 3 2 1661.27 9.57
 -1 3 2 1642.64 15
 -3 -2 -1 1622.06 13.95
 -1 3 2 1714.69 12.95
 -3 2 1 1677.61 14.64
 2 1 -3 1663.94 13.56
 3 -2 1 1664.51 14.33
 3 2 -1 1681.66 11.63
 1 3 -2 1635.69 12.81
 3 -2 1 1619.37 12.06
 -1 -3 -2 1661.11 12.95
 2 -1 3 1641.73 13.81
 1 -3 2 1637.6 13.95
 -3 -2 -1 1699.07 8.62
 3 -2 1 1641.29 13.62
 0 -3 2 3824.08 22.74
 0 3 2 3828.96 21.47
 0 -3 2 3860 20.55
 0 -3 2 3877.37 22.72
 3 -2 0 3912.54 22.63
 0 3 -2 3847.17 22.59
 3 2 0 3899.59 19.67
 0 -3 -2 3835.77 19.77
 -3 -2 0 3888.79 19.86
 -3 -2 0 3789.34 20.74
 -2 0 3 3807.76 21.36
 3 -2 0 3818.25 22.09
 0 3 -2 3839.3 16.52
 -2 0 -3 3869.53 21.37
 -2 0 -3 3801.85 22.41
 3 2 0 3915.42 20.79
 0 -3 -2 3834.58 21.78
 -3 2 0 3892.16 15.07
 0 -3 2 3828.75 21.52
 0 3 -2 3856.41 21.12
 0 3 2 3945.18 13.43
 0 3 2 3855.09 22.57
 0 -3 2 3898.85 18.69
 3 2 0 3933.9 17.65
 0 -3 -2 3978.27 18.07
 3 -2 0 3972.07 21.63
 2 0 -3 3907.44 21.43
 -2 0 -3 3838.35 20.58
 -3 2 0 3914.04 23.5
 0 3 -2 3870.87 20.78
 3 -2 0 3837.86 19.86
 3 -2 0 3882.3 19.28
 0 -3 2 3821.95 19.72
 2 0 3 3803.93 19.59
 3 2 1 1640.76 12.88
 -1 3 -2 1604.43 14.24
 -1 -3 2 1643.87 15.01
 2 1 3 1574.92 11.1
 -2 -1 3 1593.15 14.05
 1 3 2 1648.82 14.46
 1 -3 -2 1682.39 13
 -1 -3 2 1659.16 14.69
 -3 -2 1 1666.13 11.92
 -3 2 -1 1653.57 9.51
 3 2 1 1676.34 13.22
 2 1 3 1651.87 13.24
 1 3 2 1644.83 14.73
 -3 -2 1 1605.79 14.1
 -1 -3 2 1655.12 15.03
 1 -3 -2 1594.02 14.13
 -2 -1 3 1618.31 14.34
 -1 3 -2 1629.34 12.01
 -3 2 -1 1620.57 14.16
 -3 -2 1 1590.51 13.17
 1 -3 -2 1610.75 13.61
 -1 -3 2 1638.57 12.29
 -1 3 -2 1657.23 12.71
 -2 1 -3 1613.55 14.21
 3 -2 -1 1665.74 14.3
 2 -1 -3 1645.57 14.44
 3 2 1 1627.07 12.2
 -2 1 -3 1659.64 14.55
 1 -3 -2 1652.13 12.74
 -3 2 -1 1679.02 16.08
 -1 3 -2 1634.65 14.9
 -1 -3 2 1607.08 13.08
 3 -2 -1 1665.73 12.91
 2 1 3 1638.91 11.97
 -1 -3 2 1626.98 11.98
 -2 3 -2 825.66 9.83
 3 2 2 811.07 9.67
 -2 -3 2 796.54 10.49
 2 2 3 801.67 6.51
 -2 -2 3 807.4 10.64
 2 3 2 809.41 10.45
 2 2 3 797.73 10.45
 -3 -2 2 806.18 9.44
 -2 -3 2 792.54 10.94
 -2 3 -2 797.56 9.67
 -2 2 -3 816.28 10.3
 2 -3 -2 806.99 9.25
 -3 2 -2 811.16 10.56
 3 2 2 809.62 9.42
 2 2 3 819.82 10.22
 -2 -2 3 809.35 10.33
 -3 -2 2 790.04 10.04
 -2 -3 2 794.83 9.33
 -3 -2 2 802.7 10.77
 2 -3 -2 799.86 10.87
 2 3 2 787.79 10.37
 -2 3 -2 818.97 8.04
 -3 2 -2 797.57 11.67
 -2 3 -2 810.69 11.49
 2 -2 -3 824.53 10.56
 3 -2 -2 817.07 10.56
 2 -3 -2 806.34 9.8
 -2 2 -3 812.38 11.09
 -2 -3 2 789.84 8.04
 3 2 2 812.32 6.39
 3 3 -3 1035.44 13.88
 -3 3 3 1036.24 11.69
 3 -3 3 1048.75 13.7
 3 -3 3 1046.65 12.84
 -3 3 3 1041.36 11.55
 3 -3 3 1014.74 12.5
 -3 -3 -3 1041.76 11.28
 3 3 -3 1038.15 14.41
 -3 -3 -3 1053.92 14.38
 3 3 -3 1045.01 10.68
 3 -3 3 1055.71 13.13
 -3 3 3 1034.35 11.51
 3 -3 3 1025.55 13.46
 3 -3 3 1037.68 11.93
 3 -2 3 1257.85 12.91
 3 -2 3 1289.12 13.74
 3 -3 2 1295.44 13.08
 2 -3 3 1253.92 14.33
 3 3 -2 1262.61 14.29
 -2 3 3 1270.49 13.13
 3 -3 2 1273.62 14.74
 -3 3 2 1274.23 11.18
 2 3 -3 1291.15 15.11
 3 2 -3 1290.25 14.29
 2 -3 3 1288.85 14.33
 -2 3 3 1245.05 11.44
 3 -3 2 1286.5 13.99
 2 -3 3 1269.79 13.41
 3 2 -3 1299.93 15.35
 -2 -3 -3 1246.74 15.06
 -3 -2 -3 1264.73 14.86
 2 3 -3 1251.99 11.61
 3 -2 3 1299.04 12.34
 -3 -3 -2 1285.88 11.12
 -2 -3 -3 1308.18 11.72
 -3 -2 -3 1264.81 12.67
 -2 -3 -3 1282.72 9.25
 -3 -3 -2 1291.72 14.67
 3 3 -2 1286.09 15
 -3 2 3 1251.59 12.94
 -3 3 2 1262.47 11.84
 2 3 -3 1289.31 15.15
 -3 3 2 1253.91 13.37
 -3 2 3 1311.6 11.38
 3 2 -3 1299.57 12.42
 3 3 -2 1230.91 10.32
 2 3 -3 1286.41 10.95
 3 -3 2 1285.98 13.6
 -2 3 3 1318.17 11.6
 -3 -3 -2 1290.41 9.87
 3 -3 2 1263.22 12.65
 3 -2 3 1264.94 13.79
 2 -3 3 1272.98 14.04
 -1 3 3 927.42 11.41
 3 -1 3 936.45 10.31
 3 3 -1 932.76 11.6
 1 -3 3 970.23 12.88
 3 1 -3 970.6 11.49
 1 -3 3 961.1 12.38
 1 3 -3 939.88 12.66
 1 -3 3 918.6 11.6
 3 -1 3 951.72 10.45
 3 -3 1 947.51 12.49
 -3 3 1 936.83 8.54
 -1 -3 -3 950.15 12.65
 1 -3 3 952.45 11.26
 -1 -3 -3 967.3 9.76
 -1 -3 -3 957.78 8.87
 3 -1 3 973.02 9.01
 -1 3 3 959.36 9.01
 1 3 -3 949.64 9.77
 -1 3 3 964.04 12.76
 -3 1 3 938.62 11.4
 -3 -3 -1 968.84 8.68
 1 3 -3 955.78 12.3
 -3 -1 -3 945.78 11.3
 -3 3 1 951.8 9.86
 -3 -1 -3 931.24 11.95
 3 -3 1 952.9 12.18
 3 3 -1 957.97 12.17
 -3 -3 -1 922.29 11.66
 3 -3 1 978.5 6.34
 -3 3 1 974.19 10.5
 3 -3 1 983.6 11.34
 1 3 -3 925.03 9.73
 3 1 -3 943.68 11.07
 -3 1 3 947.28 8.59
 3 3 -1 955.99 8.2
 -3 3 1 962.49 12.23
 3 -3 1 932 11.45
 3 -3 1 930.78 10.72
 1 -3 3 946.58 11.42
 -3 -3 -1 956.24 8.56
 3 -1 3 933.54 11.09
 3 -3 0 55.11 2.97
 0 -3 3 51.92 2.66
 0 3 -3 53.9 2.96
 3 0 3 50.19 2.04
 3 3 0 54.63 2.72
 0 3 3 53 2.79
 0 -3 3 55.17 3.02
 -3 3 0 56.67 2.04
 0 -3 3 52.98 2.93
 -3 0 3 54.58 2.79
 -3 -3 0 52.28 2.31
 -3 0 -3 51.62 2.69
 3 -3 0 49.93 1.27
 3 0 3 58.13 1.7
 0 -3 -3 52.76 2.9
 0 3 3 49.04 2.83
 0 3 -3 51.81 2.31
 0 3 -3 56.11 2.82
 3 -3 0 50.57 2.85
 0 -3 -3 55.45 2.42
 -3 -3 0 51.13 2.72
 0 3 3 52.77 2.07
 0 -3 3 53.05 2.61
 0 -3 -3 52.84 2.36
 3 0 3 56.82 2.09
 -3 0 -3 54.67 2.8
 -3 3 0 53.62 2.1
 -3 3 0 49.14 2.88
 0 3 -3 51.81 2.49
 3 0 -3 62.59 2.95
 3 -3 0 59.1 2.78
 -3 0 -3 54.08 2.81
 -3 0 3 53.87 1.86
 3 3 0 57.34 2
 0 -3 3 51.36 2.57
 3 -3 0 55.16 2.68
 3 0 3 54.54 2.49
 3 -3 0 55.9 2.68
 1 3 3 964.61 12.06
 -1 3 -3 951.32 12.06
 -1 -3 3 978.05 12.43
 -3 -1 3 939.53 10.78
 3 1 3 956.88 10.92
 3 3 1 962.07 11.35
 -1 -3 3 935.75 12.36
 -3 3 -1 981.85 9.02
 3 -3 -1 943.49 12.18
 3 -3 -1 960.59 7.69
 -3 -1 3 939.35 11.8
 -1 -3 3 976.63 11.19
 3 -3 -1 931.08 12.35
 -3 3 -1 956.77 7.7
 3 3 1 941.71 11.44
 -3 1 -3 946.45 11.82
 1 -3 -3 962.16 10.66
 3 1 3 950.7 9.72
 -1 3 -3 968.75 10.78
 -1 3 -3 956.62 10.5
 1 3 3 968.25 12.31
 -3 -3 1 931.91 11.9
 1 3 3 952.86 9.5
 1 -3 -3 957.82 12.08
 -3 3 -1 951.16 11.23
 -3 -3 1 949.63 10.3
 3 3 1 957.05 8.91
 3 -3 -1 949.41 11.31
 3 -1 -3 963.94 11.97
 -3 1 -3 965.95 12.51
 -3 3 -1 977.57 13.32
 -1 3 -3 969.26 11.88
 1 -3 -3 952.18 11.06
 -3 -3 1 975.93 6.55
 -1 -3 3 930.49 11.17
 -1 -3 3 955.56 10.58
 3 -3 -1 953.37 11.05
 3 1 3 940.38 9.45
 3 3 2 1224.41 13.25
 -3 -2 3 1263.18 13.34
 -3 3 -2 1252.48 11.59
 3 2 3 1267.35 13.3
 -2 3 -3 1246.13 13.51
 -2 -3 3 1226.36 14.2
 2 3 3 1256.29 14.01
 -3 -3 2 1216.56 12.98
 -2 3 -3 1215.84 12.93
 2 3 3 1259.32 13.95
 -3 3 -2 1268.86 8.84
 3 3 2 1229.78 13.27
 -2 -3 3 1220.14 12.97
 3 -3 -2 1254.26 11.22
 2 -3 -3 1239.9 13.49
 -3 3 -2 1219.08 13.37
 3 2 3 1261.42 12.59
 -3 -2 3 1231.72 13.61
 -2 3 -3 1250.35 11.28
 -3 2 -3 1269.05 14.07
 -3 -3 2 1236.45 14.46
 -3 -3 2 1227.67 12.78
 3 -2 -3 1264.06 14.09
 3 -3 -2 1232.33 13.46
 -2 3 -3 1257.76 14.84
 -3 2 -3 1230.82 15.03
 -3 3 -2 1233.99 15.43
 2 -3 -3 1272.19 13.49
 -2 -3 3 1188.4 11.57
 3 2 3 1216.5 9.96
 -2 -3 3 1244.99 13.08
 3 -3 -3 1011.77 13
 -3 3 -3 990.72 14.33
 -3 -3 3 973.57 12.73
 -3 3 -3 1011.49 11.9
 3 3 3 989.53 12.64
 -3 3 -3 1010.22 9.05
 -3 -3 3 998.15 12.47
 -3 3 -3 997.35 12.82
 -3 -3 3 995.15 13.91
 3 3 3 992.27 12.48
 0 -4 0 1315.69 12.25
 4 0 0 1338.54 7.1
 0 4 0 1303.96 13.48
 0 0 4 1356.72 11.85
 0 -4 0 1342.29 10.43
 0 4 0 1271.14 13.1
 0 0 4 1288.06 13.51
 -4 0 0 1311.01 9.7
 0 0 -4 1309.82 13.3
 4 0 0 1341.53 9.93
 0 -4 0 1283.49 12.21
 -4 0 0 1279.05 13.33
 0 0 -4 1329.82 8.53
 0 -4 0 1335.51 7.2
 4 0 0 1309.8 13.17
 0 4 0 1320.66 13.18
 4 0 0 1316.85 8.79
 0 -4 0 1278.64 13.02
 0 -4 0 1261.47 11.89
 0 0 4 1268.65 11.84
 -1 -4 0 1769.25 11.05
 1 4 0 1785.11 16.42
 1 -4 0 1791.31 16.32
 -1 4 0 1779 15.14
 0 -1 4 1772.12 15.3
 -1 -4 0 1756.63 13.61
 4 0 1 1757.65 9.34
 4 0 -1 1824.55 10.01
 0 -1 4 1838.56 16.86
 -4 0 1 1763.25 15.64
 -1 -4 0 1784.18 8.53
 -4 0 1 1746.19 12.5
 -4 0 -1 1766.28 12.07
 0 -1 -4 1823.62 15.75
 0 1 4 1762.49 15.37
 0 -1 4 1764.12 16.27
 -1 4 0 1755.21 14.89
 1 4 0 1757.4 16.09
 -4 0 -1 1806.56 15.79
 1 -4 0 1751.42 13.16
 4 0 1 1800.32 9.78
 1 -4 0 1752.26 16.36
 0 1 -4 1773 15.43
 -1 -4 0 1736.78 15.36
 4 0 -1 1777.64 15.53
 4 0 1 1800.13 15.88
 -1 4 0 1780.14 16.21
 0 1 -4 1757.83 11.48
 -4 0 -1 1775.34 16.43
 1 -4 0 1795.02 11.4
 -4 0 1 1789.43 14.92
 0 -1 4 1743.01 15.13
 -1 -4 0 1768.04 13.03
 1 -4 0 1692.59 15.62
 0 -1 4 1741.23 14.94
 1 -4 0 1751.99 14.94
 -1 -4 0 1753.13 14.93
 2 4 0 467.21 8.65
 -2 4 0 469.48 7.47
 2 -4 0 464.84 8.9
 0 -2 4 462.65 8.54
 0 2 -4 462.97 9
 4 0 2 467.1 6.1
 0 -2 4 445.22 8.04
 0 -2 4 458.43 8.81
 2 4 0 478.93 8.76
 4 0 2 476.97 4.88
 0 -2 -4 470.15 9.37
 -4 0 2 455.7 8.3
 -4 0 -2 460.1 7.13
 0 2 4 464.34 7.66
 0 2 -4 456.33 7.86
 -2 -4 0 452.26 8.3
 -2 4 0 456.47 7.29
 2 -4 0 464.84 6.13
 -4 0 -2 450.59 8.29
 0 -2 -4 481.01 8.11
 0 -2 4 452.63 8.42
 -2 -4 0 479.93 5.78
 2 -4 0 464.9 8.9
 -4 0 -2 454.99 8.72
 4 0 -2 463.37 8.25
 -2 4 0 475.33 8.91
 -4 0 2 463.68 7.24
 2 -4 0 461.28 6.89
 0 2 -4 466.74 6.74
 4 0 2 458.72 8.39
 -2 -4 0 459.88 6.08
 0 -2 4 453.7 7.99
 -2 -4 0 453.39 7.52
 2 -4 0 455.92 8.1
 -2 -4 0 474.21 4.68
 2 -4 0 454.11 8.28
 -3 4 0 711.74 8.8
 3 4 0 680.83 10.88
 3 -4 0 701.7 11.52
 0 3 -4 688.56 11.61
 0 3 4 694.27 11.12
 0 -3 4 700.49 11.39
 0 -3 4 692.39 11.53
 0 -3 4 701.23 10.66
 0 -3 4 687.29 10.49
 0 3 -4 700.88 9.74
 -3 -4 0 658.96 10.68
 0 -3 -4 701.46 9.84
 0 3 4 686.48 11.54
 -3 4 0 694.36 8.73
 -4 0 3 679.33 10.76
 -4 0 -3 699.85 10.15
 -3 -4 0 698.96 8.46
 0 3 -4 681.07 10.69
 3 -4 0 697.07 6.59
 4 0 3 687.97 6.88
 3 -4 0 679.22 11.39
 -4 0 -3 709.84 10.92
 0 3 4 683.26 8.94
 3 4 0 700.99 11.13
 0 -3 -4 701.25 11.89
 4 0 -3 681.68 10.61
 3 4 0 698.96 6.37
 -4 0 -3 695.56 11.32
 0 3 -4 699.76 9.46
 3 -4 0 697.84 9.83
 -3 4 0 678.3 11.54
 -4 0 3 697.98 8.34
 3 -4 0 671.76 10.33
 0 -3 4 663.92 10.16
 3 -4 0 692.37 10.55
 4 0 3 679.94 9.27
 1 -3 4 1560.6 16.43
 1 3 -4 1605.54 17.99
 1 -3 4 1602.09 17.51
 -1 3 4 1603.6 16.63
 -3 4 1 1602.58 13.24
 3 4 -1 1623.46 17.13
 3 -4 1 1589.04 17.71
 1 -3 4 1636.98 17.91
 4 1 -3 1643.22 15.32
 4 -1 3 1566.1 14.62
 -4 -1 -3 1596.1 16.21
 4 -1 3 1636.33 8.44
 -3 4 1 1580.78 14.77
 -1 -3 -4 1541.65 18.06
 -4 -1 -3 1597.59 15.97
 4 -1 3 1587.28 12.89
 -3 -4 -1 1584.21 16.76
 -4 1 3 1543.63 15.98
 -3 -4 -1 1641 10.59
 3 -4 1 1583.96 17.24
 1 -3 4 1604.34 16.47
 1 3 -4 1633.62 17.6
 1 3 -4 1599.46 14.67
 3 4 -1 1598.07 17.32
 3 -4 1 1603.5 10.32
 -1 -3 -4 1604.32 14.64
 -1 3 4 1597.8 13.77
 -4 1 3 1581.41 13.46
 3 4 -1 1635.35 9.55
 1 3 -4 1535.11 12.82
 4 1 -3 1603.88 15.81
 3 -4 1 1613.01 15.03
 -3 4 1 1603.62 17.08
 4 -1 3 1575.08 16.81
 -3 -4 -1 1618.49 13.31
 3 -4 1 1555.59 16.19
 4 -1 3 1624.71 10.78
 3 -4 1 1608.55 15.9
 1 -3 4 1574.7 16.2
 4 -1 3 1572.57 15.26
 1 -2 4 909.85 12.25
 2 4 -1 933.65 12.58
 2 -4 1 915.56 12.68
 4 1 -2 923 10.16
 4 -1 2 922.79 8.36
 -2 4 1 897.35 10.37
 1 2 -4 910.45 12.81
 1 -2 4 912.05 11.74
 1 -2 4 915.82 12.46
 -2 -4 -1 934.26 6.15
 2 4 -1 908.29 12.41
 4 1 -2 942.72 11.98
 2 -4 1 885.45 12.23
 -4 -1 -2 914.14 11.41
 -1 -2 -4 882.69 13.07
 1 2 -4 903.85 11.1
 2 -4 1 922.29 8.88
 2 4 -1 908.67 5.9
 -2 -4 -1 880.25 11.88
 -1 2 4 889.12 10.66
 -4 -1 -2 891.77 10.89
 1 -2 4 908.31 12.2
 -4 1 2 885.31 11.42
 -2 4 1 912.98 11.1
 -1 -2 -4 914.92 11.13
 -4 1 2 917.67 10.84
 4 1 -2 910.52 11.09
 -2 4 1 927.82 12.02
 4 -1 2 909.17 12.11
 2 -4 1 919.54 9.92
 1 2 -4 869.78 7.98
 -2 -4 -1 886.1 10.28
 4 -1 2 911.05 7.49
 2 -4 1 897.83 11.62
 2 -4 1 883.98 11.57
 1 -2 4 883.78 11.49
 4 1 -1 82.3 2.66
 1 -1 4 81.96 3.28
 -1 4 1 83.29 3.29
 -1 -4 -1 79.08 1.81
 1 -1 4 84.17 3.61
 1 4 -1 76.09 3.51
 1 -1 4 83.11 3.38
 4 -1 1 80.16 1.91
 1 -4 1 82.81 3.67
 -1 -4 -1 78.84 2.48
 1 1 -4 83.52 3.42
 -4 -1 -1 81.71 3.25
 -1 -1 -4 77.72 3.27
 -1 -4 -1 75.72 3.3
 -1 4 1 78.6 3.32
 -4 1 1 80.78 2.25
 -4 1 1 77.23 3.29
 1 -4 1 80.87 2.92
 1 -1 4 78.01 3.51
 4 1 -1 82.32 3.21
 1 -4 1 79.12 2.39
 -1 1 4 77.74 3.25
 -1 -4 -1 83.02 1.59
 -4 -1 -1 82.88 3
 1 -4 1 74.57 3.42
 -1 -1 -4 76.46 3.75
 1 4 -1 82.01 3.52
 1 -4 1 78.66 2.41
 1 1 -4 85.53 1.85
 4 1 -1 79.29 3.16
 -1 4 1 77.4 3.29
 4 -1 1 77.53 3.41
 -4 1 1 78.45 3.34
 1 -4 1 80.49 3.34
 4 -1 1 78.23 2.83
 -1 -4 -1 78.31 3.14
 1 -4 1 77.92 3.39
 1 -1 4 80.65 3.31
 1 0 4 749.54 9.1
 0 -4 1 748.71 8.9
 0 4 -1 741.05 10.59
 1 0 4 792.73 9.09
 0 -4 1 759.18 10.25
 0 -4 -1 766.79 9.72
 4 1 0 786.7 7.62
 0 4 1 783.07 10.45
 0 -4 -1 750.19 9.67
 0 4 1 742.9 10.37
 -4 1 0 777.64 5.63
 1 0 4 760.73 10.68
 1 0 -4 771.22 10.41
 -1 0 -4 759.37 10.23
 0 4 -1 767.82 10.27
 -4 -1 0 744.31 10.1
 4 1 0 780.34 8.77
 0 -4 1 757.92 6.79
 0 -4 -1 755.24 10.19
 0 -4 1 754.87 9.69
 -1 0 4 757.63 10.34
 0 4 -1 780.73 5.99
 -4 -1 0 770.89 8.82
 4 1 0 767.8 9.71
 -4 1 0 761.75 10.91
 0 4 1 772.18 9.96
 0 -4 -1 770.91 6.92
 0 4 -1 742.58 10.13
 0 -4 1 797.92 5.7
 -1 0 -4 779.12 8.39
 4 -1 0 776.38 10.52
 1 0 -4 778.13 10.32
 0 -4 1 758.18 10.26
 0 -4 1 755.83 9.56
 0 -4 -1 742.6 10.07
 0 -4 -1 778.28 9.39
 4 -1 0 781.1 8.28
 1 0 4 754.24 9.78
 1 4 1 77.03 3.42
 -1 -1 4 83.94 3.63
 1 -4 -1 88.44 3.52
 -1 -4 1 80.21 2.77
 1 1 4 80.87 2.46
 -1 4 -1 81.06 3.36
 -4 -1 1 84.22 2.15
 4 1 1 82.27 2.54
 -1 -4 1 78.68 3.22
 4 1 1 82.4 2.68
 -4 -1 1 77.62 3.31
 -4 1 -1 81.71 2.12
 1 -1 -4 77.45 3.34
 -1 -4 1 80.24 2.35
 1 1 4 78.3 3.35
 1 4 1 82.95 3.57
 -1 -4 1 76.29 3.33
 1 -4 -1 75.48 3.41
 -1 4 -1 81.92 2.48
 1 -4 -1 80.93 2.99
 -4 -1 1 80.96 3.04
 -1 1 -4 82.68 3.4
 -4 1 -1 76.97 3.38
 -1 4 -1 81.18 3.15
 -1 -1 4 83.13 3.52
 1 -4 -1 81.1 2.62
 -1 4 -1 76.12 3.46
 -1 1 -4 83.02 2.97
 4 -1 -1 77.35 3.36
 4 1 1 82.46 3.3
 -4 1 -1 80.05 3.69
 1 -1 -4 84.82 3.48
 -1 -4 1 78.47 2.9
 4 -1 -1 84.73 2.69
 -1 -1 4 80.32 3.28
 1 -4 -1 81.17 3.22
 1 1 4 73.37 2.62
 1 -4 -1 80.07 3.44
 -1 -4 1 79.86 2.59
 -2 4 -1 921.91 10.84
 2 -4 -1 944.7 12.3
 -1 -2 4 917.72 12.59
 -2 -4 1 930.62 11.12
 2 4 1 904.59 11.99
 -4 -1 2 914.5 8.95
 -1 -2 4 944.57 12.24
 4 1 2 928.7 9.46
 -1 -2 4 900.41 11.82
 1 -2 -4 927 11.64
 -4 -1 2 911.61 11.81
 2 -4 -1 902.07 9.34
 1 2 4 911.96 11.18
 -4 1 -2 921.45 9.07
 2 -4 -1 906.25 12.53
 4 1 2 935.89 8.85
 -4 -1 2 915.08 11.23
 1 2 4 911.72 12.33
 -4 1 -2 938.05 12.22
 2 4 1 900.45 12.06
 -2 -4 1 895.68 11.95
 -2 4 -1 907.92 9.89
 -2 4 -1 909.15 9.86
 -2 -4 1 895.09 8.97
 -1 2 -4 917.81 11.42
 -4 1 -2 928.26 13.09
 -1 2 -4 948.73 11.05
 2 -4 -1 936.94 10.26
 4 1 2 921.31 11.56
 4 -1 -2 918.76 12.01
 -2 4 -1 936.35 12.88
 1 -2 -4 927.29 11.79
 2 -4 -1 923.08 11.37
 -1 -2 4 893.18 11.43
 -2 -4 1 894.37 8.88
 -1 -2 4 903.78 11.16
 4 1 2 889.68 8.8
 2 -4 -1 902.47 11.9
 1 2 4 904.8 8.09
 -2 -4 1 922.21 7.79
 -2 -4 1 885.85 9.26
 1 3 4 1572.76 16.91
 3 4 1 1599.94 16.5
 -3 4 -1 1661.92 13.89
 4 1 3 1642.03 14.35
 -1 3 -4 1632.63 17.43
 3 -4 -1 1647.43 17.44
 -1 -3 4 1638.62 17.37
 -1 -3 4 1630.26 17.68
 -3 4 -1 1591.48 12.52
 1 -3 -4 1590.29 17.63
 -1 3 -4 1621.96 15.71
 4 1 3 1588.57 12.51
 -3 -4 1 1598.94 13.63
 1 3 4 1590.36 17.27
 3 4 1 1583.68 16.64
 -3 -4 1 1597.41 16.85
 -1 3 -4 1581.55 15.17
 -3 4 -1 1623.44 15.04
 1 3 4 1598.71 14.29
 -4 1 -3 1610.67 14.5
 -1 -3 4 1621.96 16.17
 -4 -1 3 1581.42 16.55
 3 -4 -1 1589.71 17.61
 3 -4 -1 1599.3 11.49
 1 -3 -4 1606.4 15.4
 -4 1 -3 1607.75 16.86
 3 4 1 1567.78 10.98
 -3 4 -1 1647.08 18.5
 1 -3 -4 1650.53 16.04
 3 -4 -1 1625.62 15.24
 4 -1 -3 1592.35 16.69
 -1 3 -4 1617.61 15.83
 -4 1 -3 1635.09 18.08
 -1 -3 4 1599.45 15.3
 -1 -3 4 1573.32 15.9
 3 -4 -1 1618.62 15.83
 3 -4 -1 1600.11 16.46
 4 1 3 1578.36 12.8
 -3 -4 1 1585.93 10.58
 -2 3 4 1456.38 15.75
 4 -2 3 1443.54 15.56
 4 2 -3 1453.93 15.7
 2 3 -4 1475.16 17.57
 2 -3 4 1461.19 17.52
 2 -3 4 1448.43 16.57
 3 4 -2 1484.11 17.04
 4 -2 3 1425.81 13.76
 -3 4 2 1433.35 13.47
 3 -4 2 1453.04 17.24
 2 -3 4 1447.87 16.35
 -4 -2 -3 1462.34 16.59
 -3 4 2 1489.61 15.82
 4 2 -3 1488.53 17.32
 -3 4 2 1435.47 12.5
 3 4 -2 1471.61 17.31
 3 -4 2 1451.49 16.49
 -2 -3 -4 1459.04 17.91
 -2 -3 -4 1500.36 9.41
 2 3 -4 1443.94 17.45
 2 3 -4 1478.65 14.49
 -4 -2 -3 1443.33 14.78
 2 -3 4 1459.22 16.3
 -3 -4 -2 1422.24 16.64
 -3 -4 -2 1471.2 11.41
 -4 2 3 1438.69 15.21
 4 -2 3 1469.8 14.13
 -2 3 4 1417.34 13.83
 -2 -3 -4 1513.38 14.43
 3 -4 2 1492.64 11.69
 4 -2 3 1462.49 16.48
 4 2 -3 1468.06 14.58
 3 4 -2 1489.6 10.36
 -4 2 3 1504.02 14.06
 -2 3 4 1477.93 11.82
 -3 4 2 1470.36 15.76
 3 -4 2 1505.59 15.19
 3 -4 2 1449.11 16.33
 2 -3 4 1445.6 15.95
 4 -2 3 1423.91 15.68
 3 -4 2 1477.42 15.42
 -3 -4 -2 1471.14 12.63
 4 -2 3 1472.76 12.38
 2 -2 4 2022.96 18.99
 2 -2 4 1943.16 17.81
 4 -2 2 1953.63 14.09
 -2 4 2 1934.43 15.97
 2 2 -4 2010.21 19.35
 -4 2 2 1919.76 12.21
 2 4 -2 1959.8 19.07
 2 -4 2 1902.05 18.88
 4 2 -2 1947.77 16.45
 2 -2 4 1957.99 18.12
 4 -2 2 1923.11 17.66
 -2 -2 -4 1981.33 16.67
 -2 4 2 1947.52 12.03
 -2 -4 -2 1894.89 18.4
 2 -4 2 1927.41 18.26
 4 -2 2 1924.02 16.43
 -2 4 2 1926.12 17.76
 -4 2 2 1910.82 16.79
 2 -4 2 1970.14 14.65
 -4 -2 -2 1963.38 17.55
 4 2 -2 1951.94 18.29
 2 4 -2 1934.04 11.69
 2 2 -4 1889.07 16.61
 -2 -4 -2 1995.09 11.78
 -4 -2 -2 1938.63 16.15
 2 -2 4 1944.6 18.53
 -2 -2 -4 1891.05 19.54
 2 4 -2 1951.43 18.88
 -2 2 4 1911.06 16.43
 4 -2 2 2001.04 18.37
 4 2 -2 1918.35 15.5
 -2 2 4 1997.23 10.91
 2 -4 2 1958.52 15.44
 -4 2 2 1957.47 16.95
 2 2 -4 1936.25 16.06
 -2 4 2 1956.15 16.93
 2 -4 2 1939.35 17.43
 4 -2 2 1995.91 13.83
 2 -2 4 1885.23 17.38
 2 -4 2 1940.86 18.01
 -2 -4 -2 1930.19 15.22
 4 -2 1 241.52 6.2
 4 -2 1 243.17 4.4
 1 -4 2 249.02 5.94
 -1 4 2 244.06 5.88
 1 4 -2 243.16 6.51
 -1 -4 -2 244.01 3.5
 1 -4 2 241.7 6.54
 2 -1 4 239.38 5.83
 2 -1 4 236.54 5.03
 -4 2 1 244.26 3.08
 2 -1 4 251 6.15
 4 2 -1 234.34 5.35
 1 4 -2 244.11 6.35
 -4 2 1 231.3 5.67
 -1 -4 -2 244.09 6.31
 -1 -4 -2 237.18 5.34
 -1 4 2 240.65 3.35
 2 1 -4 238.46 5.97
 -2 -1 -4 254.02 6.03
 -1 -4 -2 249.48 4.04
 4 2 -1 249.18 6.05
 1 -4 2 248.09 5.58
 -2 -1 -4 238.79 6.67
 -4 -2 -1 240.61 5.73
 -4 -2 -1 251.59 5.5
 -2 1 4 233.81 5.83
 1 4 -2 230.27 3.83
 1 -4 2 240.5 5.02
 4 -2 1 230.15 5.8
 -1 4 2 232.11 6.11
 -4 2 1 239.14 6.24
 2 1 -4 246.88 5.89
 4 2 -1 236.17 5.21
 1 -4 2 234 4.64
 -1 4 2 237.87 5.59
 1 4 -2 231.73 5.54
 4 -2 1 242.96 6.21
 2 -1 4 247.45 5.93
 4 -2 1 237.87 4.84
 4 -2 1 238.82 5.56
 -1 -4 -2 241.41 5.7
 0 4 -2 55.81 3.05
 2 0 4 53.58 1.99
 0 -4 2 53.81 2.98
 2 0 4 64.43 2.8
 4 2 0 49.43 2.36
 2 0 4 56.1 2.61
 0 -4 2 51.34 2.59
 0 -4 -2 56.21 2.52
 0 4 2 53.85 2.85
 0 -4 -2 48.78 2.7
 0 -4 -2 59.15 2.85
 0 4 2 56.17 1.4
 4 2 0 54.23 2.66
 0 4 -2 55.74 2.86
 0 -4 2 56.2 2.84
 0 -4 2 58.7 2.4
 0 -4 -2 56.65 2.06
 2 0 -4 50.97 2.78
 -2 0 -4 51.85 2.81
 -2 0 4 57.65 2.98
 0 4 -2 57.47 2.05
 -4 -2 0 52.89 2.69
 0 4 2 56.14 3.02
 -4 -2 0 52.57 2.63
 0 4 -2 53.18 2.78
 4 -2 0 52.94 2.87
 4 2 0 57.47 2.56
 2 0 -4 57.94 2.94
 0 -4 -2 56.72 2.26
 -4 2 0 55.2 3.12
 -2 0 -4 53.79 2.62
 4 -2 0 55.38 2.55
 0 -4 2 53.45 2.56
 0 -4 -2 55.45 2.83
 2 0 4 51.93 2.6
 1 -4 -2 240.26 5.62
 -1 -4 2 235.58 6.06
 2 1 4 243.76 2.95
 2 1 4 245.6 4.64
 1 4 2 227.58 6.01
 4 2 1 226.35 4.99
 -4 -2 1 237.91 4.55
 2 1 4 226.85 4.83
 -1 4 -2 247.65 6.18
 -1 4 -2 241.52 5.57
 4 2 1 235.93 5.29
 -4 -2 1 228.29 5.68
 1 -4 -2 234.66 5.65
 2 -1 -4 230.6 6
 1 -4 -2 230.09 6.02
 1 4 2 227.49 6.09
 -2 -1 4 231.98 6.03
 -1 4 -2 233.64 4.75
 -2 1 -4 239.6 6.06
 -1 -4 2 247.39 6.27
 -4 2 -1 238.86 6.14
 -1 -4 2 233.98 4.83
 -4 -2 1 230.62 5.72
 -4 2 -1 240.19 6.73
 -2 1 -4 240.46 5.84
 2 -1 -4 239.44 6.09
 4 -2 -1 228.91 5.98
 4 2 1 235.46 5.38
 -1 4 -2 231.33 6.18
 1 -4 -2 232.98 4.98
 4 -2 -1 230.37 5.11
 2 1 4 241.11 5.36
 -1 -4 2 237.99 5.41
 1 -4 -2 232.33 6.07
 -1 -4 2 240.94 5.04
 -2 -2 4 1908.44 18.27
 2 2 4 1942.71 18.25
 -4 -2 2 1908.74 14.68
 2 2 4 1927 12.05
 -2 4 -2 1910.88 16.83
 -2 -4 2 1905.18 17.56
 4 2 2 1928.64 15.29
 2 4 2 1920.49 17.88
 2 -4 -2 1938.32 17.32
 2 2 4 1948.97 17.54
 -4 -2 2 1946.57 17.67
 2 4 2 1916.5 17.99
 -2 -4 2 1897.04 14.76
 -4 2 -2 1917.83 17.94
 4 2 2 1923.34 15.15
 2 -4 -2 1906.78 18.43
 -4 -2 2 1896.67 17.2
 -2 2 -4 1872.82 17.14
 -2 -2 4 1903.3 17.63
 -2 4 -2 1945.67 14.66
 2 -4 -2 1877.38 15.5
 -2 -4 2 1889.17 18.28
 -2 4 -2 1933.33 15.39
 -2 2 -4 1934.02 17.72
 -4 2 -2 1954.39 19.94
 2 -4 -2 1942.2 15.79
 -2 4 -2 1921.62 19.12
 4 2 2 1882.57 16.14
 4 -2 -2 1940.98 17.96
 2 -2 -4 1936.23 17.8
 -2 -4 2 1913.25 15.41
 -2 -4 2 1929.88 13.4
 4 2 2 1932.47 10.86
 -2 -3 4 1495.32 17.07
 2 3 4 1498.19 16.69
 -2 3 -4 1487.27 16.47
 -3 4 -2 1533.12 14.47
 -4 -2 3 1479.31 14.59
 3 4 2 1495.41 16.25
 -3 -4 2 1490.55 16.07
 4 2 3 1532.74 14.85
 2 3 4 1512.7 16.55
 3 -4 -2 1493.03 17.3
 2 -3 -4 1481.97 16.78
 -3 -4 2 1506.53 14.19
 -3 -4 2 1490 17.04
 -2 -3 4 1477.8 15.9
 -4 2 -3 1520.53 16.68
 -3 4 -2 1517.49 12.12
 -4 -2 3 1456.37 15.98
 -4 -2 3 1491.53 16.79
 3 -4 -2 1487.19 13.28
 -2 3 -4 1450.17 15.42
 -3 4 -2 1476.52 15.15
 3 4 2 1474.4 16.24
 4 2 3 1474.6 13.81
 -3 4 -2 1483.96 18.13
 -2 3 -4 1494.68 16.76
 4 -2 -3 1488.3 16.55
 -4 2 -3 1498.49 18.15
 3 -4 -2 1499.86 15.33
 2 -3 -4 1556.36 16.37
 -2 -3 4 1486.16 15.77
 4 2 3 1447.02 11.36
 2 3 4 1503.66 8.85
 3 -4 3 110.54 4.58
 -3 4 3 108.76 4.01
 3 3 -4 104.69 4.78
 3 -3 4 101.72 4.4
 4 -3 3 111.66 4.72
 -3 3 4 107.4 4.26
 -4 3 3 101.14 3.59
 3 -3 4 100.12 4.4
 3 4 -3 104.79 4.82
 4 3 -3 109.46 4.63
 3 -4 3 98.38 4.61
 4 -3 3 102.28 4.01
 -3 -3 -4 108.5 5.06
 3 4 -3 107.85 4.94
 -3 -4 -3 106.52 4.9
 -4 -3 -3 108.52 3.96
 3 -4 3 100.56 4.41
 4 -3 3 101.44 4.17
 3 -3 4 104.03 4.1
 -3 4 3 106.88 4.66
 3 4 -3 107.4 3.55
 3 3 -4 103.25 4.89
 -3 4 3 104.44 3.6
 3 3 -4 108.98 4.12
 -3 -3 -4 106.26 2.14
 -3 -3 -4 107.35 4.03
 -3 -4 -3 108.34 3.56
 -4 3 3 106.4 4.11
 4 3 -3 106.13 4.86
 -3 3 4 103.2 3.97
 -4 -3 -3 105.43 4.75
 -3 4 3 104.88 4.07
 4 -3 3 111.35 4.67
 4 3 -3 103.07 3.73
 -3 3 4 114.27 3.56
 -4 3 3 103.78 4.06
 3 4 -3 101.59 3.19
 3 3 -4 109.01 3.9
 3 -4 3 102.42 4.18
 3 -4 3 112.89 4.42
 3 -3 4 111.12 4.65
 4 -3 3 109.69 3.93
 3 2 -4 121.7 4.86
 4 -3 2 116.09 3.91
 -2 4 3 118.12 4.28
 -4 3 2 113.71 3.26
 2 -4 3 121.32 4.94
 3 -2 4 109.07 4.18
 2 4 -3 117.61 4.98
 2 -4 3 113.78 4.66
 2 -4 3 110.23 4.53
 3 -2 4 121.23 4.48
 4 -3 2 125.47 4.92
 4 3 -2 119.39 4.55
 4 -3 2 117.55 4.52
 -2 -4 -3 108.44 4.76
 -3 -2 -4 118.03 4.29
 -4 3 2 111.35 4.01
 -3 -2 -4 114.88 4.96
 -2 4 3 114.26 3.37
 -3 2 4 108.77 4.16
 -2 -4 -3 120.24 3.53
 -2 -4 -3 116.43 3.47
 3 -2 4 116.72 3.8
 2 4 -3 110.97 4.77
 2 4 -3 114.55 3.48
 4 3 -2 110.21 4.67
 2 -4 3 110.79 4.44
 -4 -3 -2 116.23 4.61
 2 -4 3 113.37 4.2
 -4 -3 -2 117.37 3.82
 -2 4 3 116.75 4.8
 3 2 -4 112.17 4.24
 3 2 -4 114.2 4.14
 -3 2 4 116.38 3.1
 -4 3 2 128.72 4.69
 4 -3 2 118.08 4.59
 -2 4 3 115.13 3.96
 2 -4 3 114.84 4.02
 4 3 -2 117.73 3.66
 4 -3 2 119.08 4.56
 2 -4 3 119.19 4.62
 4 -3 2 118.98 3.99
 -4 -3 -2 113.96 2.72
 3 -2 4 110.4 4.4
 -4 3 1 1437.54 9.77
 3 -1 4 1441.55 13.19
 1 -4 3 1385.29 15.23
 -1 -4 -3 1472.73 11.07
 1 -4 3 1425.12 16.33
 4 -3 1 1468.36 16.53
 -1 4 3 1437.22 15.22
 1 -4 3 1429.87 16.86
 4 3 -1 1396.29 14.73
 1 4 -3 1441.83 16.85
 -1 -4 -3 1464.18 12.09
 -4 3 1 1456.05 13.15
 1 -4 3 1432.42 14.23
 -3 -1 -4 1413.77 16.67
 -3 -1 -4 1407.57 15.03
 3 -1 4 1416.84 11.06
 -3 1 4 1410.82 15.19
 -1 4 3 1426.72 10.52
 -4 -3 -1 1435.61 12.64
 1 4 -3 1427.72 11.83
 4 -3 1 1411.17 15.75
 -1 -4 -3 1409.02 12.99
 -4 -3 -1 1378.4 15.21
 -1 -4 -3 1445.39 16.7
 -1 4 3 1404.94 16.33
 1 4 -3 1415.3 16.09
 4 3 -1 1447.73 15.88
 -3 1 4 1450.61 9.08
 1 4 -3 1389.43 13.69
 4 3 -1 1406.42 12.16
 -4 3 1 1409.39 16.22
 4 -3 1 1470.67 15.67
 3 1 -4 1416.44 14.9
 4 -3 1 1392.3 13.6
 1 -4 3 1414.8 15.02
 3 -1 4 1404.77 14.73
 -4 -3 -1 1409.39 10.22
 4 -3 1 1427.8 14.97
 4 3 0 83.67 3.51
 3 0 4 81.45 2.72
 0 -4 -3 87.14 2.97
 0 -4 3 86.39 4.04
 0 4 3 86.44 3.81
 0 -4 3 75.93 3.83
 0 -4 3 85.23 3.66
 0 4 -3 82.85 3.96
 4 -3 0 87.87 4.03
 -4 3 0 87.21 2.29
 -4 3 0 86.25 2.67
 3 0 4 87.12 2.05
 -3 0 -4 82.81 3.72
 4 3 0 81.61 3.61
 -3 0 4 83.52 3.78
 0 -4 -3 86.39 3.96
 0 4 -3 82.07 2.94
 0 4 -3 78.85 3.61
 0 -4 3 81.83 3.3
 0 4 3 79.98 3.87
 -4 -3 0 83.02 3.36
 0 -4 -3 81.47 3.36
 0 -4 3 85.65 3.85
 -4 -3 0 82.77 3.67
 0 4 3 89.97 2.54
 -3 0 -4 84.16 3.92
 0 -4 -3 86.13 3.02
 4 -3 0 81.5 3.87
 0 -4 -3 90.13 3.3
 0 4 -3 83.65 3.57
 -3 0 -4 86.05 3.75
 4 -3 0 83.87 3.71
 -4 3 0 82.55 4.07
 3 0 -4 77.12 3.59
 4 3 0 95.35 3.16
 -3 0 4 87.27 2.02
 0 -4 3 88.37 3.56
 3 0 4 87.99 3.5
 4 -3 0 85.73 3.45
 4 -3 0 80.14 3.41
 -1 -4 3 1442.4 16.61
 1 -4 -3 1440.77 13.54
 -1 -4 3 1449.36 16.29
 -4 3 -1 1484.8 10.38
 3 1 4 1415.89 12.74
 1 4 3 1452.11 15.9
 -1 4 -3 1422.26 16.02
 4 3 1 1463.86 14.55
 -3 -1 4 1442.58 15.82
 4 3 1 1434.92 14.86
 -1 -4 3 1424.71 13.81
 -4 3 -1 1449.8 8.65
 1 4 3 1461.53 11.21
 -3 1 -4 1427.22 15.67
 3 1 4 1439.25 13.63
 1 -4 -3 1425.1 15.6
 -4 3 -1 1468.22 15.55
 -4 -3 1 1453.07 15.62
 -1 4 -3 1429.78 14.5
 -4 -3 1 1423.28 14.24
 -1 -4 3 1439.61 16.36
 -1 4 -3 1445.16 13.24
 1 4 3 1435.71 16.19
 1 -4 -3 1419.09 15.05
 -1 4 -3 1458.85 15.93
 4 3 1 1406.98 12.77
 -4 3 -1 1452.55 17.52
 -3 1 -4 1430.32 16.01
 3 -1 -4 1465.1 15.94
 4 -3 -1 1441.64 15.52
 1 -4 -3 1461.81 13.91
 -1 -4 3 1405.91 14.6
 3 1 4 1415.75 13.19
 4 -3 -1 1477.47 14.46
 -1 -4 3 1467.55 13.81
 -3 -2 4 117.47 4.57
 -4 -3 2 116.73 4.07
 -2 -4 3 118.16 4.77
 4 3 2 116.39 4.2
 -4 3 -2 114.35 3.45
 3 2 4 108.52 4.32
 -2 -4 3 116.02 4.65
 3 2 4 112.14 3.22
 2 4 3 109.18 4.49
 -2 4 -3 110.47 4.38
 4 3 2 111.72 4.14
 2 4 3 119.53 4.72
 -2 4 -3 111.05 4
 2 -4 -3 115.05 4.61
 -2 -4 3 118.37 4.14
 2 -4 -3 114.6 4.33
 -4 3 -2 118.84 2.21
 -2 -4 3 132.37 5.15
 -4 -3 2 116.33 4.7
 -4 -3 2 121.95 4.39
 -3 -2 4 110 4.46
 -4 3 -2 119.75 4.63
 3 2 4 116.02 4.19
 -2 4 -3 109.44 3.76
 -3 2 -4 118.45 4.6
 -3 2 -4 105.22 4.58
 4 3 2 113.46 3.89
 -2 4 -3 109.04 4.72
 3 -2 -4 112.41 4.53
 4 -3 -2 115.47 4.55
 2 -4 -3 113.8 4.17
 -4 3 -2 130.25 5.44
 -2 -4 3 115.42 3.75
 -2 -4 3 120.33 4.28
 3 -3 -4 105.9 4.51
 3 -4 -3 105.53 4.33
 -3 4 -3 100.05 4.84
 -3 3 -4 98.6 4.68
 -4 3 -3 108.14 5.12
 4 -3 -3 112.08 4.66
 -3 -4 3 101.48 4.47
 -4 -3 3 108.06 4.28
 3 3 4 106.67 2.64
 3 4 3 106.82 4.52
 -3 -3 4 100.97 4.46
 3 3 4 100.52 4.37
 -3 4 -3 108.73 4.25
 4 3 3 112.71 4.39
 3 -4 -3 103.41 4.05
 4 3 3 106.15 4.14
 -3 3 -4 103.15 4.39
 3 3 4 100.65 4.27
 -3 4 -3 98.36 4.13
 -3 -3 4 104.93 4.41
 -4 -3 3 105.16 4.7
 -4 -3 3 106.76 4.38
 -3 4 -3 105.02 3.33
 -4 3 -3 108.59 4.61
 -3 -4 3 108.24 4.86
 -3 -4 3 106.05 4.16
 3 4 3 101.36 4.39
 4 -4 4 2141.86 21.41
 4 4 -4 2158.16 23.57
 -4 4 4 2129.28 19.31
 4 -4 4 2127.16 22.77
 -4 -4 -4 2116.34 13.1
 -4 -4 -4 2128.71 18.76
 4 -4 4 2151.02 21.23
 -4 -4 -4 2198.43 24.48
 -4 4 4 2112.86 19.1
 4 4 -4 2100.45 18.89
 4 4 -4 2204.55 24.62
 -4 4 4 2217.59 19.09
 4 4 -4 2140.03 17.8
 4 -4 4 2131.79 21.79
 4 -4 4 2153.01 20.09
 4 -4 4 2108.47 22.31
 3 -4 4 512.08 10.75
 4 4 -3 511.93 10.85
 -4 3 4 534.49 9.27
 4 3 -4 539.95 11.03
 4 -4 3 509.67 10.96
 3 -4 4 518.66 10.58
 4 -3 4 523.11 9.89
 -3 4 4 506.33 9.55
 4 -4 3 517.62 9.81
 -4 4 3 524.25 8.53
 3 4 -4 532.94 11.45
 4 -3 4 524.1 10.46
 3 -4 4 531.84 10.16
 4 -3 4 499.48 9.34
 4 3 -4 519.4 11.5
 -4 -3 -4 518.69 9.37
 -4 -3 -4 521.7 11.42
 3 4 -4 512.17 11.37
 4 4 -3 507.72 11.21
 -3 4 4 503.33 8.59
 -4 4 3 499.07 8.86
 4 -4 3 509.52 10.32
 -4 -4 -3 506.53 8.39
 -3 -4 -4 502.95 11.36
 -4 3 4 520.88 9.64
 -3 -4 -4 517.95 6.57
 -3 -4 -4 526.65 8.74
 3 4 -4 509.17 8.73
 -4 -4 -3 517.71 11.1
 -4 4 3 527.35 9.78
 -3 4 4 515.04 8.62
 4 -3 4 501.28 10.4
 4 3 -4 526.5 9.14
 4 -4 3 528.18 10.3
 3 4 -4 526.69 8.32
 4 4 -3 521.92 7.99
 -4 3 4 545.06 8.66
 4 -4 3 508.25 9.48
 4 -3 4 526.7 8.94
 3 -4 4 510.42 10.49
 4 -3 4 511.29 10.43
 2 -4 4 49.66 3.46
 4 -2 4 51.07 3.01
 -4 4 2 54.5 2.53
 4 2 -4 48.63 3.12
 -2 4 4 52.63 3.13
 2 -4 4 52.18 3.31
 2 4 -4 48.31 3.4
 -2 -4 -4 52.07 1.59
 4 -4 2 52.09 2.94
 4 4 -2 53.52 3.34
 4 -2 4 53.58 3.01
 4 -4 2 51.44 3.45
 2 -4 4 52 3.35
 -2 -4 -4 52.55 3.58
 2 -4 4 51.03 3.16
 4 4 -2 50.49 3.39
 -4 -2 -4 51.42 3.43
 -2 4 4 49.68 2.51
 4 -4 2 52.11 1.94
 -4 -4 -2 50.82 3.33
 4 -2 4 56.77 2.79
 -4 -4 -2 49.59 2.42
 2 4 -4 53.91 2.74
 -2 -4 -4 59.63 2.84
 -4 2 4 54.05 3.16
 -4 4 2 54.81 2.79
 2 4 -4 49.18 3.38
 -2 -4 -4 52.88 2.31
 4 -4 2 50.79 3.26
 -4 4 2 50.51 3
 -4 -2 -4 54.32 3.1
 -2 4 4 47.24 3.37
 -4 2 4 47.53 2.36
 4 2 -4 47.31 2.85
 4 4 -2 51.67 2.31
 4 -4 2 52.44 3.13
 -2 4 4 52.27 2.59
 -4 4 2 51.43 3.2
 4 -4 2 54.99 3.07
 4 -2 4 51.52 3.11
 -4 -4 -2 63.5 2.51
 2 -4 4 48.44 3.16
 4 -4 2 49.78 3.18
 1 -4 4 2482.69 23.59
 1 4 -4 2471.24 23.73
 4 -4 1 2554.6 23.56
 1 -4 4 2488.99 21.79
 4 -1 4 2551.77 18.9
 -1 4 4 2502.43 21.75
 1 -4 4 2497.82 23.29
 4 4 -1 2536.9 22.11
 -4 4 1 2506.73 15.81
 -4 4 1 2524.73 18.63
 -4 -1 -4 2459.5 22.5
 1 4 -4 2479.66 22.81
 -1 -4 -4 2450.74 17.22
 -1 -4 -4 2549.9 18.48
 -4 -4 -1 2471.65 21.96
 4 -4 1 2483.61 10.14
 -4 1 4 2483.38 21.68
 -4 -4 -1 2522.37 15.91
 -1 4 4 2551.47 16.73
 4 4 -1 2490.32 22.69
 4 -1 4 2505.03 15.98
 1 -4 4 2465.83 20.89
 -1 4 4 2504.42 23.63
 1 4 -4 2477.87 18.25
 -1 -4 -4 2460.95 23.83
 -4 -1 -4 2528.91 21.51
 4 -4 1 2457.66 22.61
 4 1 -4 2478.76 21.08
 4 4 -1 2525.44 15.1
 -4 4 1 2545.05 23.24
 -4 1 4 2507.97 15.49
 1 4 -4 2399.18 18.28
 4 -4 1 2497.95 20.97
 1 -4 4 2484.4 21.28
 -4 -4 -1 2429.04 16.16
 4 -4 1 2473.53 21.29
 4 -4 1 2523.37 20.41
 4 -1 4 2481.68 20.42
 4 4 0 1.14 0.62
 0 4 -4 0.14 0.44
 0 -4 4 1.65 0.68
 0 -4 4 2.4 0.84
 4 -4 0 1.74 0.76
 -4 4 0 1.89 0.48
 0 4 4 2.55 0.81
 4 4 0 1.18 0.34
 -4 -4 0 1.57 0.65
 0 4 -4 1.09 0.61
 0 4 4 1.12 0.84
 -4 0 -4 1.62 0.69
 4 -4 0 1.27 0.58
 0 4 4 1.42 0.4
 -4 -4 0 3.93 0.83
 4 4 0 0.86 0.52
 0 -4 -4 2.69 0.69
 -4 4 0 2.39 0.54
 0 -4 -4 0.62 0.73
 4 -4 0 2.56 0.86
 4 -4 0 2 0.3
 -4 0 -4 2.51 0.78
 0 4 -4 6.8 1.04
 -4 0 4 2.08 0.76
 4 0 4 2.08 0.55
 0 -4 -4 1.47 0.53
 -4 4 0 0.65 0.75
 -4 0 -4 0.42 0.56
 0 4 -4 1.78 0.63
 4 0 -4 2.7 0.8
 -4 0 4 1.38 0.4
 4 -4 0 1.7 0.61
 4 -4 0 1.28 0.73
 0 -4 4 0.87 0.51
 4 0 4 2.78 0.72
 0 -4 4 2.85 0.85
 -1 -4 4 2448.02 22.78
 -1 -4 4 2507.89 23.34
 4 -4 -1 2533.97 23.03
 4 4 1 2483.55 21.21
 4 1 4 2532.54 20.2
 -4 4 -1 2537.27 16.37
 -1 4 -4 2505.19 23.04
 1 4 4 2497.77 22.38
 -4 4 -1 2504.06 14.69
 1 -4 -4 2566.95 19.67
 1 4 4 2513.06 17.27
 -1 4 -4 2516.43 20.68
 1 -4 -4 2492.83 22.92
 -1 4 -4 2481.38 19.34
 4 -4 -1 2527.19 13.21
 1 4 4 2481.66 22.81
 -4 1 -4 2482.88 22.07
 -4 -4 1 2500.47 22.16
 4 4 1 2516.26 21.73
 4 -4 -1 2457.26 23.23
 -4 -4 1 2535.97 19.1
 -4 4 -1 2508.87 20.88
 -4 -1 4 2536.31 22.25
 4 1 4 2540.25 17.47
 -1 -4 4 2469.23 20.45
 -4 4 -1 2482.63 24.45
 1 -4 -4 2498.09 20.23
 -4 1 -4 2535.38 23.45
 4 -1 -4 2491.39 22.13
 4 -4 -1 2512.58 21.05
 4 4 1 2473.22 16.22
 -1 4 -4 2493.38 21.41
 -4 -4 1 2492.2 11.05
 4 1 4 2406.03 17.92
 -1 -4 4 2494.9 20
 -1 -4 4 2486.36 21.21
 4 -4 -1 2500.77 20.62
 4 2 4 46.37 2.85
 -4 4 -2 50.85 2.55
 -2 4 -4 47.81 3.18
 -4 -2 4 48.05 2.95
 -2 -4 4 54.66 3.47
 -4 -4 2 48.31 2.92
 4 4 2 50.85 3.08
 -2 -4 4 47.19 3.18
 2 4 4 46.24 3.12
 2 4 4 55.1 3.42
 -4 4 -2 52.38 2.04
 -4 -4 2 56.48 3.05
 -2 -4 4 49.6 2.98
 -4 -4 2 50.77 3.33
 -2 4 -4 48.11 2.87
 4 4 2 46.4 2.98
 -4 4 -2 50.56 3.09
 2 -4 -4 55.51 3.38
 -4 -2 4 47.78 3.13
 -4 2 -4 46.94 3.1
 4 2 4 50.61 2.76
 -2 4 -4 50.77 2.78
 -2 4 -4 49.7 3.3
 4 -4 -2 57.77 3.32
 4 -2 -4 45.34 3.1
 4 4 2 47.18 2.44
 2 -4 -4 49.79 3.01
 -4 2 -4 51.05 3.49
 -4 4 -2 47.13 3.45
 -2 -4 4 49.87 2.78
 -4 -4 2 52.03 1.94
 -2 -4 4 57.85 3.27
 4 3 4 511.51 9.95
 -4 -4 3 516.76 10.08
 -3 4 -4 505.19 10.08
 3 4 4 505.77 10.33
 -3 -4 4 535.49 10.94
 4 4 3 509.66 10.04
 -4 -3 4 503.3 10.02
 -4 4 -3 512.8 9.03
 -3 -4 4 524.99 10.05
 -4 4 -3 528.15 6.71
 4 3 4 509.35 9.53
 4 4 3 527.19 10.16
 -4 -4 3 519.8 11.06
 -3 -4 4 540.6 11.52
 -4 -4 3 525.27 9.83
 -3 4 -4 521.73 10.06
 3 4 4 515.49 10.39
 -4 4 -3 512.28 10.16
 -4 -3 4 506.22 11.04
 3 -4 -4 504.8 10.08
 -3 4 -4 513.81 8.16
 -4 -3 4 511.53 10.27
 -4 3 -4 530.96 10.69
 -3 4 -4 512.78 11.25
 4 -3 -4 542.31 10.81
 -4 4 -3 518.44 11.79
 4 -4 -3 502.77 10.13
 -4 3 -4 536.14 11.75
 3 -4 -4 514.1 10.16
 3 4 4 514.06 4.01
 4 -4 -4 2113.13 21.83
 -4 4 -4 2179.1 24.75
 4 4 4 2167.36 21.68
 4 4 4 2130.9 11.39
 -4 -4 4 2089.98 21.8
 -4 4 -4 2155.51 20.24
 -4 4 -4 2157.09 21.87
 4 4 4 2139.81 21.22
 -4 -4 4 2127.21 23.67
 -4 -4 4 2136.47 21.16
 5 0 0 0.88 0.23
 0 5 0 3.86 0.93
 0 0 5 0.28 0.29
 0 -5 0 0.36 0.33
 5 0 0 0.5 0.31
 5 0 0 0.98 0.42
 0 0 -5 0.16 0.4
 0 -5 0 1.23 0.49
 0 0 5 1.29 0.61
 0 -5 0 5.18 0.99
 -5 0 0 1.61 0.45
 0 5 0 0.52 0.41
 -5 0 0 1.14 0.52
 0 5 0 0.71 0.6
 0 -5 0 1.47 0.31
 0 0 -5 0.85 0.34
 0 -5 0 0.31 0.42
 5 0 0 0.69 0.33
 0 -5 0 1.12 0.41
 0 -5 0 4.67 0.89
 0 0 5 0.68 0.38
 -1 5 0 24.94 2.07
 -1 -5 0 22.98 1.43
 0 -1 5 21.88 1.88
 5 0 -1 21.77 1.17
 -1 -5 0 21.76 1.7
 5 0 1 21.84 1.09
 1 -5 0 21.53 2.05
 1 5 0 22.9 2.08
 5 0 1 25.12 1.34
 0 -1 -5 21.71 1.96
 -5 0 1 23.86 2.07
 -5 0 -1 23.08 1.51
 1 -5 0 23.87 2.13
 -5 0 1 23.2 1.53
 -1 -5 0 22.26 0.98
 -1 -5 0 26.56 2.13
 -1 5 0 24.17 1.99
 1 5 0 20.69 1.96
 -5 0 -1 23.21 2.01
 1 -5 0 20.75 0.95
 0 -1 5 21.97 2.05
 0 1 -5 21.73 1.94
 0 1 5 20.86 1.9
 1 -5 0 20.64 1.65
 0 1 -5 22.78 1.39
 1 -5 0 20.72 1.3
 -5 0 1 20.86 1.9
 5 0 1 22.26 1.99
 -5 0 -1 21.05 2.06
 -1 5 0 21.63 2
 5 0 -1 30.85 2.31
 1 -5 0 25.34 2.15
 5 0 1 19.84 1.34
 1 -5 0 21.32 1.85
 -1 -5 0 23.88 1.74
 0 -1 5 21.05 1.84
 -1 -5 0 20.03 1.82
 0 -1 5 21.6 1.95
 -2 5 0 35.77 2.38
 2 -5 0 41.89 2.95
 0 -2 5 40.97 2.93
 -2 -5 0 36.36 2.17
 2 5 0 55.08 3.33
 0 -2 5 39.15 2.71
 5 0 2 38.89 1.77
 5 0 2 38.14 1.52
 0 -2 -5 38.3 2.56
 -2 -5 0 47.43 2.95
 2 -5 0 35.62 2.73
 0 -2 -5 37.01 2.95
 -2 5 0 40.78 2.51
 0 2 5 41.83 2.62
 0 -2 5 53.71 3.22
 -2 -5 0 38.31 1.68
 -5 0 2 36.96 2.19
 0 2 -5 35.23 2.46
 2 -5 0 38.94 2.1
 -5 0 -2 36.78 2.62
 -5 0 -2 42.57 2.3
 2 5 0 37.66 2.73
 -5 0 2 40.64 2.73
 5 0 2 41.59 2.8
 5 0 -2 35.18 2.52
 -5 0 2 37.87 2.41
 2 -5 0 37.91 2.08
 -2 5 0 38.66 2.78
 0 2 -5 34.67 1.96
 -5 0 -2 39.93 2.88
 0 -2 5 36.03 2.55
 2 -5 0 38.52 2.67
 -2 -5 0 37.87 2.45
 0 -2 5 34.73 2.49
 -2 -5 0 38.17 2.03
 2 -5 0 38.53 2.6
 -2 -5 0 39.68 1.8
 0 -3 5 27.76 2.52
 0 -3 5 31.78 2.64
 0 3 5 34.58 2.75
 0 3 -5 29.8 2.66
 5 0 3 30.11 1.87
 3 -5 0 32.5 2.74
 3 5 0 29.4 2.5
 -3 5 0 29.51 2.1
 -5 0 -3 32.59 2.28
 -5 0 3 30.73 2.49
 0 -3 -5 30.61 2.31
 -3 5 0 30.19 2.1
 3 5 0 33.55 2.7
 0 -3 5 33.87 2.6
 0 3 5 33.95 2.31
 5 0 3 33.91 1.52
 0 3 -5 32.25 2.38
 -3 -5 0 33.1 1.86
 -5 0 -3 33.06 2.58
 3 -5 0 32.07 2.73
 0 -3 -5 31.67 2.83
 3 -5 0 30.98 1.69
 0 3 -5 32.49 2.11
 5 0 -3 30.73 2.43
 -3 5 0 30.18 2.63
 3 -5 0 33.17 2.24
 -5 0 3 29.72 2.04
 3 5 0 37.24 1.29
 -5 0 -3 32.73 2.72
 5 0 3 30.77 2.5
 0 -3 5 31.6 2.49
 5 0 3 30.63 2.11
 0 -3 5 30.29 2.42
 -3 -5 0 30.94 2.18
 3 -5 0 28.79 2.37
 -3 -5 0 33.82 1.18
 3 -5 0 29.82 2.41
 5 0 3 32.84 1
 4 -5 0 555.24 11.66
 4 5 0 539.42 10.97
 0 4 -5 549.14 11.85
 0 4 5 539.67 11.1
 0 -4 5 537.65 11.41
 0 -4 5 539.57 10.71
 0 -4 5 542.06 11.6
 -4 5 0 529.45 8.59
 -5 0 4 539.32 10.87
 5 0 4 554.85 7
 0 -4 -5 536.07 11.85
 4 5 0 544.63 11.23
 -5 0 -4 539.64 10.86
 -4 -5 0 534.04 10.84
 0 4 -5 542.88 10.95
 -4 -5 0 558.28 8.77
 0 4 5 535.89 11.54
 0 -4 -5 558.17 9.85
 4 -5 0 527.41 6.14
 0 -4 5 564.35 10.76
 0 4 5 546.36 8.89
 -5 0 -4 520.7 10.25
 4 -5 0 529.07 11.45
 -4 5 0 528.51 8.62
 0 4 -5 539.06 9.63
 -4 5 0 536.97 11.69
 5 0 -4 553.42 10.87
 4 5 0 556.11 6.68
 4 -5 0 572.54 10.19
 -5 0 -4 540.57 11.47
 -5 0 4 538.67 8.16
 0 4 -5 534.54 9.38
 5 0 4 529.51 9.3
 4 -5 0 537.98 10.52
 4 -5 0 543.58 10.47
 0 -4 5 524.51 10.22
 -4 -5 0 536.44 9
 -4 5 1 247.76 5.76
 4 5 -1 254.27 7.69
 1 4 -5 243.86 8.03
 1 -4 5 238.64 7.71
 1 -4 5 235.78 7.2
 4 -5 1 243.65 7.86
 -1 4 5 238.44 7.31
 5 -1 4 246.34 6.3
 1 -4 5 237.53 7.71
 -4 5 1 242.51 6.35
 1 4 -5 238.21 7.58
 4 -5 1 242.91 7.73
 5 -1 4 251.38 5.41
 -5 -1 -4 243.26 7.17
 -1 -4 -5 244.84 6.43
 4 -5 1 242.04 4.11
 -4 -5 -1 237.37 7.32
 1 4 -5 236.16 6.35
 4 5 -1 243.81 7.63
 -1 -4 -5 243.3 8.14
 1 -4 5 240.45 7.14
 -1 4 5 248.46 8.07
 -1 4 5 245.28 5.99
 5 -1 4 246.67 3.94
 -5 -1 -4 244.63 7.33
 -5 1 4 251.08 7.36
 1 4 -5 239.15 5.83
 -4 5 1 253.29 7.8
 5 1 -4 237.41 6.98
 4 5 -1 244.96 4.3
 5 -1 4 245.31 7.56
 4 -5 1 244.57 6.73
 -5 1 4 242.06 5.72
 1 -4 5 232.54 6.99
 5 -1 4 239.87 4.53
 -4 -5 -1 243.27 5.81
 4 -5 1 244.25 6.99
 5 -1 4 237.08 6.71
 4 -5 1 240.57 7.17
 3 5 -1 532.31 10.83
 5 1 -3 519.11 8.82
 1 -3 5 532.61 10.91
 1 3 -5 536.43 11.24
 1 -3 5 518.59 10.13
 -1 3 5 520.01 10.51
 -3 5 1 532.77 8.82
 1 -3 5 522.81 10.69
 3 -5 1 518.46 10.96
 -1 3 5 518.87 8.95
 3 -5 1 518.63 6.99
 -3 -5 -1 503.51 10.21
 -5 1 3 524.37 10.13
 -3 5 1 527.97 9.31
 -1 -3 -5 523.38 9.36
 -3 -5 -1 542.31 5.47
 -5 -1 -3 520.21 9.94
 1 3 -5 519.37 9.4
 -5 -1 -3 506.96 9.61
 -1 -3 -5 521.94 11.44
 1 -3 5 524.71 10.36
 3 -5 1 517.87 10.74
 3 5 -1 525.91 10.79
 3 5 -1 525.92 4.4
 -5 1 3 549.6 9.04
 1 3 -5 499.9 7.45
 -3 5 1 532.16 10.61
 5 1 -3 528.23 9.81
 5 -1 3 524.74 10.48
 3 -5 1 536.05 8.92
 1 -3 5 534.37 10.16
 5 -1 3 529.45 6.07
 3 -5 1 520.37 10.09
 3 -5 1 528.56 10.11
 5 -1 3 525.76 9.39
 -3 -5 -1 512 8.61
 5 1 -2 52.33 2.49
 2 5 -1 48.35 3.19
 1 -2 5 53.35 3.1
 1 -2 5 47.92 3.16
 -2 -5 -1 54.3 2.34
 2 -5 1 48.45 3.21
 -2 5 1 51.39 2.86
 1 -2 5 47.17 2.98
 -1 2 5 44.15 2.69
 2 -5 1 70 3.81
 -5 1 2 52.15 3.1
 2 -5 1 50.79 2.39
 -5 -1 -2 47.99 2.7
 1 -2 5 49.75 3.15
 -2 -5 -1 50.56 3.1
 -2 5 1 49.93 2.9
 -1 -2 -5 51.92 3.57
 2 5 -1 46.45 3.12
 -1 -2 -5 51.78 2.98
 -5 -1 -2 48.79 2.93
 1 2 -5 46.95 2.85
 2 -5 1 51.34 2.45
 1 2 -5 51.82 2.02
 -5 1 2 48.25 2.85
 5 1 -2 47.03 2.83
 -2 5 1 52.17 3.16
 5 -1 2 51.09 3.17
 1 -2 5 51.97 3.07
 5 -1 2 52.08 1.88
 2 -5 1 47.32 2.98
 -2 -5 -1 50.48 2.79
 2 -5 1 66.43 3.45
 1 -5 1 26.04 2.31
 1 -1 5 24.91 2.03
 -1 -5 -1 27.19 1.69
 5 1 -1 26.81 1.59
 1 -5 1 33.07 2.48
 -1 -5 -1 30.5 1.36
 1 -1 5 26.86 2.08
 1 5 -1 26.23 2.3
 -1 5 1 27.06 2.15
 5 -1 1 27.42 1.05
 1 -5 1 27.15 1.46
 -5 1 1 27.87 1.48
 -5 1 1 30.9 2.35
 -1 -1 -5 27.39 2.16
 -1 -5 -1 26.07 2.13
 -1 1 5 31.5 2.34
 1 -5 1 25.52 1.85
 1 1 -5 23.9 2.06
 1 5 -1 26.61 2.26
 5 1 -1 28.08 2.03
 -1 5 1 30.04 2.29
 -5 -1 -1 29.49 1.94
 -5 -1 -1 29.93 2.22
 1 -5 1 24.22 2.18
 1 -1 5 25.72 2.24
 -5 1 1 27.57 2.24
 5 -1 1 29.66 2.33
 -1 5 1 26.44 2.13
 1 1 -5 29.3 1.18
 1 -5 1 27.25 1.48
 -1 -5 -1 29.28 2.2
 1 -5 1 25.14 2.16
 5 -1 1 29.19 1.86
 1 -5 1 27.05 2.14
 1 -1 5 31.73 2.34
 0 -5 1 7.57 1.16
 1 0 5 4.24 0.79
 0 -5 -1 4.19 0.84
 0 5 -1 7.84 1.24
 0 -5 -1 4.98 0.82
 0 5 1 3.8 0.91
 5 1 0 3.53 0.56
 0 -5 -1 7.88 1.2
 1 0 5 3.94 0.92
 0 -5 1 6.72 0.68
 0 5 -1 5.02 0.52
 0 -5 -1 4.83 0.94
 0 -5 1 5.97 0.97
 -5 -1 0 6.39 0.92
 -1 0 5 3.69 0.88
 -5 1 0 4.81 0.56
 0 5 -1 3.85 0.88
 1 0 -5 3.74 0.87
 -1 0 -5 3.84 0.88
 5 1 0 4.72 0.82
 5 1 0 5.14 0.93
 0 5 1 3.43 0.81
 0 5 -1 5 0.96
 0 -5 1 4.56 0.46
 -1 0 -5 4.43 0.73
 -5 1 0 4.39 0.98
 0 -5 -1 7.93 0.75
 0 -5 1 8.81 1.3
 0 -5 1 5.9 0.88
 5 -1 0 4.38 0.73
 0 -5 -1 6.84 1.15
 0 -5 -1 4.5 0.87
 1 0 5 6.72 1.12
 5 1 0 4.93 0.48
 5 1 1 31.72 1.65
 -1 5 -1 23.67 2.07
 -5 -1 1 23.22 1.09
 -1 -5 1 23.75 1.64
 1 5 1 23.88 2.12
 -1 -5 1 22.83 1.92
 1 1 5 25.1 1.6
 1 -5 -1 24.91 2.11
 -1 5 -1 25.76 2.01
 1 -5 -1 23.26 2.1
 1 1 5 22.68 2.06
 -1 -1 5 23.4 2.08
 -5 1 -1 20.98 1.97
 -5 -1 1 23.89 2.1
 -5 1 -1 24.2 1.31
 -1 5 -1 20.98 1.33
 1 -5 -1 24.09 1.83
 -1 -5 1 23.71 2.03
 1 -1 -5 24.39 2.08
 -5 -1 1 30.84 2.02
 5 1 1 24.41 1.57
 -1 1 -5 23.21 2.06
 -1 -5 1 23.76 1.31
 1 5 1 21.75 2.04
 1 -5 -1 23.51 1.49
 5 1 1 21.15 1.89
 -5 1 -1 31.45 2.58
 -1 5 -1 22.54 2.06
 -1 1 -5 23.93 1.71
 5 -1 -1 31.61 2.41
 -1 -5 1 21.15 1.71
 -1 -5 1 28.76 2.23
 1 -5 -1 24.13 2.1
 1 1 5 25.38 1.78
 1 -5 -1 26.47 2.03
 5 -1 -1 24.63 1.59
 -1 -5 1 20.22 1.5
 -1 -1 5 23.41 1.96
 2 5 1 48.44 3.07
 -1 -2 5 47.07 3.16
 -2 -5 1 48.91 2.78
 2 -5 -1 44.38 2.97
 -1 -2 5 47.43 2.99
 5 1 2 43.68 2.12
 -2 5 -1 43.34 2.7
 1 -2 -5 50.66 3.03
 -5 1 -2 44.89 2.14
 -5 -1 2 47.24 2.69
 2 5 1 49.59 3.13
 -2 -5 1 45.62 2.03
 -2 -5 1 43.46 2.91
 -1 2 -5 46.12 2.86
 5 1 2 47.83 2.14
 2 -5 -1 48.05 2.45
 -5 1 -2 50.41 3.15
 1 2 5 44.09 2.76
 2 -5 -1 41.59 2.98
 -2 5 -1 45.23 2.57
 -2 5 -1 43.96 2.26
 -1 -2 5 42.98 2.9
 -5 -1 2 47.17 2.96
 -1 2 -5 40.31 2.4
 5 1 2 47.35 2.91
 1 -2 -5 42.51 2.81
 -5 1 -2 41.63 3.06
 2 -5 -1 47.19 2.41
 5 -1 -2 46.26 2.95
 -2 5 -1 42.61 2.98
 1 2 5 45.64 2.18
 2 -5 -1 44.03 2.92
 2 -5 -1 42.38 2.71
 -2 -5 1 51.06 2.42
 -1 -2 5 43.19 2.79
 -2 -5 1 50.66 2.07
 -2 -5 1 49.74 2.41
 3 -5 -1 520.14 10.59
 3 5 1 523.62 10.4
 -1 3 -5 528.27 10.93
 5 1 3 546.8 8.32
 1 3 5 537.51 10.74
 -1 -3 5 534.94 11.06
 -3 5 -1 527.89 9.01
 -1 -3 5 532.83 10.65
 -5 1 -3 531.36 8.6
 -5 -1 3 530.82 10.34
 -1 3 -5 544.38 9.84
 1 -3 -5 540.71 9.89
 5 1 3 542.58 7.4
 3 5 1 527.58 10.54
 -3 -5 1 517.64 7.87
 1 3 5 524.07 10.77
 3 -5 -1 538.17 7.61
 -3 -5 1 528.79 10.49
 -5 -1 3 519.61 9.68
 -5 1 -3 513.79 10.32
 -3 5 -1 537.23 8.43
 1 3 5 509.72 9.19
 -3 5 -1 540.23 8.99
 3 -5 -1 532.19 11.02
 1 -3 -5 521.71 11.15
 -1 -3 5 518.18 10.12
 -3 5 -1 553.83 11.37
 -5 1 -3 544.58 11.43
 5 -1 -3 515.7 10.21
 1 -3 -5 541.22 10.16
 3 -5 -1 532.84 9.05
 5 1 3 513.19 10.02
 -1 3 -5 526.98 9.4
 3 5 1 527.5 6.04
 3 -5 -1 522.79 10.23
 -1 -3 5 523.75 10.03
 5 1 3 523.33 7.91
 -3 -5 1 549.78 6.02
 -3 -5 1 527.2 7.09
 3 -5 -1 513.66 9.71
 -1 -3 5 527.58 9.73
 4 5 1 238.65 7.26
 1 4 5 244.02 7.52
 4 -5 -1 247.77 7.73
 -1 -4 5 250.03 7.91
 -4 5 -1 236.31 5.86
 5 1 4 253.79 6.39
 -1 -4 5 241.47 7.6
 -1 4 -5 246.7 7.8
 4 -5 -1 242.12 4.75
 -1 4 -5 242.07 6.99
 1 4 5 228.67 5.95
 5 1 4 236.06 5.33
 -4 5 -1 236.56 5.42
 4 5 1 242.95 7.42
 -4 -5 1 244.51 6
 1 -4 -5 246.47 7.91
 -1 4 -5 232.99 6.52
 4 -5 -1 239.38 7.74
 -5 -1 4 238.13 7.3
 1 4 5 231.96 7.5
 -1 -4 5 241.08 7.02
 1 -4 -5 241.58 6.68
 -5 1 -4 233 7.31
 -4 -5 1 248.32 7.48
 1 -4 -5 244.94 6.93
 -5 1 -4 258.69 8.15
 4 -5 -1 241.21 6.7
 -4 5 -1 242.2 8.03
 -1 4 -5 245.7 6.9
 5 -1 -4 236.2 7.28
 4 5 1 238.02 4.83
 -1 -4 5 252.07 7.29
 4 -5 -1 240.3 6.94
 -4 -5 1 244.62 4.32
 -1 -4 5 241.49 6.78
 4 -5 -1 249.04 7.33
 5 1 4 248.18 5.96
 -4 5 2 552.07 8.98
 2 -4 5 563.24 11.76
 -2 4 5 562.98 11.14
 2 4 -5 557.94 12.26
 5 -2 4 560.62 10.49
 4 -5 2 582.83 12.34
 4 5 -2 578.75 11.93
 2 -4 5 573.47 12.27
 5 2 -4 574.5 10.92
 2 -4 5 554.96 11.29
 5 -2 4 569.83 9.58
 -4 -5 -2 576.92 11.76
 2 -4 5 595.79 11.57
 -5 2 4 557.28 10.92
 -5 -2 -4 560.65 10.65
 4 -5 2 565.91 11.75
 -2 4 5 571.74 9.48
 -2 -4 -5 554.69 12.55
 4 -5 2 584.58 7.27
 2 4 -5 553.06 9.86
 -5 -2 -4 588.6 11.91
 5 -2 4 576.04 9.43
 2 4 -5 569.09 12.18
 -4 -5 -2 570.11 7.81
 5 -2 4 571.87 5.24
 -4 5 2 552 10.42
 -2 -4 -5 583.77 9.93
 4 5 -2 578.46 12.17
 4 5 -2 567.66 7
 5 -2 4 571.6 11.69
 4 -5 2 575.15 10.59
 5 2 -4 578.28 10.59
 -5 2 4 561.1 9.16
 -4 5 2 574.89 11.37
 2 -4 5 574.48 11.28
 4 -5 2 561.6 10.66
 4 -5 2 581.57 11.44
 5 -2 4 583.73 8.24
 5 -2 4 570.27 10.9
 -4 -5 -2 547.26 8.61
 2 -3 5 1785.25 19.39
 3 -5 2 1850.28 21.05
 5 -2 3 1824.52 18.51
 2 -3 5 1830.03 20.18
 2 -3 5 1824.97 20.62
 -3 5 2 1772.63 16.61
 5 2 -3 1848.22 17.98
 2 3 -5 1827.41 21.13
 3 5 -2 1867.36 20.84
 5 -2 3 1787.02 15.23
 -3 5 2 1767.4 18.48
 -3 -5 -2 1852.6 12.22
 3 5 -2 1758.49 11.91
 3 5 -2 1816.24 20.67
 -3 -5 -2 1778.63 19.9
 3 -5 2 1887 14.48
 -5 2 3 1774.02 18.46
 3 -5 2 1759.48 19.97
 -3 5 2 1751.9 13.63
 2 -3 5 1789.62 19.8
 -2 -3 -5 1837.7 17.8
 -5 -2 -3 1793.82 18.15
 2 3 -5 1784.49 17.73
 5 2 -3 1840.19 20.33
 5 -2 3 1830.83 16.89
 -2 -3 -5 1827.1 21.84
 -5 -2 -3 1831.76 19.37
 -2 3 5 1786.21 17.17
 -5 2 3 1829.49 17.49
 5 -2 3 1837.94 20.11
 3 5 -2 1793.84 10.13
 -3 5 2 1851.24 19.2
 5 2 -3 1792.93 17.67
 3 -5 2 1855.62 17.13
 5 -2 3 1857.57 13.97
 3 -5 2 1776.54 19.44
 3 -5 2 1819.98 18.97
 2 -3 5 1789.81 19.07
 -3 -5 -2 1806.12 16.03
 2 5 -2 466.67 10.18
 2 -2 5 491.6 9.96
 5 -2 2 463.16 6.78
 2 -5 2 437.52 9.95
 5 2 -2 467.47 8.34
 -5 2 2 460.44 5.69
 -2 5 2 466.04 8.74
 2 2 -5 482.15 10.38
 2 -2 5 450.53 9.24
 2 -2 5 474.74 9.83
 2 2 -5 458.53 9.08
 2 -5 2 465.8 9.89
 5 2 -2 469.15 9.52
 -5 -2 -2 468.43 8.8
 -2 2 5 462.45 8.89
 -2 -5 -2 478.84 5.54
 -2 -2 -5 477.02 9.1
 2 -2 5 456.16 9.84
 2 5 -2 465.25 5.39
 -2 5 2 462.24 9.4
 -2 -2 -5 464.06 10.72
 -2 5 2 462.78 5.62
 2 5 -2 488.3 10.26
 -5 -2 -2 469.74 9.06
 5 -2 2 449.38 8.55
 -5 2 2 471.64 9.21
 -2 -5 -2 444.58 9.57
 2 -5 2 458.76 7.81
 5 -2 2 465.77 9.73
 -5 2 2 461.5 9.18
 -2 5 2 464.06 9.11
 2 -5 2 460.75 7.68
 5 2 -2 471.73 8.6
 -2 -5 -2 456.53 8.44
 2 -5 2 472.07 9.54
 5 -2 2 477.21 6.96
 2 -5 2 458.9 9.43
 2 -2 5 468 9.36
 1 5 -2 488.67 10.13
 -1 -5 -2 465.02 7.91
 -1 -5 -2 485.04 6.12
 -1 5 2 482.95 9.18
 5 2 -1 482.06 7.94
 5 -2 1 501.45 6.13
 1 -5 2 497.74 9.04
 2 -1 5 481.5 8.97
 -1 -5 -2 495.17 4.22
 2 -1 5 484.37 9.21
 1 -5 2 487.2 9.99
 2 -1 5 476.63 9.86
 1 -5 2 481.65 7.31
 1 5 -2 481.96 5.42
 -2 -1 -5 468.44 10.43
 -1 5 2 482.87 9.56
 -1 -5 -2 506.44 5.7
 -1 -5 -2 481.38 9.58
 -5 2 1 501.44 5.02
 -1 5 2 486.03 4.11
 1 5 -2 487.33 9.78
 -1 -5 -2 481.55 8.66
 -5 2 1 468.05 9.03
 -5 -2 -1 479.46 8.68
 -5 -2 -1 475.48 8.57
 -2 1 5 475.78 9.17
 1 -5 2 474.56 8.49
 -2 -1 -5 476.92 9.19
 2 1 -5 479.33 9.37
 5 2 -1 476.25 8.91
 2 1 -5 488.76 9.21
 -5 2 1 508.04 10.02
 5 2 -1 482.81 8.43
 1 -5 2 491.1 6.83
 5 -2 1 502.84 9.85
 -1 5 2 494 9.03
 1 5 -2 468.24 8.8
 5 -2 1 475.95 7.27
 1 -5 2 501.24 9.42
 1 -5 2 486.42 9.48
 2 -1 5 471.89 9.05
 5 -2 1 490.06 8.4
 -1 -5 -2 478.17 8.9
 2 0 5 1132.57 12.56
 2 0 5 1070.35 12.61
 5 2 0 1099.83 11.49
 0 -5 2 1106.85 14.5
 0 5 2 1100.38 14.19
 0 -5 -2 1143.83 12.86
 0 5 -2 1105.77 14.9
 0 -5 2 1128.57 12.99
 0 -5 -2 1105.65 13.78
 0 5 -2 1102.64 14.06
 0 5 2 1084.67 14.46
 -5 -2 0 1095.87 13.78
 0 5 -2 1122.13 9.24
 5 2 0 1083.92 12.68
 0 -5 -2 1123.9 9.32
 -5 -2 0 1081.45 12.72
 0 -5 -2 1121.36 13.99
 0 -5 2 1125.27 13.7
 2 0 -5 1085.78 14.14
 -2 0 -5 1095.82 14.06
 0 -5 2 1109.18 10.66
 2 0 5 1098.05 14.77
 -2 0 5 1086 14.12
 0 -5 -2 1142.94 10.47
 0 5 -2 1085.23 13.87
 0 -5 2 1108.11 8.51
 -5 2 0 1115.01 15.4
 5 -2 0 1109.98 14.44
 -2 0 -5 1119.25 12.64
 5 2 0 1103.69 12.76
 2 0 -5 1114.12 14.14
 0 -5 -2 1088.34 13.87
 2 0 5 1083 13.19
 0 -5 2 1082.98 13.23
 5 -2 0 1123.39 12.15
 0 -5 2 1125.01 12.64
 2 1 5 473.85 4.84
 2 1 5 453.54 7.56
 1 -5 -2 454.74 8.73
 1 5 2 465.33 9.4
 -1 5 -2 469.97 9.44
 2 1 5 469.41 7.17
 -1 -5 2 469.08 8.14
 -1 -5 2 462.08 9.17
 5 2 1 464.63 7.45
 -5 -2 1 475.89 6.31
 -2 -1 5 473.78 9.51
 -2 1 -5 481.68 9.37
 1 5 2 479.11 4.62
 1 -5 -2 472.2 8.7
 -1 -5 2 473.56 7
 5 2 1 474.14 7.96
 -1 5 -2 469.01 8.76
 1 -5 -2 474.03 9.56
 2 -1 -5 483.92 9.54
 -1 5 -2 465.2 6.93
 -5 -2 1 462.2 8.56
 2 1 5 454.56 9.37
 -5 2 -1 458.87 9.39
 -1 -5 2 464.64 9.3
 -5 -2 1 450.69 8.88
 1 5 2 469.02 9.59
 -5 2 -1 468.09 10.32
 5 -2 -1 466.6 9.41
 2 -1 -5 474.45 9.42
 -2 1 -5 466.78 8.61
 5 2 1 471.93 8.56
 -1 5 -2 478.16 9.66
 1 -5 -2 470.19 7.35
 5 -2 -1 484.37 7.83
 -1 -5 2 472.57 7.69
 -1 -5 2 456.05 8.13
 1 -5 -2 459.65 9.25
 2 2 5 509.23 6.06
 -2 -2 5 496.25 10.22
 2 5 2 491.68 9.93
 -2 5 -2 484.23 9.33
 5 2 2 474.31 7.89
 -2 -5 2 467.24 9.26
 -5 -2 2 477.97 7.24
 2 -5 -2 490.16 9.56
 -2 -5 2 485.79 9.96
 -2 -2 5 487.01 9.8
 2 2 5 477.65 9.42
 -2 5 -2 482.78 7.97
 -2 -5 2 491.54 7.67
 -2 5 -2 492.93 8.45
 2 2 5 485.44 9.69
 2 -5 -2 469.07 9.95
 -5 -2 2 470.39 9.12
 -2 2 -5 485.76 9.53
 -5 2 -2 488.28 9.94
 2 5 2 485.37 9.98
 2 -2 -5 483.47 9.64
 2 -5 -2 482.86 8.42
 5 2 2 487.84 7.96
 -5 -2 2 482.76 9.46
 -5 2 -2 492.37 10.93
 -2 5 -2 505.3 10.54
 5 2 2 487.91 9.13
 -2 2 -5 479.54 9.28
 2 -5 -2 474.19 8.11
 5 -2 -2 483.8 9.79
 2 -2 -5 488.73 9.77
 2 2 5 477.88 7.01
 -2 -5 2 491.64 8.3
 5 2 2 478.03 6.13
 -2 -5 2 488.33 7.28
 -2 -5 2 493.42 7.95
 2 -5 -2 480 9.78
 -5 -2 3 1836.82 16.21
 2 3 5 1828.12 19.92
 -2 -3 5 1809.25 20.38
 3 -5 -2 1831.23 19.56
 3 5 2 1801.46 19.43
 -3 5 -2 1807.35 17.49
 5 2 3 1768.93 16.34
 3 -5 -2 1788.01 20.41
 5 2 3 1796.66 15.68
 -3 -5 2 1794.54 19.85
 -5 -2 3 1793.71 19.1
 2 3 5 1786.85 17.91
 -2 -3 5 1796.16 19.17
 -5 -2 3 1816.45 19.17
 2 -3 -5 1815.54 18.82
 2 3 5 1807.47 19.59
 -2 3 -5 1784.52 18.46
 -3 5 -2 1802.41 17.09
 -5 2 -3 1796.8 19.77
 3 5 2 1849.82 19.78
 -3 5 -2 1829.09 15.4
 3 -5 -2 1846.79 15.96
 -3 -5 2 1829.89 15.95
 3 -5 -2 1766.19 17.22
 5 -2 -3 1818.43 19.75
 -3 5 -2 1811.15 21.14
 2 -3 -5 1838.39 19.28
 -2 3 -5 1814.15 19.03
 5 2 3 1784.77 18.33
 -5 2 -3 1799.33 21.64
 -3 -5 2 1817.65 13.13
 2 3 5 1788.14 11.89
 -3 -5 2 1765.77 14.15
 -2 -3 5 1775.64 18.68
 5 2 3 1814.37 13.36
 2 4 5 598.1 11.81
 5 2 4 575.76 10.11
 -2 4 -5 567.02 11.7
 -2 -4 5 575.74 11.84
 -2 -4 5 567.29 11.98
 -4 5 -2 580.43 9.65
 4 5 2 578.05 11.35
 -5 -2 4 563.45 10.02
 -4 -5 2 555.73 11.51
 -4 -5 2 560.83 9.62
 2 4 5 564.83 11.54
 4 5 2 568.93 11.35
 2 4 5 575.9 10
 -5 2 -4 581.32 11.71
 -4 5 -2 595.38 10.74
 4 -5 -2 568.77 12.11
 -5 -2 4 564.14 11.3
 2 -4 -5 558.3 11.8
 4 -5 -2 570.6 8.51
 5 2 4 569.12 9.16
 2 -4 -5 575.38 10.71
 -4 5 -2 576.8 8.09
 -2 -4 5 554.05 10.82
 -2 4 -5 579.55 10.71
 -2 4 -5 570.78 11.41
 -5 2 -4 586.33 12.73
 2 -4 -5 582.94 11.08
 4 5 2 570.63 8.22
 5 -2 -4 585 11.62
 4 -5 -2 542.5 10.34
 -4 5 -2 583.63 12.73
 -4 -5 2 572.09 7.24
 5 2 4 556.24 8.34
 -2 -4 5 578.4 10.34
 -2 -4 5 582.42 11.02
 3 4 -5 315.25 9.31
 4 -5 3 300.31 8.15
 -5 3 4 296.58 6.83
 4 -5 3 297.1 9
 3 -4 5 299.47 9.19
 5 3 -4 290.09 8.25
 3 -4 5 299.54 8.48
 5 -3 4 295.46 8.29
 3 -4 5 287.2 8.41
 4 5 -3 294.33 8.87
 -4 5 3 291.8 6.92
 5 -3 4 304.85 7.52
 -3 4 5 294.13 7.96
 3 -4 5 296.26 8.58
 -3 -4 -5 299.61 9.43
 5 3 -4 292.44 9.04
 -4 5 3 279.89 6.51
 4 5 -3 292.61 6.2
 -5 -3 -4 279.93 7.38
 -4 5 3 309.33 8.44
 5 -3 4 312.37 7.73
 3 4 -5 296.2 9.21
 -5 -3 -4 291.92 8.86
 3 4 -5 303.6 7.5
 4 -5 3 282.71 8.33
 -4 -5 -3 311.56 6.32
 3 -4 5 290.24 8.36
 -3 -4 -5 290.07 7.18
 -3 4 5 293.3 7.22
 -4 -5 -3 301.7 8.97
 3 -4 5 300.14 7.8
 4 -5 3 303.21 6.15
 -5 3 4 292.38 7.82
 -3 -4 -5 298.57 4.54
 4 5 -3 292.32 9
 5 -3 4 305.79 8.72
 4 5 -3 300 5.68
 5 3 -4 288.2 7.32
 -5 3 4 302.35 7.23
 -3 4 5 301.57 6.2
 -4 5 3 300.85 7.98
 4 -5 3 288.95 7.78
 5 -3 4 292.91 8.33
 5 -3 4 309.11 6.97
 -4 -5 -3 300.44 6.38
 4 -5 3 300.05 7.99
 3 -4 5 298.38 8.41
 4 -5 3 279.99 8.32
 3 -5 3 337.35 8.66
 3 -3 5 341.41 9.31
 5 3 -3 347.03 8.46
 3 -5 3 333.28 9.19
 5 -3 3 350.66 7.38
 3 -3 5 361.76 9.02
 3 5 -3 357.37 9.52
 3 -3 5 345.7 8.76
 -3 5 3 333.66 7.56
 -5 3 3 334.62 6.28
 3 3 -5 329.18 9.14
 3 -3 5 339.19 8.29
 5 -3 3 341.94 8.72
 -3 -5 -3 354.9 9.45
 3 -3 5 352.16 7.6
 3 5 -3 344.91 6.16
 -5 -3 -3 333.52 7.61
 -3 5 3 334.12 8.65
 -3 3 5 324.97 7.71
 -5 -3 -3 338.92 8.86
 -3 5 3 344.94 6.32
 -5 3 3 343.61 8.14
 3 3 -5 332.26 7.93
 -3 -3 -5 344.41 7.91
 3 -5 3 342.11 6.94
 -3 -5 -3 346.84 6.18
 5 -3 3 334.21 8.02
 -3 -3 -5 355.29 9.87
 3 -5 3 352.34 8.96
 5 3 -3 349.21 9.25
 3 -3 5 340.59 8.96
 3 5 -3 329.32 9.18
 -3 3 5 343.21 5.73
 -3 5 3 340.02 7.98
 -5 3 3 353.1 8.15
 3 3 -5 343.84 7.7
 3 -5 3 332.18 7.69
 5 -3 3 337.97 8.75
 5 3 -3 341.62 7.42
 3 -5 3 353.01 8.47
 3 -5 3 331.58 8.78
 5 -3 3 346.81 6.99
 -3 -5 -3 344.53 7.19
 3 -3 5 342.66 8.62
 3 -2 5 2021.25 21.24
 -2 5 3 1934.12 18.71
 5 -3 2 1977.3 20.53
 2 5 -3 1932.75 21.56
 2 -5 3 2011.7 22.33
 2 -5 3 1918.03 19.78
 3 -2 5 1854.67 17.81
 5 -3 2 1979.99 15.98
 -5 3 2 1911.13 12.43
 3 2 -5 1942.65 21.07
 3 -2 5 1959.66 19.83
 3 -2 5 1918.18 19.8
 5 3 -2 1960.67 18.91
 2 -5 3 1891.69 21.17
 2 -5 3 1996.55 20.96
 -3 2 5 1918.36 19.06
 2 5 -3 1950.85 21.31
 3 2 -5 1883.19 19.02
 2 -5 3 1937.38 17.56
 -2 5 3 1966.56 20.81
 -3 -2 -5 1903.83 22.15
 -5 3 2 1903.85 18.56
 2 -5 3 1988.04 17.81
 5 3 -2 1935.81 20.53
 2 -5 3 1918.1 20.34
 -2 -5 -3 1943.44 21.3
 -2 -5 -3 2022.06 14.05
 5 -3 2 1939.58 19.49
 2 5 -3 1968.43 13.92
 3 -2 5 1937.82 15.85
 -2 -5 -3 1912.23 16.59
 -3 -2 -5 1965.26 19.06
 -5 -3 -2 1951.8 17.43
 -2 5 3 1954.73 13.01
 -5 -3 -2 1957.47 19.93
 3 2 -5 1936.81 18.64
 -3 2 5 1965.37 11.01
 5 -3 2 1966.25 20.36
 5 3 -2 1958.26 16.79
 -2 5 3 1969.93 18.27
 -5 3 2 1968.51 20.07
 2 -5 3 1926.83 16.75
 -2 -5 -3 1936.78 17.72
 5 -3 2 1966.14 16.41
 3 -2 5 1924.85 19.55
 2 -5 3 1958.83 19.79
 -5 -3 -2 1958.19 10.27
 5 -3 2 1918.15 19.07
 2 -5 3 1952.34 19.79
 1 5 -3 27.22 2.5
 1 -5 3 25.35 2.21
 1 -5 3 31.6 2.68
 3 -1 5 23.5 1.8
 -1 5 3 29.05 2.37
 -5 3 1 27.72 1.23
 -1 -5 -3 28.09 1.84
 5 3 -1 26.9 2.15
 3 -1 5 24.66 2.15
 1 -5 3 29.8 2.64
 5 -3 1 28.35 2.48
 -1 -5 -3 26.58 1.15
 1 -5 3 24.99 1.93
 -3 -1 -5 30.4 2.73
 5 3 -1 28.07 2.38
 -5 -3 -1 33.21 2.51
 -1 -5 -3 28.39 2.51
 -1 -5 -3 28.01 1.68
 -1 5 3 26.16 1.32
 -1 -5 -3 27.19 2.06
 1 5 -3 30.34 2.56
 3 1 -5 25.97 2.3
 1 5 -3 30.43 1.73
 -3 -1 -5 24.22 2.17
 3 -1 5 29.19 1.63
 -5 -3 -1 24.89 1.91
 -3 1 5 27.82 2.35
 1 -5 3 26.99 2.23
 -1 5 3 29.51 2.56
 5 -3 1 29.5 2.44
 5 -3 1 29.42 2.45
 5 3 -1 27.54 1.97
 3 1 -5 28.5 2.35
 -5 3 1 28.18 2.52
 1 -5 3 25.55 1.73
 1 5 -3 27.78 2.17
 1 -5 3 25.13 2.2
 -1 -5 -3 30.2 2.34
 3 -1 5 35.3 2.57
 5 -3 1 27.7 1.99
 5 -3 1 24.97 2.1
 3 0 5 1048.06 12.91
 0 -5 3 1048.79 15.02
 0 5 -3 1061.58 15.29
 -5 3 0 1065.76 6.75
 0 -5 3 1053.35 15.38
 0 -5 3 1039.22 13.46
 5 3 0 1056.53 12.94
 0 -5 -3 1076.41 12.05
 3 0 5 1046.52 10.13
 0 5 3 1056.35 14.37
 0 -5 -3 1086.98 10.84
 -5 -3 0 1041.89 13.36
 0 -5 3 1083.51 12.15
 0 5 3 1047.07 7.95
 0 -5 -3 1037.5 14.55
 0 5 -3 1059.34 10.57
 0 5 -3 1041.42 14.16
 0 -5 -3 1053.38 13.48
 3 0 5 1067.31 7.55
 0 -5 3 1030.47 14.07
 -5 3 0 1054.09 9.52
 5 3 0 1004.62 13.48
 -3 0 5 1029.64 14.29
 -5 -3 0 1025.56 13.59
 0 5 3 1041.3 14.92
 3 0 -5 1039.25 14.38
 -3 0 -5 1057.43 14.32
 0 -5 -3 1047.77 11.62
 5 3 0 1054.96 12.03
 5 -3 0 1054.66 14.44
 3 0 -5 1047.7 14.29
 -3 0 -5 1062.92 13.93
 0 5 -3 1005.79 13.56
 -5 3 0 1060.15 15.73
 0 -5 3 1054.49 13.08
 3 0 5 1020.35 13.11
 5 -3 0 1042.99 12.92
 5 3 1 24.98 1.99
 3 1 5 26.04 1.86
 3 1 5 27.24 1.95
 3 1 5 24.82 1.2
 -1 -5 3 25.55 2.46
 1 -5 -3 25.26 1.99
 1 5 3 25.19 2.31
 -1 -5 3 26.9 2.4
 -5 3 -1 26.55 1.26
 -1 5 -3 27.26 2.46
 -5 -3 1 22.03 1.64
 -5 -3 1 23.88 2.16
 1 5 3 24.65 1.39
 -3 -1 5 29.19 2.48
 -1 -5 3 29.03 2.02
 1 -5 -3 25.38 2.24
 -1 -5 3 24.08 2.28
 5 3 1 25.51 2.09
 -5 3 -1 26.58 1.08
 3 1 5 23.53 1.98
 1 -5 -3 23.34 2.16
 -1 5 -3 26.41 1.85
 -1 5 -3 29.29 2.29
 1 5 3 24.32 2.32
 -5 -3 1 23.44 2.03
 -5 3 -1 26.1 2.3
 -3 1 -5 25.48 2.3
 5 -3 -1 21 2.08
 -3 1 -5 23.78 2.2
 -1 5 -3 23.41 2.22
 3 -1 -5 25.59 2.32
 -5 3 -1 25.54 2.57
 5 3 1 25.2 1.94
 1 -5 -3 26.84 1.97
 -1 -5 3 26.82 2.16
 3 1 5 26.55 2.04
 5 3 1 26 1
 -1 -5 3 26.33 2.01
 5 -3 -1 26.79 2.06
 3 2 5 1835.63 14.51
 -2 -5 3 1896.82 20.8
 2 5 3 1922.09 20.17
 -5 -3 2 1937 16.47
 3 2 5 1930.94 20.05
 -3 -2 5 1881.54 19.99
 5 3 2 1907.51 17.54
 -2 -5 3 1890.11 19.93
 -2 5 -3 1925.88 19.72
 2 -5 -3 1923.39 18.62
 -2 -5 3 1921.64 20.7
 2 -5 -3 1904.61 18.6
 -5 3 -2 1937.27 20.2
 2 5 3 1887.62 20.29
 2 -5 -3 1901.38 20.36
 -5 -3 2 1890.1 18.89
 -3 2 -5 1937.8 19.89
 3 2 5 1927.9 18.72
 -2 5 -3 1930.11 17.36
 -2 -5 3 1910.92 16.91
 -2 5 -3 1949.81 17.17
 -3 -2 5 1894.69 20.1
 -5 -3 2 1892.38 19.63
 5 3 2 1928.95 17.94
 5 -3 -2 1918.44 20.04
 2 -5 -3 1927.51 17.6
 -2 5 -3 1906.39 20.92
 3 -2 -5 1919.21 20.12
 -5 3 -2 1893.08 22.42
 5 3 2 1908.55 17.55
 -3 2 -5 1881.62 20.09
 -2 -5 3 1914.12 18.01
 5 3 2 1919.19 9.89
 -2 -5 3 1946.37 16.18
 -3 -3 5 323.8 8.69
 -3 5 -3 320.97 7.9
 -3 -5 3 315.9 8.5
 -5 -3 3 319.35 7.34
 5 3 3 329.93 7.61
 3 3 5 326.34 8.47
 3 3 5 333.89 4.2
 3 5 3 325.85 8.51
 3 3 5 327.35 5.33
 -5 -3 3 312.11 8.06
 -3 5 -3 337.58 6.8
 -3 -5 3 314.89 7.27
 3 -5 -3 311.36 8.65
 -3 -5 3 326.29 8.89
 -3 3 -5 312.54 8.16
 3 5 3 335.24 8.65
 3 -5 -3 332.56 7.67
 3 3 5 317.54 8.1
 -5 -3 3 311.92 8.44
 5 3 3 320.77 7.39
 -5 3 -3 308.43 8.33
 -3 -3 5 325.33 8.4
 -3 5 -3 324.11 7.67
 -3 5 -3 324.44 9.17
 3 -5 -3 334.5 7.9
 5 3 3 306.4 7.48
 3 -3 -5 335.91 8.58
 -3 3 -5 316.79 8.71
 -5 3 -3 317.89 9.47
 5 -3 -3 311.18 8.35
 5 3 3 321.09 4.97
 -3 -5 3 316.81 6.34
 -5 -3 4 284.53 7.59
 -3 4 -5 285.87 8.21
 -4 5 -3 283.57 7.3
 3 4 5 297.05 8.43
 -4 -5 3 280.88 8.05
 -3 -4 5 281.39 8.54
 4 5 3 292.8 8.18
 5 3 4 281.63 7.48
 5 3 4 280.13 7.13
 -3 4 -5 292.41 8.04
 -4 -5 3 290.64 7.39
 -3 -4 5 286.75 8.01
 -4 5 -3 284.13 5.84
 -4 -5 3 291.3 8.74
 4 5 3 284.47 8.11
 -4 5 -3 295.86 7.89
 4 -5 -3 288.79 6.89
 -5 -3 4 287.67 8.54
 -5 -3 4 282.76 8.09
 -5 3 -4 315.84 8.83
 3 4 5 287.02 8.18
 4 -5 -3 277.41 7.7
 -5 3 -4 275.09 9.06
 3 -4 -5 294.19 8.23
 -4 5 -3 295.35 9.31
 5 -3 -4 290.45 8.39
 -3 4 -5 290.74 8.71
 5 3 4 284.68 5.46
 3 4 5 289.48 4.02
 5 -4 4 204.71 6.62
 4 4 -5 213.89 7.86
 4 -5 4 204.93 7.61
 -4 5 4 205.92 6.26
 -5 4 4 198.3 5.76
 4 5 -4 208.63 7.81
 5 4 -4 200.54 7.33
 4 -4 5 209.71 7.17
 5 -4 4 217.06 7.58
 -4 4 5 203.47 6.55
 4 -5 4 213.38 7.22
 4 -4 5 204.64 7.25
 4 -5 4 215.36 7.37
 -4 5 4 211.5 5.99
 4 4 -5 207.41 8.06
 -4 -5 -4 208.68 4.94
 5 4 -4 212.9 8.03
 -4 -4 -5 213.89 8.23
 -5 -4 -4 201.38 6.17
 5 -4 4 215.44 7.01
 -4 5 4 208.93 7.56
 4 4 -5 208.55 6.5
 4 5 -4 208.64 5.81
 -4 4 5 218.67 6.59
 -4 -5 -4 205.31 7.87
 -5 -4 -4 210.91 7.86
 4 -4 5 207.94 6.66
 -5 4 4 202.49 6.48
 -4 -5 -4 209.47 5.77
 -4 -4 -5 207.63 6.33
 4 5 -4 205.3 7.89
 -4 5 4 205.57 6.38
 -4 4 5 213.14 5.62
 5 4 -4 207.38 5.99
 -5 4 4 215.17 6.49
 4 -4 5 209.58 7.19
 4 -5 4 208.53 6.96
 4 5 -4 215.39 5.41
 4 4 -5 220.17 6.27
 5 -4 4 208.82 7.32
 4 -5 4 218.62 6.96
 4 -5 4 214.88 7.5
 5 -4 4 212.17 7.39
 4 -4 5 209.58 7.34
 5 -4 4 210.64 6.31
 3 5 -4 164.13 6.8
 4 -3 5 155.65 5.87
 5 4 -3 162.83 6.26
 4 -3 5 156.63 5.9
 5 -4 3 157.85 6.38
 3 -5 4 161.57 6.31
 -3 5 4 153.49 5.51
 5 -4 3 160.76 5.44
 -5 4 3 155.94 4.54
 4 3 -5 157.15 6.43
 3 -5 4 153.64 6.39
 3 -5 4 150.8 6.13
 5 4 -3 170.14 6.8
 -3 5 4 150.9 6.26
 -4 -3 -5 169.7 7.02
 4 3 -5 156.99 5.68
 3 -5 4 162.54 6.19
 5 -4 3 158.42 6
 -4 3 5 164.26 5.83
 -5 -4 -3 161.87 6.47
 3 -5 4 171.13 6.05
 3 5 -4 153.21 6.57
 -4 -3 -5 160.84 5.64
 -5 4 3 158.24 5.46
 4 -3 5 161.23 5.31
 -3 -5 -4 162.67 4.53
 3 5 -4 157.25 4.77
 -3 -5 -4 165.72 4.84
 -5 -4 -3 160.89 5.16
 -3 5 4 161 4.7
 -3 -5 -4 167.05 6.91
 -5 4 3 161.65 5.9
 5 -4 3 164.04 6.22
 -4 3 5 159.48 4.35
 3 -5 4 161.7 5.67
 5 4 -3 161.67 4.95
 -3 5 4 157.94 5.25
 4 3 -5 149.9 5.34
 5 -4 3 162.09 6.21
 3 -5 4 156.99 5.88
 3 -5 4 159.11 6.18
 4 -3 5 160.68 6.14
 5 -4 3 160.29 5.37
 4 -2 5 1341.96 16.33
 4 -2 5 1366.58 15.81
 -5 4 2 1306.87 11.73
 2 5 -4 1318.47 18.81
 5 -4 2 1359.38 14.97
 -2 5 4 1313.63 16.41
 4 2 -5 1340.35 17.76
 -2 -5 -4 1356.5 10.88
 2 -5 4 1330.15 17.46
 2 -5 4 1314.23 18.8
 5 4 -2 1332.95 17.11
 5 -4 2 1330.28 18.22
 2 -5 4 1318.25 18.02
 4 2 -5 1312.95 16.55
 5 4 -2 1331.91 18.19
 -2 -5 -4 1337.67 13.42
 -5 4 2 1306.82 15.67
 -2 5 4 1303.97 12.43
 -5 -4 -2 1337.3 14.08
 -5 -4 -2 1304.13 17.42
 2 5 -4 1321.33 13.42
 -5 4 2 1314.97 15.39
 -2 -5 -4 1388.79 13.47
 -4 2 5 1300.82 16.53
 -2 -5 -4 1333.65 18.9
 -2 5 4 1323.94 18.21
 2 5 -4 1322.9 18.45
 5 -4 2 1310.64 17.38
 -4 -2 -5 1313.73 16.44
 5 -4 2 1363.58 8.33
 4 -2 5 1334.91 13.67
 -4 -2 -5 1335.34 18.99
 2 -5 4 1321.05 16.08
 -5 4 2 1348.93 17.61
 5 4 -2 1322.53 13.32
 -2 5 4 1324.54 14.65
 -4 2 5 1329.31 11.05
 5 -4 2 1328.07 17.11
 4 2 -5 1345.91 16.32
 2 -5 4 1330.63 17.05
 5 -4 2 1276.74 16.73
 4 -2 5 1311.1 16.69
 -5 -4 -2 1314.22 10.91
 5 -4 2 1352.84 15.27
 5 -4 1 1361.35 18.14
 4 -1 5 1410.13 14.45
 -1 -5 -4 1441.13 12.09
 1 5 -4 1393.82 18.94
 -5 4 1 1404.08 11.1
 5 4 -1 1388.11 16.95
 1 -5 4 1390.87 17.19
 1 -5 4 1386.86 18.44
 -1 5 4 1402.33 17.2
 1 -5 4 1404.91 18.88
 -1 5 4 1370.92 18.38
 1 5 -4 1387.61 13.61
 5 4 -1 1402.97 17.92
 -5 -4 -1 1374.87 17.21
 -1 5 4 1443.53 11.99
 -1 -5 -4 1413.21 13.8
 4 -1 5 1439.65 12
 -4 1 5 1384.46 17.2
 -1 -5 -4 1406.13 14.64
 -5 4 1 1403.55 14.2
 1 -5 4 1401.83 16.02
 -4 -1 -5 1410.36 17.22
 -4 -1 -5 1378.77 18.66
 -1 -5 -4 1427.68 19.04
 5 -4 1 1390.75 17.88
 1 5 -4 1425.41 18.29
 -5 4 1 1409.82 18.6
 -4 1 5 1414.39 10
 4 1 -5 1417.89 17.09
 1 5 -4 1340.17 15.13
 5 4 -1 1395.27 13.18
 5 -4 1 1396.51 17.1
 -5 -4 -1 1383.94 11.82
 4 -1 5 1373.29 16.24
 5 -4 1 1420.68 15.71
 5 -4 1 1392.31 16.62
 1 -5 4 1400.25 16.88
 -5 4 0 462.39 6.22
 0 5 -4 459.79 10.76
 5 4 0 462 9.54
 0 5 4 461.63 10.02
 0 -5 -4 462.02 7.6
 0 -5 4 459.51 10.65
 5 -4 0 455.98 10.42
 0 -5 4 451.28 9.58
 4 0 5 455.52 7.2
 0 -5 4 466.71 10.61
 -4 0 -5 478.34 10.61
 0 -5 4 470.66 10.17
 0 -5 -4 467.1 10.61
 0 5 -4 467.86 10
 0 5 4 455.33 6.71
 -5 -4 0 447.7 9.76
 5 4 0 463.55 9.93
 -5 4 0 465 7
 -5 -4 0 464.64 8.98
 -4 0 5 451.19 9.99
 4 0 5 478 5.26
 5 -4 0 448.61 10.29
 -4 0 -5 465.67 10.02
 0 5 -4 472.9 8.1
 4 0 5 462.35 7.9
 0 5 4 445.2 10.35
 0 -5 -4 466.11 8.12
 0 -5 4 452.72 8.84
 0 -5 -4 450.36 8.91
 5 -4 0 463.82 9.82
 0 5 -4 453.83 9.32
 -4 0 5 467.54 5.5
 -5 4 0 475.42 11.1
 5 4 0 465.94 7.68
 4 0 -5 451.77 9.86
 -4 0 -5 459.85 10.08
 5 -4 0 455.21 9.29
 4 0 5 468.4 9.06
 0 -5 4 467.18 9.35
 5 -4 0 457.83 9.15
 1 5 4 1389.23 17.56
 5 4 1 1389.11 16.37
 -1 -5 4 1394.12 18.21
 -5 4 -1 1420.63 11.53
 4 1 5 1379.89 14.63
 -1 5 -4 1373.09 18.14
 -1 -5 4 1389.04 18.64
 -5 4 -1 1396.86 10.28
 -1 5 -4 1402.51 16.59
 1 5 4 1369.77 12.35
 -5 -4 1 1385.72 17.26
 4 1 5 1411.41 14.6
 1 5 4 1402.25 18.21
 -1 -5 4 1379.46 18.09
 -1 5 -4 1358.88 14.53
 5 4 1 1410.7 17.01
 -1 -5 4 1371.33 15.52
 1 -5 -4 1446.53 14.93
 1 -5 -4 1370.39 17.8
 -4 1 -5 1391.58 17.6
 1 -5 -4 1391.81 16.52
 -4 -1 5 1386.5 17.66
 -5 -4 1 1385.33 15.66
 -1 5 -4 1412.71 17.33
 1 -5 -4 1409.78 15.55
 -4 1 -5 1394.48 18.11
 5 4 1 1346.3 13.75
 5 -4 -1 1420.53 17.26
 4 -1 -5 1361.94 17.41
 -5 4 -1 1412.69 19.59
 4 1 5 1374.17 14.86
 5 -4 -1 1412.36 16.13
 -1 -5 4 1363.97 16.43
 -1 -5 4 1426.18 15.71
 -2 -5 4 1268.56 17.95
 -5 -4 2 1332.69 15.25
 -2 5 -4 1348 17.71
 4 2 5 1356.64 16.8
 4 2 5 1324.77 13.24
 -5 4 -2 1358.88 12.61
 2 5 4 1350.61 17.7
 -2 -5 4 1348.55 17.87
 -4 -2 5 1321.4 16.86
 5 4 2 1333.11 16.17
 -2 -5 4 1348.8 15.63
 -5 -4 2 1337.07 16.03
 -5 -4 2 1321.36 17.48
 4 2 5 1339.78 15.26
 2 5 4 1341.03 13.33
 2 5 4 1343.03 17.84
 -2 -5 4 1352.73 18.48
 -2 5 -4 1359.57 15.42
 -5 4 -2 1367.55 8.83
 5 4 2 1322.04 16.31
 2 -5 -4 1343.93 17.25
 -5 4 -2 1335.57 17.19
 -4 -2 5 1332.05 17.47
 -4 2 -5 1325.29 17.5
 -2 5 -4 1320.74 15.27
 2 -5 -4 1319.01 15.82
 -5 4 -2 1347.21 19.69
 4 -2 -5 1313.73 17.41
 -4 2 -5 1334.78 18.42
 5 -4 -2 1342.69 17.14
 -2 5 -4 1319.98 17.81
 5 4 2 1309.65 14.22
 -5 -4 2 1322.92 8.03
 4 2 5 1331.13 13.89
 -2 -5 4 1362.56 14.94
 -2 -5 4 1357.97 16.3
 -4 3 -5 159.33 6.62
 5 4 3 149.64 5.15
 5 -4 -3 165.38 6.2
 4 -3 -5 159.46 6.23
 -3 5 -4 159.6 6.59
 3 -5 -4 164.12 5.88
 -5 4 -3 158.51 6.97
 -5 4 -3 160.89 4.92
 5 4 3 172.97 6.02
 -5 -4 3 157.65 5.6
 -3 5 -4 162.22 6.04
 4 3 5 167.34 6.12
 4 3 5 170.88 4.22
 3 5 4 155.48 6.09
 -4 -3 5 167.24 6.29
 -3 -5 4 160.64 6.43
 -5 -4 3 164.66 5.89
 -5 -4 3 151.18 6.17
 -3 -5 4 164.46 6.64
 4 3 5 157.59 5.67
 3 5 4 149.89 6.02
 -3 5 -4 156.48 5.64
 -5 4 -3 160.86 6.14
 3 -5 -4 164.99 5.99
 -3 5 -4 158.98 5.04
 -4 -3 5 162.99 6.2
 5 4 3 168.46 5.9
 -4 3 -5 155.6 6.1
 -3 -5 4 159.5 5.61
 -4 5 -4 211.38 8.1
 -4 4 -5 205.49 7.81
 4 -5 -4 218.28 7.19
 -5 4 -4 196.05 7.95
 5 -4 -4 206.8 7.24
 4 -4 -5 218.97 7.44
 4 5 4 207.18 7.16
 -5 -4 4 206.78 6.86
 -4 5 -4 207.67 6.75
 -4 -5 4 200.91 7.2
 5 4 4 204.73 6.83
 -4 -4 5 210.2 7.38
 4 4 5 221.23 7.37
 4 4 5 211.6 3.94
 5 4 4 207.13 6.71
 -4 -4 5 212.4 7.16
 4 5 4 210.52 7.16
 -4 4 -5 222.7 7.41
 -5 4 -4 206.67 7.27
 4 4 5 196.81 6.77
 -4 -5 4 211.89 6.75
 -4 5 -4 210.36 5.3
 -4 5 -4 208.38 6.95
 -5 -4 4 208.1 6.98
 -4 -4 5 218.33 8
 -4 -5 4 207.19 7.74
 -5 -4 4 199.04 7.49
 5 5 -5 2886.82 30.96
 5 -5 5 2930.71 30.2
 -5 5 5 2888.55 25
 5 -5 5 2910.4 28.25
 5 -5 5 2923.43 28.26
 -5 -5 -5 2949.67 24.88
 5 5 -5 2899.32 32.24
 -5 5 5 2917.28 25.43
 5 5 -5 2895.27 25.03
 -5 -5 -5 2981.56 32.72
 5 5 -5 2845.97 23.19
 -5 5 5 3001.2 24.66
 5 -5 5 2897.12 28.72
 5 -5 5 2936.21 26.51
 5 -5 5 2979.84 29.85
 4 -5 5 282.15 8.83
 4 5 -5 273.91 9.4
 -4 5 5 269.49 7.78
 5 5 -4 276.13 9.13
 5 -5 4 271.31 8.16
 4 -5 5 269.36 8.91
 -5 4 5 274.72 7.53
 -5 5 4 283.89 7.21
 5 -4 5 277.93 8.73
 5 -4 5 278.68 8.26
 5 -5 4 274.94 9.13
 5 4 -5 288.49 9.31
 4 -5 5 290.45 9.19
 -5 4 5 283.32 8.02
 -4 -5 -5 295.58 10.02
 -5 5 4 282.13 8.91
 -5 5 4 278.8 7.5
 5 5 -4 283.14 7.23
 4 5 -5 281.11 7.42
 5 -4 5 272.49 7.99
 -5 -4 -5 295.76 9.94
 5 5 -4 289.46 9.72
 5 4 -5 289.18 8.05
 -4 5 5 281.78 9.38
 5 4 -5 289.61 9.86
 5 -5 4 274.51 8.63
 -5 -5 -4 279.99 9.46
 4 5 -5 285.45 9.8
 -4 -5 -5 279.91 7.28
 4 -5 5 285.86 8.52
 -5 -5 -4 288.07 7.17
 -4 5 5 282.45 7.4
 -5 -4 -5 284.93 7.83
 -5 4 5 291.81 7.19
 -5 5 4 283.18 7.93
 5 -5 4 303.37 8.96
 4 -5 5 280.05 8.51
 -4 5 5 290.06 7.26
 5 5 -4 279.54 6.66
 5 -4 5 290.5 9.01
 5 4 -5 270.33 7.33
 4 -5 5 290.41 8.99
 5 -4 5 282.9 7.57
 4 -5 5 295.28 8.39
 5 -5 4 290.39 8.06
 5 -5 4 290.77 9.11
 5 -4 5 287.81 8.91
 5 3 -5 313.45 9.19
 -3 5 5 286.37 8.17
 -5 5 3 289.31 6.71
 5 -3 5 279.47 8.18
 5 -3 5 296.15 8.03
 3 -5 5 306.3 9.12
 3 -5 5 291.58 8.97
 5 -5 3 288.26 7.95
 3 -5 5 311.37 9.9
 5 -5 3 301.64 9.38
 3 -5 5 273.04 8.73
 3 5 -5 296.59 9.57
 5 5 -3 297.87 9.09
 -5 -5 -3 298.38 9.25
 3 5 -5 285.01 9.35
 -3 -5 -5 308.55 5.87
 -5 -3 -5 291.36 9.46
 -3 -5 -5 309.19 9.99
 -5 -5 -3 293.04 6.78
 3 -5 5 290.88 8.45
 -5 5 3 291.79 8.42
 3 5 -5 296.95 7.31
 -3 5 5 288.73 6.98
 -5 5 3 301.43 7.45
 3 -5 5 292.86 8.51
 5 -5 3 299.79 5.59
 5 5 -3 296.11 9.48
 -3 5 5 313.63 9.67
 -3 -5 -5 293.44 7.14
 5 -3 5 310.61 7.68
 -5 3 5 290.95 8.25
 5 -5 3 284.92 8.7
 -5 -3 -5 275.8 7.86
 5 5 -3 298.77 6.34
 5 -3 5 305.37 9.06
 5 -5 3 308.38 8.67
 -5 3 5 302.61 6.73
 5 3 -5 306.97 8.06
 -3 5 5 307.7 7.12
 -5 5 3 303 8.55
 5 -5 3 279.82 7.77
 5 -5 3 298.09 8.85
 5 -3 5 299.95 8.7
 3 -5 5 306.42 8.94
 5 -3 5 301.67 7.1
 -5 -5 -3 289.19 5.97
 5 2 -5 571.09 11.77
 -5 5 2 569.55 8.84
 2 5 -5 564.74 13.01
 2 -5 5 570.22 12.03
 5 5 -2 580.26 12.23
 -2 5 5 585.18 11.73
 2 -5 5 571.05 12.58
 5 -2 5 585.42 10.87
 2 -5 5 578.47 13.08
 5 -5 2 570.97 12.67
 2 5 -5 569.11 9.88
 -2 -5 -5 590.2 9.91
 -2 5 5 573.76 9.26
 5 -5 2 573.24 6.11
 5 5 -2 564.66 12.56
 -5 -2 -5 590.9 12.99
 -5 2 5 571.09 11.6
 -2 -5 -5 570.76 13.22
 -5 -5 -2 571.19 12.23
 -2 5 5 563.32 12.73
 2 -5 5 567.55 11.5
 5 -5 2 586.63 12.44
 -5 5 2 568.48 10.77
 5 -2 5 601.73 9.53
 2 5 -5 571.35 12.7
 -5 -5 -2 583.28 8.92
 -5 -2 -5 565.8 11.38
 -2 -5 -5 591.76 8.76
 5 2 -5 562.6 11.14
 -5 2 5 587.63 8.7
 5 -5 2 568.88 11.44
 -5 5 2 574.86 12.11
 5 5 -2 586.05 8.35
 -5 -5 -2 583.44 8.54
 5 -5 2 572.58 10.98
 5 -2 5 564.73 11.44
 2 -5 5 579.22 11.85
 5 -5 2 576.15 11.88
 1 -5 5 1.88 0.81
 -5 5 1 3.78 0.71
 5 -5 1 4.17 1.16
 5 5 -1 7.7 1.46
 -1 5 5 2.26 0.9
 1 5 -5 1.73 0.76
 1 -5 5 3.88 1.11
 5 -1 5 4.88 0.98
 5 -1 5 4.17 0.72
 -1 -5 -5 3.75 1.12
 5 -5 1 3.51 0.98
 1 5 -5 5.07 1.35
 -1 5 5 5.26 1.33
 1 -5 5 5.26 1.13
 -1 -5 -5 4.61 0.9
 -5 1 5 3.96 1.09
 1 5 -5 4.79 0.98
 -5 -5 -1 8.16 1.51
 -5 -1 -5 4.31 1.16
 5 -1 5 3.99 0.67
 -5 -1 -5 4.25 1.25
 -1 -5 -5 4 0.96
 -5 5 1 3.4 0.83
 5 -5 1 3.43 0.39
 5 5 -1 4.06 1.1
 -1 5 5 4.43 0.84
 5 -5 1 5.35 1.31
 -5 -1 -5 9.9 1.66
 5 5 -1 3.67 0.72
 1 5 -5 4.54 1.02
 -5 5 1 4.22 1.22
 -5 1 5 4.18 0.75
 5 1 -5 3.13 1.02
 1 -5 5 6.49 1.34
 -5 -5 -1 4.53 0.82
 5 -1 5 6.39 1.28
 5 -5 1 5.31 1.21
 1 -5 5 4.83 1.18
 5 -5 1 14.99 1.94
 5 -5 0 243.5 8.09
 0 -5 5 247.15 8.15
 5 5 0 254.49 7.77
 0 -5 5 249.46 8.31
 0 5 -5 251.02 8.42
 0 -5 5 244.89 7.57
 0 5 5 262.98 8.08
 -5 5 0 260.36 5.62
 0 5 -5 253.32 6.67
 -5 -5 0 249.97 7.76
 0 -5 -5 255.51 6.7
 -5 0 5 256.52 7.92
 0 5 -5 250.89 7.81
 -5 -5 0 260.81 6.72
 5 -5 0 250.16 8.22
 5 -5 0 243.28 3.19
 5 0 5 251.01 5.52
 -5 0 -5 263.2 8.02
 0 5 5 250.4 8.25
 -5 0 -5 256.9 7.88
 5 5 0 249.7 7.89
 0 -5 5 243.45 7.17
 -5 5 0 262.94 5.93
 0 -5 -5 242.22 8.27
 0 5 5 240.93 5.75
 0 5 -5 248.61 6.98
 5 5 0 259.3 5.41
 -5 0 5 234 5.02
 -5 0 -5 259.85 8.23
 -5 5 0 252.8 8.51
 5 -5 0 241.31 7.23
 5 0 -5 259.59 7.9
 5 0 5 246.69 6.81
 5 -5 0 253.95 7.43
 0 -5 5 245.9 7.3
 5 -5 0 254.8 7.43
 -1 -5 5 2.52 0.98
 1 5 5 3.61 1.07
 5 5 1 5.58 1.19
 5 1 5 3.81 0.88
 -1 5 -5 3.82 1.15
 -5 5 -1 3.94 0.77
 -1 -5 5 3.09 0.95
 5 5 1 3.72 0.69
 -1 -5 5 3.42 1.06
 1 5 5 10.44 1.74
 -1 5 -5 2.76 0.88
 5 5 1 2.81 0.9
 5 -5 -1 3.95 1.21
 -5 -5 1 2.79 0.81
 1 5 5 9.21 1.22
 1 -5 -5 2.02 0.94
 -5 5 -1 4.02 0.72
 5 1 5 4.07 0.84
 -1 5 -5 2.27 0.87
 -5 -5 1 4.19 1.07
 1 -5 -5 4.38 1.04
 -5 -1 5 4.35 1.15
 -5 1 -5 3.3 0.98
 5 -5 -1 3.31 0.93
 -5 1 -5 4.67 1.23
 -5 5 -1 5.44 1.41
 1 -5 -5 2.15 0.85
 -1 5 -5 4.06 1.18
 5 -1 -5 5.21 1.18
 5 1 5 5.43 1.13
 -1 -5 5 0.9 0.64
 -1 -5 5 3.41 1.11
 5 -5 -1 3.53 1
 5 5 2 554.61 11.41
 -5 -5 2 587.57 11.14
 2 5 5 556.43 11.95
 -2 5 -5 561.2 12.18
 5 2 5 572.86 10.95
 -5 5 -2 555.2 9.11
 -2 -5 5 563.34 12.28
 -2 -5 5 547.76 12.37
 -2 5 -5 555.7 10.72
 -2 -5 5 564.15 11
 2 -5 -5 543.92 10.52
 5 5 2 557.38 11.51
 -5 5 -2 569.59 11.43
 -2 5 -5 564.49 10.67
 2 -5 -5 554.86 12.13
 -5 5 -2 561.57 7.4
 5 2 5 570.06 9.84
 -5 -5 2 559.07 12.05
 -5 -5 2 551.08 10.44
 -5 -2 5 565.18 11.93
 2 5 5 572.43 12.29
 -5 2 -5 544.22 11.85
 2 5 5 537.37 9.47
 -2 -5 5 583.64 12.86
 2 -5 -5 554.55 11.05
 -5 5 -2 578.11 13.45
 5 -5 -2 585.57 11.63
 -2 5 -5 546.52 11.78
 -5 2 -5 567.56 12.88
 5 5 2 549.88 9.09
 5 -2 -5 548.81 11.91
 5 2 5 555.85 9.17
 -2 -5 5 570.1 11.37
 -5 -5 2 551.63 6.19
 -2 -5 5 586.15 10.68
 5 5 3 301.1 8.55
 -3 5 -5 306.31 8.9
 -3 -5 5 289.95 9.07
 -5 -3 5 310.48 8.62
 5 3 5 312.12 8.42
 -5 -5 3 310.91 8.5
 -5 5 -3 312.9 7.36
 3 5 5 293.71 8.79
 -3 -5 5 299.89 9.54
 -3 5 -5 302.93 7.5
 -3 -5 5 309.16 8.42
 5 5 3 302.59 8.55
 -5 -5 3 297.93 9.1
 -5 3 -5 304.59 9.03
 -5 -3 5 309.17 8.9
 5 3 5 291.74 7.65
 -5 5 -3 303.69 8.67
 3 -5 -5 298.64 8.79
 -5 5 -3 312.47 5.47
 -5 -5 3 314.68 8.24
 -3 5 -5 300.67 8.34
 3 5 5 291.91 8.74
 5 -3 -5 303.95 8.99
 -5 3 -5 308.17 9.83
 -5 5 -3 297.76 9.91
 -3 5 -5 312.54 9.44
 5 -5 -3 294.58 8.52
 5 5 3 283.4 6.99
 3 -5 -5 309.54 8.6
 -5 -5 3 305.65 5.5
 -5 5 -4 268.29 9.68
 4 -5 -5 292.31 8.73
 -5 4 -5 277.24 9.67
 5 -4 -5 278.53 8.84
 5 -5 -4 274.58 8.54
 -4 5 -5 293.4 9.7
 5 5 4 281.87 8.53
 -4 5 -5 281.19 8.45
 4 5 5 285.28 8.78
 -5 -5 4 271.68 8.4
 -5 5 -4 273.58 7.6
 5 4 5 294.79 8.59
 -4 -5 5 288.67 9.1
 -5 -4 5 267.9 8.37
 -5 5 -4 279.89 8.6
 5 4 5 290.28 8.23
 -5 -5 4 278.84 8.2
 -5 -5 4 275.65 9.14
 -4 5 -5 285.24 8.59
 -4 -5 5 276.55 9.41
 5 5 4 265.86 8.21
 -5 4 -5 273.78 8.72
 -5 -4 5 281.87 8.62
 4 5 5 284.01 8.66
 -4 -5 5 281.91 8.36
 -5 -4 5 287.48 9.44
 -5 5 -5 2889.72 32.33
 5 -5 -5 2879.67 28.9
 5 5 5 2914.87 28.4
 -5 -5 5 2874.16 28.96
 -5 -5 5 2906.62 31.16
 -5 5 -5 2923.4 28.93
 5 5 5 2893.9 27.9
 6 0 0 422.64 4.69
 0 -6 0 427.63 7.22
 0 -6 0 413.77 8.5
 0 6 0 414.24 9.53
 0 0 6 395.08 9.27
 -6 0 0 414.5 6.73
 0 -6 0 409.1 9.42
 0 6 0 420.74 9.31
 0 0 -6 417.9 9.27
 0 -6 0 428.71 8.69
 0 6 0 421.76 9.1
 -6 0 0 406.65 9.44
 0 -6 0 416.22 4.74
 6 0 0 416.94 9.19
 0 0 -6 415.77 5.9
 0 -6 0 427.4 9.34
 6 0 0 447.34 6.13
 0 0 6 432.61 8.52
 0 -6 0 417.21 8.34
 6 0 1 1914.98 10.71
 -1 6 0 1869.64 19.74
 -1 -6 0 1853.78 17.18
 0 -1 6 1921.28 18.79
 1 6 0 1870.76 20.78
 6 0 -1 1935.06 11.33
 1 -6 0 1908.05 20.63
 -1 -6 0 1925.52 14.23
 -6 0 1 1891.02 14.95
 -1 -6 0 1861.71 19.17
 -6 0 1 1863 19.92
 1 -6 0 1902.23 8.69
 0 1 -6 1878.07 19.54
 1 -6 0 1864.86 17.29
 -6 0 -1 1944.36 20.09
 1 -6 0 1887.93 20.78
 -1 -6 0 1931.16 8.99
 0 1 6 1890.71 19.76
 -6 0 -1 1875.3 14.81
 0 -1 -6 1922.57 19.95
 -1 6 0 1878.09 19.17
 1 6 0 1928.67 20.54
 0 -1 6 1868.94 20.49
 -6 0 1 1876.81 19.59
 0 1 -6 1909.91 13.45
 -1 6 0 1918.7 20.1
 -6 0 -1 1875.11 20.88
 1 -6 0 1945.76 13
 0 -1 -6 1873.39 12.21
 6 0 1 1917.21 19.91
 6 0 -1 1902.28 19.65
 -1 -6 0 1870.94 16.75
 0 -1 6 1846.09 18.46
 1 -6 0 1889.8 19.97
 1 -6 0 1847.03 18.35
 -1 -6 0 1861.21 19.15
 6 0 2 1391.92 10.66
 0 -2 6 1398.96 17.21
 2 6 0 1423.73 18.51
 -2 6 0 1353.66 16.43
 2 -6 0 1388.59 18.2
 0 -2 6 1381.36 18.39
 -2 -6 0 1389.71 14.62
 -6 0 -2 1370.76 17.32
 -2 -6 0 1375.96 17.1
 0 -2 -6 1426.18 17.14
 -2 -6 0 1399.91 10.06
 0 2 -6 1379.25 16.83
 0 -2 6 1412.68 17.95
 2 -6 0 1397.39 18.51
 -6 0 2 1350.93 17.16
 -2 6 0 1362.81 15.95
 0 2 6 1372.26 16.56
 6 0 2 1371.41 9.99
 -6 0 -2 1364.62 13.67
 2 -6 0 1378.26 13.99
 2 6 0 1423.87 18.19
 -6 0 2 1388.91 14.1
 6 0 -2 1342.98 16.87
 2 -6 0 1411.62 13.06
 -6 0 2 1362.63 16.12
 0 2 -6 1384.72 12.72
 -2 6 0 1432.07 18.1
 6 0 2 1404.96 17.59
 -6 0 -2 1385.19 18.56
 -2 -6 0 1398.93 13.65
 2 -6 0 1363.52 17.3
 -2 -6 0 1332.41 15.92
 -2 -6 0 1388.78 11.7
 2 -6 0 1351.56 16.47
 0 -2 6 1372.47 16.79
 0 -2 6 1373.33 16.64
 0 -3 6 1138.56 17.29
 -3 6 0 1169.99 14.69
 3 6 0 1154.86 17.14
 6 0 3 1167.41 11.55
 0 -3 6 1184.14 16.79
 3 -6 0 1183.59 17.47
 6 0 3 1167.11 9.11
 0 -3 6 1179.9 16.64
 3 -6 0 1167.74 17.58
 0 -3 -6 1135.47 18.16
 -6 0 -3 1154.18 14.18
 3 6 0 1165.33 17.06
 3 -6 0 1168.69 11.99
 -6 0 3 1149.72 16.27
 -6 0 -3 1179.2 16.55
 -3 6 0 1164.38 14.48
 0 -3 -6 1159.86 15.62
 -3 -6 0 1160.7 16.38
 -6 0 3 1155.95 14.29
 0 3 -6 1139.43 15.36
 -3 -6 0 1173.17 11.07
 0 3 6 1134.97 14.76
 6 0 3 1118.42 16.28
 -3 6 0 1175.29 17.24
 3 -6 0 1166.79 13.62
 -6 0 -3 1155.23 17.62
 -6 0 3 1160.49 14.36
 0 3 -6 1167.74 13.03
 6 0 -3 1137.19 15.94
 0 -3 6 1143.19 15.9
 -3 -6 0 1133.36 14.58
 0 -3 6 1154.38 15.8
 3 -6 0 1157.08 16.4
 -3 -6 0 1159.29 11.71
 3 -6 0 1174.17 15.91
 -3 -6 0 1191.89 8.54
 6 0 3 1153.55 13.78
 0 4 -6 1191.83 18.6
 4 6 0 1217.11 17.86
 6 0 4 1208.28 13.52
 4 -6 0 1209.37 18.39
 0 4 6 1196.45 17.76
 0 -4 6 1195.86 18.4
 0 -4 6 1183.37 17.87
 -4 6 0 1178.46 14.4
 -4 -6 0 1199.68 12.88
 0 4 6 1215.93 18.67
 -4 -6 0 1193.73 17.32
 -6 0 -4 1185.62 15.86
 4 -6 0 1180.24 18.28
 4 -6 0 1192.83 10.94
 0 -4 -6 1166.15 19
 4 6 0 1170.64 17.7
 0 4 6 1181.42 14.86
 -6 0 -4 1193 17.22
 6 0 4 1196.11 10.06
 0 4 -6 1187.38 15.74
 0 -4 6 1180.24 16.93
 -6 0 4 1174.07 17.17
 -4 6 0 1203.55 14.34
 0 -4 -6 1214.05 15.91
 4 -6 0 1192.75 15.13
 4 6 0 1201.24 8.64
 -4 6 0 1199.02 18.34
 -6 0 -4 1206.54 18.49
 -6 0 4 1207.24 13.99
 6 0 4 1180.57 17.32
 6 0 -4 1178.01 16.92
 0 4 -6 1162.16 14.24
 4 -6 0 1177.36 16.87
 0 -4 6 1200.7 16.64
 6 0 4 1164.64 14.49
 0 -4 6 1198.12 17.04
 -4 -6 0 1186.2 14.72
 4 -6 0 1150.92 16.43
 6 0 4 1167.02 6.32
 5 -6 0 882.23 16.32
 0 -5 6 860.87 16.36
 -5 6 0 879.77 12.03
 6 0 5 902.75 13.15
 0 -5 6 878.68 16.19
 0 5 6 875 15.59
 0 5 -6 891.2 16.77
 5 6 0 905.56 15.82
 5 6 0 884.82 15.9
 -6 0 -5 857.55 15.2
 -6 0 -5 896.35 15.12
 0 5 6 864.97 16.34
 0 -5 6 895.4 15.02
 5 -6 0 890.36 16.57
 -5 -6 0 860.62 15.35
 0 5 6 879.33 12.37
 0 -5 -6 892.48 13.75
 6 0 5 883.11 9.76
 0 5 -6 889.98 15.69
 -6 0 5 928.17 15.9
 0 5 -6 875.37 13.58
 -5 6 0 908.46 12.18
 0 -5 -6 868.62 16.88
 -6 0 5 906.16 11.58
 -5 6 0 879.55 16.62
 5 6 0 886.78 9.45
 6 0 5 845.62 15.28
 0 5 -6 876.41 13.36
 6 0 -5 847.76 15.09
 5 -6 0 888.78 14.18
 -6 0 -5 864.2 16.27
 0 -5 6 890.5 14.75
 -5 -6 0 889.02 12.67
 0 -5 6 888.69 15.31
 6 0 5 876.65 13.29
 5 -6 0 885.54 14.95
 5 -6 0 883.13 14.78
 5 -6 1 274.61 9.21
 1 5 -6 290.79 9.77
 -5 6 1 283.23 6.82
 1 -5 6 263.55 8.99
 1 -5 6 273.69 9.18
 1 -5 6 283.13 8.72
 -1 5 6 271.68 8.65
 5 6 -1 283.92 9.04
 -1 5 6 286.34 6.99
 -1 -5 -6 276.5 7.51
 5 6 -1 268.47 8.94
 -6 -1 -5 286.16 8.89
 -1 5 6 260.08 9.13
 -5 -6 -1 275.87 8.77
 1 5 -6 266.87 7.42
 5 -6 1 265.58 9.02
 -5 6 1 281.01 7.33
 -6 1 5 270.76 8.55
 -1 -5 -6 283.77 9.87
 -6 -1 -5 286.25 8.64
 1 -5 6 283.75 8.58
 1 5 -6 274.29 9.02
 1 5 -6 259.88 6.85
 6 1 -5 272.93 8.4
 -6 -1 -5 271.84 8.94
 5 6 -1 271.69 5.03
 6 -1 5 264.95 8.68
 5 -6 1 279.93 8.02
 -6 1 5 282.85 6.62
 -5 6 1 275.8 9.09
 -5 -6 -1 279.78 6.87
 5 -6 1 277.94 8.41
 6 -1 5 278.05 7.9
 1 -5 6 280.77 8.45
 6 -1 5 279.18 5.17
 5 -6 1 272.77 8.23
 -4 6 1 67.78 3.45
 4 -6 1 66.27 4.43
 1 -4 6 63.32 4.24
 1 -4 6 65.19 4.07
 1 -4 6 55.97 4.03
 1 4 -6 63.35 4.37
 4 6 -1 58.16 4.02
 -1 4 6 60.81 4.01
 -1 4 6 58.09 3.25
 4 -6 1 61.16 4.18
 -6 1 4 61.24 3.89
 6 -1 4 59.04 1.67
 -6 -1 -4 52.97 3.6
 -1 4 6 58.19 4.2
 -1 -4 -6 66.05 3.68
 1 -4 6 58.7 3.86
 -4 -6 -1 69.78 4.25
 -6 -1 -4 62.36 3.86
 -1 -4 -6 57.07 4.31
 -4 6 1 55.58 3.29
 4 6 -1 61.37 4.15
 4 -6 1 61.97 2.49
 1 4 -6 60.68 3.56
 -6 -1 -4 61.67 4.13
 4 6 -1 59.94 1.78
 6 -1 4 61.91 4.05
 -6 1 4 57.4 3.2
 6 1 -4 56.15 3.67
 1 4 -6 60.29 2.98
 -4 6 1 66.35 4.24
 4 -6 1 54.69 3.28
 6 -1 4 62.51 3.61
 4 -6 1 57.73 3.75
 1 -4 6 58.15 3.74
 6 -1 4 60.9 2.19
 4 -6 1 64.65 3.96
 -4 -6 -1 56.33 3.15
 3 6 -1 2042.96 22.96
 6 1 -3 2016.96 17.81
 6 -1 3 2033.4 14.55
 -3 6 1 1952.79 19.12
 1 -3 6 2001.96 22.24
 3 -6 1 2007.89 23.28
 1 3 -6 2027.61 23.65
 1 -3 6 1966.04 21.15
 1 -3 6 2006.67 22.86
 -1 -3 -6 1982.3 24.38
 -3 6 1 1977.43 19.66
 -1 3 6 1958.36 19.39
 -6 -1 -3 1977.77 19.66
 3 -6 1 1991.26 15.61
 3 6 -1 2001.98 22.72
 1 -3 6 2032.58 22.27
 -6 1 3 1944.48 21.14
 -3 -6 -1 1971.96 21.68
 3 -6 1 1992.33 22.9
 1 3 -6 2009.46 20.37
 -1 -3 -6 1996.31 20.21
 -6 -1 -3 2013.36 21.16
 3 -6 1 2060.01 18.01
 6 -1 3 1964.95 21.97
 -3 6 1 2021.44 22.04
 6 1 -3 1980.31 20.65
 -6 1 3 2015.33 19.51
 1 3 -6 1947.81 14.94
 6 -1 3 2017.76 11.85
 -3 -6 -1 1959.34 18.76
 3 -6 1 1994.42 21.5
 3 -6 1 1955.14 20.86
 1 -3 6 1963.72 20.98
 2 6 -1 211.6 7.25
 -2 -6 -1 207.13 5.09
 1 -2 6 192.8 6.79
 1 -2 6 194.41 6.48
 2 -6 1 211.63 7.26
 1 -2 6 193.27 6.35
 6 1 -2 202.67 5.07
 6 -1 2 200.65 3.56
 -2 6 1 197.63 6.21
 -1 -2 -6 203.63 6.46
 2 -6 1 202.72 7.05
 2 -6 1 196.21 5.33
 -1 2 6 191.35 6.2
 1 2 -6 189.43 6.27
 -2 6 1 195.43 6.27
 1 -2 6 197.11 6.83
 -1 -2 -6 201.56 7.58
 -6 -1 -2 194.91 6.35
 -2 -6 -1 200.09 6.6
 2 6 -1 198.55 6.91
 -6 -1 -2 204.48 5.83
 -6 1 2 201.36 4.85
 -6 1 2 196.67 6.53
 6 1 -2 196.26 6.28
 2 -6 1 202.09 4.94
 6 -1 2 190.82 6.62
 -6 1 2 207.21 6.57
 -2 6 1 193.28 6.53
 1 2 -6 192.43 3.98
 2 -6 1 199.06 6.46
 -2 -6 -1 209.86 6.28
 2 -6 1 194.31 6.56
 1 -2 6 206.14 6.59
 -2 -6 -1 208.33 3.71
 -1 -6 -1 2771.31 19.08
 -1 6 1 2786.67 23.86
 1 -6 1 2690.44 25.22
 1 -6 1 2768.98 24.25
 1 -6 1 2776.53 21.29
 1 6 -1 2743.17 25.58
 6 1 -1 2819.6 17.09
 -1 -6 -1 2862.8 15.05
 1 -1 6 2830.67 22.99
 1 1 -6 2815.38 24.11
 -1 -6 -1 2808.81 23.77
 -6 1 1 2856.45 15.92
 -1 1 6 2796.64 23.95
 1 -6 1 2802.13 21.24
 1 -6 1 2766.53 14.78
 -1 6 1 2773.97 23.92
 1 -1 6 2748.94 25.23
 -6 1 1 2817.17 24.39
 -1 -6 -1 2725.16 23.49
 -1 -1 -6 2804.02 23.99
 1 -6 1 2791.17 25.46
 -6 -1 -1 2833.15 23.72
 6 1 -1 2800.35 21.53
 -6 -1 -1 2760.74 20.07
 1 6 -1 2828.4 25.16
 6 1 -1 2749.73 23.03
 -1 6 1 2833.29 23.97
 6 -1 1 2821.36 24.61
 1 -6 1 2852.18 15.73
 -6 1 1 2818.95 24.9
 1 -1 6 2801.95 23.53
 6 -1 1 2865.58 19.27
 -1 -6 -1 2768.8 23.22
 1 -6 1 2717.73 24.15
 1 -1 6 2756.92 22.63
 1 -6 1 2729.93 22.78
 0 -6 1 1265.38 13.51
 1 0 6 1285.87 14.09
 0 6 -1 1248.73 16.83
 6 1 0 1285.3 10.91
 0 -6 -1 1243.37 15.67
 0 -6 -1 1247.95 13.56
 0 -6 1 1241.54 15.59
 0 6 1 1242.16 16.41
 0 -6 1 1248.53 9.13
 0 -6 -1 1241.44 16.25
 0 6 1 1229.53 16.14
 0 -6 1 1271.28 15.1
 -6 -1 0 1256.18 13.18
 1 0 6 1246.24 16.66
 -6 1 0 1259.17 9.71
 0 -6 -1 1231.77 15.11
 -1 0 -6 1275.89 16.26
 0 6 -1 1261.82 16.18
 1 0 -6 1257.16 16.24
 -1 0 6 1226.71 16.18
 6 1 0 1256.83 13.27
 6 -1 0 1241.79 16.29
 0 -6 1 1285.23 7.92
 6 1 0 1222.5 15.31
 0 -6 -1 1274.68 9.79
 -6 1 0 1259.71 17.19
 0 6 -1 1254.41 15.89
 -1 0 -6 1261.22 12.51
 0 -6 -1 1247.25 15.98
 0 -6 1 1236.53 16.03
 0 -6 -1 1271.41 14.57
 6 -1 0 1277.71 12.21
 0 -6 1 1241.61 14.75
 1 0 6 1247.96 14.43
 -1 6 -1 2766.2 24.52
 1 6 1 2803.99 25.19
 1 -6 -1 2772.96 24.33
 -1 -6 1 2750.24 22.54
 6 1 1 2810.12 16.38
 -1 -6 1 2843.99 19.38
 1 -6 -1 2817.26 25.35
 -1 -6 1 2851.61 14.57
 -6 1 -1 2884.9 24.92
 -1 1 -6 2848.44 24.28
 1 1 6 2809.15 24.56
 -6 -1 1 2769.46 24.2
 1 6 1 2797.88 24.99
 1 -6 -1 2815.39 21.86
 1 -1 -6 2797.23 24.33
 -6 -1 1 2823.92 20.24
 -1 6 -1 2804.11 23.48
 6 1 1 2869.22 18.33
 -1 -1 6 2758.63 24.63
 -6 1 -1 2800.63 15.47
 -1 -6 1 2776.35 23.54
 -1 6 -1 2808.01 24.68
 6 -1 -1 2774.13 24.39
 6 1 1 2819.28 23.65
 -6 1 -1 2818.84 26.5
 -1 1 -6 2848.79 19.63
 1 -1 -6 2832.55 10.73
 1 -6 -1 2784.27 16.97
 -1 -6 1 2690.6 23.47
 1 -6 -1 2787.11 22.55
 -1 -6 1 2906.76 19.26
 1 -6 -1 2791.87 24.44
 1 1 6 2749.08 20.2
 -1 -1 6 2753.22 22.77
 -1 -6 1 2768.62 20.99
 -1 -2 6 190.6 6.84
 2 6 1 193.22 6.77
 -2 6 -1 204.26 6.5
 -2 -6 1 195.39 5.95
 2 -6 -1 198.86 6.77
 -1 -2 6 204.83 6.63
 6 1 2 205.36 4.69
 -6 -1 2 196.15 5.73
 -6 -1 2 194.19 6.56
 2 -6 -1 192.76 6.91
 2 6 1 187.08 6.64
 -2 -6 1 198.13 4.32
 -2 6 -1 189.5 5.88
 6 1 2 196.31 4.6
 -1 2 -6 189.31 6.31
 1 -2 -6 195.27 6.49
 -2 -6 1 196.22 6.54
 -6 1 -2 197.7 4.73
 -1 -2 6 185.57 6.54
 2 -6 -1 195.14 5.51
 1 2 6 188.99 6.27
 -6 1 -2 196.06 6.68
 6 -1 -2 190.85 6.52
 -1 2 -6 191.1 5.49
 2 -6 -1 194.01 5.02
 -2 6 -1 202.12 6.94
 -6 1 -2 204.78 7.38
 6 1 2 194.76 6.43
 2 -6 -1 194.33 6.19
 -2 -6 1 188.58 6.13
 -2 -6 1 191.51 4.49
 1 2 6 193.42 5.04
 -2 -6 1 195.03 4.95
 2 -6 -1 194.24 6.58
 -1 -2 6 188.5 6.22
 -2 -6 1 191.34 5.18
 -3 6 -1 1968.33 19.61
 3 -6 -1 2007.17 22.37
 6 1 3 2022.08 16.18
 1 3 6 2010.41 22.52
 -1 -3 6 1962.43 22.71
 3 6 1 1949.57 22.05
 -1 -3 6 1977.06 21.77
 -6 1 -3 1973.66 17.16
 -3 -6 1 1928.02 21.47
 -1 -3 6 1990.03 21.48
 1 -3 -6 2001.9 20.85
 -3 6 -1 1950.94 18.23
 6 1 3 2019.48 14.82
 -6 1 -3 1998.22 21.9
 -6 -1 3 1967.34 19.53
 3 -6 -1 1982.98 23
 3 6 1 1955.84 21.95
 3 -6 -1 2005.84 16.56
 1 3 6 2022.75 22.88
 -6 -1 3 2006.28 21.57
 -1 3 -6 1985.66 20.44
 1 3 6 1955.42 19.9
 -3 -6 1 1958.47 15.46
 6 -1 -3 1952.08 21.3
 -6 1 -3 1973.09 23.61
 3 -6 -1 2019.55 18.15
 3 6 1 1956.65 10.85
 -3 6 -1 1995.66 22.91
 -1 3 -6 1991.02 18.82
 6 1 3 1950.88 21.08
 3 -6 -1 1979.04 21.56
 -3 -6 1 1935.07 15.45
 -3 -6 1 2035.34 12.92
 6 1 3 1956.9 16.51
 -1 -3 6 1975.53 20.89
 3 -6 -1 2023.29 20.5
 -1 -3 6 1943.07 20.28
 4 -6 -1 57.29 4
 -1 -4 6 59.4 4.16
 -4 6 -1 55.27 3.19
 4 6 1 57.62 3.87
 1 4 6 66.5 4.22
 -1 4 -6 62.72 4.24
 -1 -4 6 59.38 4
 6 1 4 62.58 3.21
 -6 1 -4 61.68 4.06
 -1 4 -6 52.71 3.39
 -4 -6 1 55.68 3.82
 -6 -1 4 65.73 4.11
 -4 6 -1 58.65 3.06
 4 6 1 60.29 4
 1 -4 -6 57.04 3.53
 6 1 4 57.88 2.66
 -6 1 -4 56.18 3.3
 -1 -4 6 56.84 3.73
 1 4 6 60.14 4.12
 -4 -6 1 61.06 3.05
 1 -4 -6 57.72 4.19
 4 -6 -1 61.02 4.2
 1 4 6 57.86 3.4
 4 -6 -1 64.39 2.79
 6 1 4 60.58 3.91
 -1 4 -6 52.89 3.32
 6 -1 -4 52.9 3.68
 -6 1 -4 50.49 3.99
 4 6 1 55.99 2.21
 -4 6 -1 53.44 4.02
 4 -6 -1 60.88 3.48
 4 -6 -1 55.06 3.71
 6 1 4 60.86 3.14
 4 -6 -1 61.22 3.77
 -1 -4 6 60.57 3.86
 -1 -4 6 60.7 3.73
 -4 -6 1 65.35 2.57
 -5 6 -1 274.28 6.75
 5 6 1 263.19 8.5
 5 -6 -1 262.49 8.87
 1 5 6 269.58 8.74
 6 1 5 274.09 7.37
 -1 -5 6 277.88 9.07
 -1 -5 6 267.79 9.15
 -1 5 -6 264.27 9.09
 1 5 6 274.24 7.15
 -1 5 -6 279.03 7.82
 5 6 1 268.63 8.69
 5 -6 -1 271.79 9.21
 1 5 6 270.91 9.01
 -6 -1 5 277.38 8.73
 6 1 5 266.99 6.13
 -5 6 -1 275.12 6.34
 -5 -6 1 283.62 8.84
 -6 1 -5 264.09 8.62
 -1 -5 6 284.27 8.38
 1 -5 -6 283.53 9.53
 -5 -6 1 287.07 7.21
 1 -5 -6 280.16 7.87
 -1 5 -6 265.38 7.89
 -5 6 -1 255.36 9.14
 6 -1 -5 270.08 8.68
 -6 1 -5 261.44 9.14
 -6 -1 5 274.32 6.25
 5 6 1 272.47 5.61
 5 -6 -1 260.08 7.78
 -1 -5 6 279.79 8.14
 6 1 5 258.39 6.91
 5 -6 -1 277.99 8.18
 5 -6 -1 279.49 8.52
 -1 -5 6 278.51 8.51
 5 -6 2 199.09 7.99
 2 5 -6 221.02 8.57
 2 -5 6 217.59 8.36
 5 6 -2 224.72 8.2
 2 -5 6 212 8.09
 -2 5 6 207.61 7.45
 2 -5 6 227.63 8.04
 6 2 -5 224.99 7.58
 6 -2 5 218.53 6.99
 -5 6 2 219.39 6.1
 2 -5 6 216.63 7.65
 -2 5 6 215.55 6.31
 -5 6 2 220.86 7.08
 -6 -2 -5 224.28 7.6
 2 5 -6 212.5 8.26
 -2 5 6 210.12 8.31
 2 5 -6 215.62 6.74
 -6 2 5 223.82 7.74
 -2 -5 -6 218.99 6.67
 -5 -6 -2 203.45 7.73
 6 -2 5 219.85 6.09
 -6 -2 -5 229.2 8.28
 -5 -6 -2 219.02 5.16
 5 6 -2 209.16 8.11
 -2 -5 -6 217.49 8.82
 5 -6 2 207.32 7.94
 6 -2 5 208.73 7.84
 5 -6 2 229.03 7.37
 -5 6 2 206.36 7.64
 -6 2 5 230.44 6.19
 6 2 -5 200.37 7.06
 -5 -6 -2 222.08 5.98
 6 -2 5 222.66 7.46
 2 -5 6 219.43 7.73
 5 -6 2 232.79 7.95
 6 -2 5 233.31 5.46
 5 -6 2 205.27 7.15
 4 6 -2 897.88 16.02
 6 2 -4 897.77 13.86
 2 -4 6 889.98 15.88
 2 -4 6 878.64 15.09
 -2 4 6 876.36 14.98
 2 4 -6 872.93 16.39
 4 -6 2 889.98 16.36
 2 -4 6 892.02 16.05
 -4 6 2 894.69 12.67
 6 -2 4 837.25 13.59
 -2 -4 -6 901.69 13.57
 4 -6 2 883.56 10.09
 -4 -6 -2 888.02 15.53
 2 -4 6 904.22 15.41
 4 -6 2 876.82 15.76
 -4 -6 -2 888.75 9.15
 -6 2 4 864.99 14.6
 -2 -4 -6 881.9 17.01
 4 6 -2 898.36 16.1
 2 4 -6 874.7 13.58
 4 6 -2 862.16 8.95
 -6 -2 -4 863.01 14.98
 -6 -2 -4 883.9 14.33
 -2 4 6 854.51 12.87
 -4 6 2 886.6 13.97
 6 -2 4 900.55 12.55
 6 -2 4 872.01 15.42
 6 2 -4 857.44 13.87
 -4 6 2 914.14 15.24
 4 -6 2 900.14 13.41
 4 6 -2 858.83 7.44
 -6 2 4 886.94 12.86
 2 -4 6 900.19 14.91
 4 -6 2 837.98 14.71
 -4 -6 -2 855.28 12.15
 4 -6 2 861.9 14.42
 6 -2 4 863.32 14.12
 6 -2 4 919.33 10.21
 2 3 -6 752.55 14.56
 -3 6 2 744.33 11.88
 2 -3 6 755.04 13.96
 2 -3 6 750.71 13.34
 6 -2 3 750.96 9.56
 2 -3 6 758.49 14
 3 6 -2 760.99 14.44
 6 2 -3 776.09 11.96
 3 -6 2 748.2 14.44
 -3 6 2 736.44 12.75
 6 2 -3 757.27 13.68
 2 -3 6 742.67 13.81
 3 6 -2 729.35 7
 -2 3 6 752.63 12.24
 3 -6 2 729.33 13.88
 3 6 -2 731.92 14.04
 2 3 -6 757.08 12.63
 -6 -2 -3 744.16 12.59
 -6 2 3 762.5 13.11
 -2 -3 -6 749.3 12.5
 -3 -6 -2 756.66 7.25
 -6 -2 -3 732 12.75
 -3 -6 -2 707.55 13.42
 -2 -3 -6 711.1 14.86
 3 -6 2 768.25 10.16
 -6 2 3 741.35 12.44
 6 2 -3 740.66 12.3
 3 -6 2 750.16 11.21
 6 -2 3 756.26 13.84
 -3 6 2 756.72 13.23
 2 -3 6 751.93 13.2
 3 -6 2 742.16 13.18
 6 -2 3 759.61 9.16
 3 -6 2 739.16 13.3
 -3 -6 -2 721.89 11.44
 2 -2 6 423.98 9.56
 6 2 -2 413.06 8.14
 -6 2 2 407.58 4.94
 2 6 -2 411.78 10.37
 2 -2 6 395.47 9.78
 2 -2 6 404.34 9.58
 -2 6 2 401.8 8.98
 6 -2 2 406.19 6.19
 2 -6 2 407.98 10.38
 2 -6 2 415.76 8.03
 2 -6 2 413.83 7.43
 -2 2 6 403.47 9.1
 2 6 -2 412.79 4.65
 -2 6 2 398.46 9.35
 2 6 -2 413.98 10.16
 -6 -2 -2 419.07 9.13
 6 2 -2 412.8 9.46
 -2 -2 -6 409.76 10.92
 -2 -2 -6 410.92 9.27
 -2 -6 -2 408.53 8.81
 -6 2 2 408.36 9.4
 -6 -2 -2 420.08 9.02
 -2 -6 -2 416.86 4.85
 2 -6 2 397.09 9.97
 -2 -6 -2 415.58 9.87
 2 2 -6 405.39 9.28
 2 -2 6 412.19 10.12
 -2 6 2 409.58 9.29
 6 -2 2 416.92 10
 2 -6 2 413.26 7.37
 6 2 -2 396.79 8.73
 -6 2 2 402.24 9.47
 -2 -6 -2 420.84 8.95
 2 -2 6 405.22 9.38
 6 -2 2 416.96 8.62
 6 -2 2 421.72 6.74
 2 -6 2 407.73 9.63
 2 -6 2 396.98 9.36
 6 -2 1 1321.73 9.6
 -1 -6 -2 1322.26 14.93
 1 6 -2 1280.49 17.87
 6 2 -1 1302.15 13.57
 1 -6 2 1291.09 17.42
 -1 -6 -2 1307.3 11.71
 2 -1 6 1304.4 15.93
 2 -1 6 1270.25 15.67
 1 -6 2 1296.32 15.47
 -1 6 2 1278.53 16.38
 -1 -6 -2 1332.28 8.47
 1 -6 2 1325.83 15.23
 -6 2 1 1324.98 8.81
 -2 1 6 1264.72 16.37
 6 2 -1 1299.13 15.6
 2 -1 6 1286.98 17.76
 -2 -1 -6 1324.86 16.71
 1 -6 2 1296.71 12.26
 1 6 -2 1314.82 8.78
 1 -6 2 1294.59 17.63
 -1 6 2 1287.54 16.8
 -1 -6 -2 1271.37 15.89
 1 6 -2 1287.58 17.29
 2 1 -6 1299.36 16.78
 -1 -6 -2 1293.92 16.79
 -6 -2 -1 1306.62 15.2
 -1 -6 -2 1338.79 9.12
 -6 2 1 1289.72 17.51
 -1 6 2 1317.32 16.07
 6 2 -1 1259.04 15.23
 1 6 -2 1265.75 15.75
 6 -2 1 1321.33 17.26
 -2 -1 -6 1287.89 14.06
 1 -6 2 1351.26 11.47
 1 -6 2 1283.6 16.16
 6 -2 1 1297.01 14.41
 -1 -6 -2 1282.01 15.94
 1 -6 2 1261.9 16.74
 2 -1 6 1292 16.14
 2 0 6 1316.41 14.61
 0 6 -2 1291.2 17.54
 0 6 2 1267.85 16.74
 0 -6 2 1283.65 16.8
 6 2 0 1343.22 13.25
 -6 -2 0 1316.66 9.39
 0 -6 2 1308.24 14.87
 0 -6 -2 1344.98 15.64
 0 -6 -2 1289.91 12.85
 2 0 6 1291.81 15
 -6 -2 0 1285.24 14.81
 2 0 -6 1298.96 16.85
 6 2 0 1334.74 14.91
 0 6 2 1302.58 17.11
 0 6 -2 1302.67 10.21
 0 -6 -2 1299.69 16.51
 2 0 6 1301.26 17.51
 -2 0 6 1301.18 16.88
 -6 2 0 1289.59 6.75
 0 -6 -2 1315.77 16.32
 0 6 -2 1284.72 16.56
 0 -6 2 1284.17 15.82
 0 -6 2 1279.05 11.66
 0 -6 -2 1335.12 10.36
 -2 0 -6 1279 16.48
 0 -6 -2 1332.32 11.66
 0 -6 2 1338.52 9.39
 2 0 -6 1320.2 16.88
 6 2 0 1283.5 15.25
 0 6 -2 1298.68 16.43
 -2 0 -6 1286.73 14.48
 6 -2 0 1319.79 17.16
 -6 2 0 1296.75 18.14
 2 0 6 1247.68 15.62
 6 -2 0 1308.13 13.71
 0 -6 -2 1294.11 16.49
 0 -6 2 1279.09 15.49
 0 -6 2 1300.74 16.83
 0 -6 2 1309.01 14.79
 2 1 6 1291.86 13.94
 -1 -6 2 1303.7 14.43
 -6 -2 1 1304.1 10.31
 -1 6 -2 1265.92 17.09
 2 1 6 1321.41 13.17
 -1 -6 2 1277.41 16.51
 1 6 2 1273.92 17.11
 1 -6 -2 1329.36 16.28
 6 2 1 1331.66 13.18
 -1 6 -2 1313.68 11.87
 1 -6 -2 1278.62 17.14
 6 2 1 1314.6 14.17
 -1 6 -2 1290.79 16.07
 -1 -6 2 1258.07 16.42
 -1 -6 2 1313.5 11.87
 -6 2 -1 1285.9 7.78
 -2 -1 6 1310.49 17.21
 2 -1 -6 1300.33 17.08
 1 -6 -2 1311.82 15.81
 -6 -2 1 1290.79 15.07
 -6 -2 1 1320.46 16.69
 1 6 2 1282.39 17.21
 2 1 6 1300.07 17.26
 -2 1 -6 1306.52 16.75
 2 -1 -6 1332.03 17.16
 -6 2 -1 1275.53 18.42
 1 -6 -2 1289.11 12.65
 6 -2 -1 1280.14 16.99
 6 2 1 1258.76 15.5
 -1 6 -2 1284.69 17.01
 -2 1 -6 1310.04 15.09
 -1 -6 2 1341.03 6.59
 6 -2 -1 1313.95 13.54
 1 -6 -2 1297.86 16.9
 -1 -6 2 1271.38 14.78
 -1 -6 2 1322.19 13.87
 6 2 2 407.85 7.52
 -2 6 -2 407.54 9.47
 2 -6 -2 424.35 9.72
 -6 -2 2 420.7 6.79
 2 6 2 407.58 9.87
 -2 -2 6 399.23 9.96
 2 2 6 418.35 6.29
 -2 -6 2 416.52 9.32
 -2 6 -2 413.16 7.57
 -2 6 -2 400 8.57
 -6 -2 2 408.44 8.94
 -6 -2 2 401.9 9.41
 -2 -6 2 409.42 9.75
 -6 2 -2 415.63 9.92
 2 -2 -6 425.03 9.82
 6 2 2 416.03 7.77
 -2 -2 6 411.65 9.82
 2 -6 -2 403 10.01
 2 2 6 428.26 9.81
 2 6 2 408.09 9.93
 -2 2 -6 411.59 9.53
 2 -6 -2 398.9 8.33
 -2 -6 2 413.56 7.11
 -2 2 -6 413.6 8.95
 -6 2 -2 433.71 11.11
 -2 6 -2 409.76 10.13
 6 2 2 412.33 9.15
 6 -2 -2 411.49 9.81
 2 -2 -6 423.86 9.82
 2 -6 -2 411.27 7.79
 2 2 6 405.5 7.21
 2 -6 -2 425.1 9.93
 -2 -6 2 420.23 8.11
 -2 -6 2 408.7 7.21
 -2 -6 2 403.43 7.94
 6 2 2 402.53 6.35
 3 -6 -2 720.45 13.25
 2 3 6 715.3 13.42
 -2 -3 6 709.23 13.79
 3 6 2 725.48 13.43
 -6 -2 3 736.78 10.16
 6 2 3 727.3 10.59
 -3 6 -2 758.1 12.53
 -3 -6 2 740.07 13.58
 -2 -3 6 740.79 13.32
 -6 -2 3 730.92 13.09
 -3 6 -2 719.34 11.02
 3 -6 -2 726.04 13.99
 2 3 6 711.6 12.49
 -6 2 -3 739.27 13.59
 -2 3 -6 726.62 12.75
 2 -3 -6 739.87 13.03
 -3 6 -2 759.7 11.34
 3 -6 -2 733.67 10.98
 -6 -2 3 719.12 12.55
 6 2 3 730.23 10.36
 -3 -6 2 754.39 10.35
 3 6 2 731.81 13.52
 2 3 6 723.08 13.43
 3 -6 -2 735.92 11.42
 -6 2 -3 737.15 14.88
 6 2 3 718.77 12.59
 6 -2 -3 726.68 13.28
 -2 3 -6 717.66 12.48
 -3 6 -2 747.99 14.41
 2 -3 -6 739.69 13.21
 2 3 6 719.59 8.78
 3 -6 -2 738.43 13.51
 -2 -3 6 720.72 12.75
 -3 -6 2 743.47 9
 -3 -6 2 743.23 10.01
 6 2 3 706.34 9
 6 2 4 927.64 12.91
 4 6 2 871.01 15.07
 2 4 6 874.64 15.31
 -2 -4 6 907.1 16.12
 -4 6 -2 904.28 13.37
 4 -6 -2 932.47 15.74
 -4 -6 2 912.14 12.47
 -2 -4 6 904.35 14.88
 -6 -2 4 876.51 15.03
 -4 6 -2 909.09 13.62
 -6 -2 4 901.26 14.94
 4 6 2 899.73 15.36
 4 -6 -2 870.21 15.94
 -4 6 -2 900.26 11.68
 4 -6 -2 891.73 11.6
 2 4 6 929.27 15.76
 2 4 6 918.73 13.84
 -6 2 -4 879.33 15.38
 -2 4 -6 874.7 14.15
 6 2 4 923.61 11.84
 -4 -6 2 901.01 15.55
 2 -4 -6 923.12 14.63
 -4 6 -2 875.6 16.46
 -6 2 -4 885.01 16.87
 -2 4 -6 871.25 14.47
 6 2 4 860.66 14.34
 4 6 2 856.02 9.89
 6 -2 -4 901.36 15.43
 4 -6 -2 898.04 13.68
 2 -4 -6 880.43 14.66
 -2 -4 6 910.91 14.77
 6 2 4 882.81 10.98
 -4 -6 2 889.61 10.19
 5 6 2 210.18 7.59
 -2 -5 6 213.03 7.97
 -5 6 -2 218.01 6.34
 6 2 5 221.91 6.88
 -2 -5 6 213.47 8.25
 2 5 6 204.99 7.7
 -2 5 -6 217 8.07
 -2 -5 6 225.82 7.54
 2 5 6 215.75 6.65
 -2 5 -6 207.2 6.99
 -5 6 -2 224.38 7.33
 6 2 5 220.01 6.12
 2 -5 -6 220.25 7.23
 2 5 6 213.04 7.9
 -5 -6 2 226.4 8.13
 -5 6 -2 225.3 5.48
 -6 -2 5 214.81 7.79
 5 6 2 219.7 7.83
 -6 2 -5 204.62 7.72
 -5 -6 2 215.46 6.58
 5 -6 -2 225.23 8.47
 2 -5 -6 194.73 7.82
 5 -6 -2 218.52 5.39
 5 6 2 217.8 5.49
 -5 6 -2 212.76 8.57
 5 -6 -2 206.63 7.11
 6 -2 -5 217.73 7.93
 2 -5 -6 213.3 7.37
 -2 5 -6 215.34 7.55
 -6 2 -5 209.72 8.45
 -2 -5 6 227.99 7.66
 6 2 5 207.23 5.79
 -5 -6 2 212.17 4.46
 -2 -5 6 211.87 6.99
 6 3 -5 993.93 16.7
 3 -5 6 970.69 16.91
 -3 5 6 1001.51 16.3
 3 -5 6 981.51 18.16
 3 -5 6 984.64 17.37
 6 -3 5 1037.59 14.89
 3 5 -6 998.19 18.54
 6 -3 5 1012.9 16.15
 5 -6 3 1012.45 16.17
 3 -5 6 1032.64 17.49
 5 6 -3 1021.58 18.07
 5 -6 3 1036.39 18.43
 -5 6 3 989.23 13.62
 -5 6 3 1014.98 13.52
 3 -5 6 998.63 15.91
 -3 5 6 1011.55 14.13
 -5 -6 -3 1008.44 12.21
 5 6 -3 974.84 18.06
 -3 5 6 1009.51 18.52
 -6 3 5 1005.91 16.28
 -5 -6 -3 1036.57 18.07
 -5 6 3 1010.6 16.26
 5 6 -3 1000.51 11.98
 3 -5 6 1027.69 17.07
 -3 -5 -6 1032.83 14.7
 -6 -3 -5 986.92 15.64
 3 5 -6 992.07 18.4
 5 -6 3 1029.35 17.72
 -3 -5 -6 1020.86 19.44
 3 5 -6 981.41 14.62
 6 -3 5 1036.34 14.67
 -6 -3 -5 1032.77 18.3
 -6 3 5 1022.55 13.82
 6 3 -5 993.99 15.35
 -5 6 3 1014.01 16.46
 6 -3 5 1012.94 17.5
 5 -6 3 1011.78 15.94
 -5 -6 -3 985.2 12.64
 6 -3 5 1016.73 12.97
 3 -5 6 1026.22 17.06
 5 -6 3 1035.87 17.34
 6 -3 5 981.51 16.38
 5 -6 3 999.85 15.9
 3 -4 6 1028.23 16.2
 6 -3 4 1035.07 16.1
 3 -4 6 1035.02 17.06
 6 3 -4 1048.08 16.09
 3 -4 6 1068.05 17.11
 -4 6 3 1024.19 14.21
 -6 3 4 1067.03 12.59
 3 -4 6 1043.23 17.88
 6 -3 4 1035.01 13.72
 -3 4 6 1013.55 16.09
 4 -6 3 1046.56 17.94
 3 4 -6 1010.78 17.85
 4 6 -3 1050.94 17.79
 4 -6 3 1052.88 16.46
 -4 6 3 1041.19 12.21
 -3 4 6 1030.29 14.57
 6 3 -4 1093.66 18.2
 4 6 -3 1019.06 17.73
 -6 -3 -4 1021.69 17.05
 4 -6 3 1042.72 17.26
 4 -6 3 1075.94 12.23
 3 -4 6 1069.93 17.28
 3 -4 6 1056.13 15
 6 -3 4 1030.25 14.72
 -6 -3 -4 1015.21 15.15
 -6 3 4 1024.72 15.7
 -4 -6 -3 1066.89 11.29
 -4 6 3 1032.24 16.22
 -4 -6 -3 1041.68 17.6
 -3 -4 -6 1053.65 15
 -3 -4 -6 1054.47 19.07
 3 4 -6 1036.33 15.1
 4 6 -3 1033.7 11.15
 6 -3 4 1017.36 16.89
 4 6 -3 1012.43 9.62
 4 -6 3 1041.4 15.08
 -6 3 4 1039.73 14.75
 -4 6 3 1039.7 15.79
 6 3 -4 1026.37 14.81
 6 -3 4 1033.64 16.22
 4 -6 3 1043.25 16.86
 -4 -6 -3 1068.36 13.46
 4 -6 3 1041.53 16.07
 6 -3 4 1037.5 12.6
 3 -4 6 1027.71 16.48
 3 -3 6 160.66 6.38
 3 6 -3 162.41 6.93
 3 -3 6 160.26 5.92
 3 3 -6 167.59 6.99
 6 -3 3 161.97 4.94
 -3 6 3 155.84 5.64
 3 -6 3 167.01 6.58
 3 -3 6 167.65 6.77
 6 3 -3 156.97 5.87
 3 -6 3 154.85 6.77
 6 -3 3 165.45 6.4
 3 -3 6 160.91 6.48
 -6 3 3 159.45 4.14
 6 -3 3 163.06 5.86
 -3 3 6 172.81 6.12
 -3 6 3 155.96 6.23
 -3 -6 -3 155.53 5.21
 3 -6 3 164.56 5.18
 -6 -3 -3 155.62 5.67
 -3 -3 -6 163.66 5.97
 -3 6 3 159.46 4.17
 3 -3 6 159.68 6.63
 -3 -6 -3 146.28 6.42
 -6 -3 -3 164.89 6.43
 3 6 -3 160.37 4.05
 -3 -6 -3 159.64 4.05
 3 6 -3 160.53 6.79
 6 3 -3 156.54 6.51
 3 -6 3 160.08 6.59
 -3 -3 -6 165.56 7.33
 -6 3 3 160.8 6.01
 3 3 -6 156.13 5.9
 6 3 -3 155.54 5.51
 3 -6 3 159.71 5.42
 -6 3 3 163.56 6.09
 6 -3 3 166.66 6.66
 -3 6 3 164.69 6
 6 -3 3 165.47 4.89
 3 -3 6 159.35 6.26
 3 -6 3 161.29 6.47
 3 -6 3 157.69 6.19
 -3 -6 -3 159.89 5.41
 -6 3 2 573.53 6.23
 2 -6 3 576.08 11.46
 6 -3 2 601.53 8.72
 2 -6 3 618.11 12.58
 3 -2 6 560.09 10.18
 2 6 -3 599.15 12.93
 2 -6 3 595.84 12.86
 3 -2 6 595.18 11.65
 -2 6 3 600.22 11.3
 6 3 -2 588.99 10.71
 2 -6 3 584.13 12.72
 3 -2 6 591.38 11.98
 2 -6 3 600.01 10.4
 3 -2 6 609.66 12.75
 -2 6 3 589.2 6.78
 6 3 -2 587.45 11.95
 2 -6 3 598.01 9.99
 -3 2 6 605.83 11.52
 -2 6 3 596.47 12.07
 -6 -3 -2 592.07 11.47
 -3 -2 -6 594.2 11.39
 3 2 -6 580.58 11.5
 -6 3 2 570.82 11.1
 2 -6 3 610.53 12.51
 -2 -6 -3 604.24 12.54
 -3 -2 -6 581.98 13.29
 -2 -6 -3 603.79 7.5
 2 6 -3 570.23 12.38
 2 6 -3 590.16 7.39
 -6 -3 -2 574.76 10.47
 6 -3 2 575.68 11.18
 -2 -6 -3 573.87 10.2
 2 -6 3 604.67 9.62
 3 2 -6 591.67 11.24
 -6 3 2 586.94 11.97
 -2 6 3 596.2 10.94
 6 -3 2 605.93 12.25
 6 3 -2 574.61 10.19
 6 -3 2 595.04 9.25
 -2 -6 -3 585.6 10.71
 2 -6 3 582.3 11.77
 2 -6 3 583.35 11.83
 2 -6 3 589.64 11.52
 3 -2 6 579.71 11.47
 -6 -3 -2 595.05 5.1
 6 -3 2 595.72 11.05
 1 -6 3 200.27 6.45
 3 -1 6 198.47 6.41
 -1 6 3 192.51 6.51
 3 -1 6 194.45 6.47
 1 6 -3 191.14 7.21
 6 -3 1 199.94 4.66
 1 -6 3 191.44 7.02
 -1 -6 -3 198.72 2.51
 -1 -6 -3 194.9 3.84
 1 -6 3 194.86 7.12
 6 3 -1 191.95 5.86
 -1 -6 -3 199.25 5.57
 3 -1 6 194.88 5.42
 1 -6 3 205.85 5.58
 -6 -3 -1 199.46 6.41
 -3 -1 -6 188.61 7.39
 3 -1 6 192.89 7.13
 -1 6 3 193.45 3.14
 -3 -1 -6 195.29 6.61
 6 3 -1 196.75 6.53
 3 1 -6 188.05 6.61
 1 6 -3 192.82 4.29
 1 6 -3 205.71 7.1
 -3 1 6 195.8 6.63
 -1 -6 -3 209.09 4.52
 -1 -6 -3 202.69 6.3
 -1 -6 -3 194.15 6.91
 -1 6 3 187.02 6.77
 1 -6 3 183.33 6.09
 -6 3 1 192.78 7.09
 -3 -1 -6 189.61 6
 6 3 -1 204.04 5.92
 1 6 -3 190.5 6.19
 6 -3 1 200.74 6.88
 1 -6 3 198.38 4.92
 3 1 -6 194.68 6.56
 1 -6 3 197.21 6.79
 1 -6 3 194.16 6.3
 -1 -6 -3 192.33 6.34
 6 -3 1 207.48 6.23
 1 -6 3 184.42 6.44
 3 -1 6 202.97 6.52
 0 -6 -3 2740.46 21.81
 0 -6 3 2735.01 26.62
 0 6 3 2697.23 24.83
 0 -6 3 2739 23.09
 3 0 6 2626.45 22.14
 3 0 6 2776.67 22.2
 0 -6 3 2642.46 25.58
 6 3 0 2765.47 21.57
 3 0 6 2763.54 17.2
 0 6 -3 2741.99 26.44
 -6 3 0 2699.06 15.82
 3 0 6 2784.23 26.56
 0 6 -3 2726.49 24.96
 0 6 3 2702.45 10.61
 0 -6 -3 2735.33 25.29
 0 6 3 2721.82 25.76
 -6 -3 0 2675.81 23.16
 -3 0 -6 2729.8 24.84
 0 6 -3 2708.03 17.28
 0 -6 3 2727.92 24.22
 0 -6 3 2783.06 19.86
 6 3 0 2702.81 23.29
 0 -6 -3 2661.65 23.82
 0 -6 -3 2755.28 17.54
 3 0 6 2783.32 13.24
 -3 0 6 2740.08 25.08
 3 0 -6 2705.37 25.16
 -6 3 0 2747.15 27.3
 3 0 -6 2740.96 24.89
 6 -3 0 2759.23 25.34
 6 3 0 2700.85 21.54
 -3 0 -6 2720.58 23.47
 0 -6 3 2687.44 15.85
 0 -6 -3 2815.63 19.26
 0 6 -3 2615.21 23.76
 6 -3 0 2716.38 21.91
 0 -6 3 2656.94 22.22
 0 -6 -3 2731.35 24.55
 0 -6 3 2659.3 23.49
 3 0 6 2734.22 23.13
 6 3 1 185.22 5.58
 3 1 6 181.87 5.41
 -1 -6 3 194.72 7.16
 3 1 6 195.44 5.28
 3 1 6 197.68 3.6
 -1 -6 3 184.79 6.61
 -6 -3 1 200.65 4.92
 -1 6 -3 206.29 7.13
 1 -6 -3 193.71 6.12
 1 6 3 195.15 6.84
 3 1 6 193.65 6.9
 -1 -6 3 196.83 5.3
 1 6 3 188.95 3.43
 1 -6 -3 196.79 6.72
 -1 6 -3 196.39 5.08
 3 -1 -6 201.78 6.95
 -6 -3 1 207.29 6.61
 1 6 3 192.57 6.93
 -3 1 -6 194.21 6.71
 -1 -6 3 196.41 6.79
 -3 -1 6 195.36 6.81
 -6 3 -1 191.15 2.7
 6 3 1 204.51 6.18
 1 -6 -3 198.48 6.59
 1 -6 -3 197.14 5.04
 -1 6 -3 197.8 6.44
 -6 -3 1 195.91 6.36
 6 -3 -1 195.23 6.77
 1 -6 -3 196.13 5.44
 -3 1 -6 203.18 6.64
 -1 6 -3 209.2 7
 6 3 1 191.37 5.92
 -6 3 -1 200.31 7.62
 3 -1 -6 206.68 6.98
 3 1 6 197.33 6.08
 -1 -6 3 196.86 6.12
 -1 -6 3 204.84 6.23
 6 -3 -1 197.84 5.78
 -1 -6 3 194.04 5.67
 2 -6 -3 604.09 11.35
 2 6 3 616.51 12.38
 -2 -6 3 584.64 11.7
 6 3 2 608.19 10.22
 -2 6 -3 617.04 12.07
 3 2 6 592.92 9.09
 3 2 6 616.51 8.19
 -2 -6 3 613.65 12.7
 -6 -3 2 611.77 9.3
 -2 -6 3 584.58 12.14
 3 2 6 617.91 11.64
 3 2 6 603.8 12.08
 -6 3 -2 606.14 12.22
 -2 6 -3 603.5 10.72
 2 6 3 601.97 12.29
 -2 6 -3 605.05 9.74
 -3 2 -6 577.24 11.71
 6 3 2 606.13 10.46
 2 -6 -3 606.95 12.38
 -6 -3 2 592.61 11.45
 2 -6 -3 602.28 11.23
 -6 -3 2 602.76 11.6
 -3 -2 6 595.1 12.05
 -2 -6 3 609.42 9.69
 3 -2 -6 599.88 12.06
 -2 6 -3 616.11 12.64
 3 -2 -6 624.21 12.26
 6 3 2 606.64 10.88
 -3 2 -6 622.33 11.98
 -6 3 -2 633.36 13.88
 2 -6 -3 615.77 10.33
 6 -3 -2 599 12.05
 -2 -6 3 612.56 9.61
 -2 -6 3 585.58 10.09
 -2 -6 3 615.64 10.68
 6 3 2 591.51 6.35
 6 3 3 161.25 5.48
 3 3 6 156.55 3.18
 -3 -6 3 154.14 6.4
 -6 -3 3 151.47 5.11
 3 3 6 158.62 6.37
 3 6 3 148.28 6.21
 3 -6 -3 148.03 5.93
 -3 6 -3 160.61 6.07
 -3 -3 6 163.75 6.64
 -6 -3 3 153.2 6.11
 3 3 6 151.72 6
 -3 3 -6 146.5 5.99
 6 3 3 155.26 5.35
 3 3 6 156.4 6.1
 -3 -6 3 148.34 5.08
 -3 6 -3 148.3 5.32
 -6 -3 3 153.14 6.06
 3 -6 -3 156.51 6.56
 -6 3 -3 149.58 6.25
 3 -3 -6 149.02 6.07
 3 6 3 157.26 6.39
 -3 6 -3 150.17 5.13
 3 -6 -3 146.07 5.37
 -3 -3 6 153.86 6.21
 -3 -6 3 153.22 6.42
 6 -3 -3 158.06 6.37
 -3 3 -6 156.7 6.28
 -3 6 -3 162.75 6.88
 -6 3 -3 158.53 7.14
 3 -6 -3 153.93 5.49
 3 -3 -6 154.67 6.27
 6 3 3 151.35 5.67
 -3 -6 3 155.01 4.62
 3 3 6 145.17 4
 6 3 3 151.89 3.66
 -3 -6 3 147.42 4.82
 -6 -3 4 1006.45 14.33
 -4 -6 3 1025.07 16.51
 6 3 4 1017.68 14.39
 -4 6 -3 1030.62 14.94
 3 4 6 1009.2 16.55
 -3 -4 6 1010.59 17.2
 4 6 3 983.03 16.25
 -4 -6 3 1053.72 17.48
 -4 6 -3 1016.77 12.49
 4 -6 -3 1038.58 17.66
 -6 -3 4 1033.37 16.33
 6 3 4 1047.73 14.03
 -4 6 -3 1020.91 14.99
 3 4 6 1047.61 15.51
 3 -4 -6 998.65 15.86
 -6 3 -4 1020.45 16.83
 -3 -4 6 1028.09 16.21
 3 4 6 1024.15 16.39
 -4 -6 3 1017.53 14.11
 -3 4 -6 1029.46 16
 -6 -3 4 1029.83 16.7
 4 -6 -3 1037.28 13.95
 4 6 3 998.99 16.42
 4 -6 -3 1054.09 15.4
 -4 6 -3 1016.36 18.01
 -3 4 -6 1049.41 16.98
 3 -4 -6 1014.7 16.18
 6 -3 -4 998.4 16.54
 -6 3 -4 1034.09 18.69
 6 3 4 985.38 15.21
 3 4 6 989.27 9.07
 -4 -6 3 1026.59 11.86
 6 3 4 1013.7 10.63
 5 6 3 993.95 16.66
 -3 -5 6 1012.56 17.85
 -5 6 -3 1021.76 14.67
 -3 5 -6 1017.91 17.47
 -6 -3 5 1011.32 15.5
 3 5 6 1025.85 17.31
 6 3 5 1019.39 15.34
 -5 -6 3 1048.88 16.76
 -6 3 -5 1022.54 17.46
 -5 -6 3 1019.08 17.66
 -6 -3 5 1029.6 17.62
 -3 -5 6 1008.93 16.27
 -6 -3 5 1046.48 17.23
 -5 -6 3 1021.64 14.9
 -3 5 -6 983.86 15.92
 3 -5 -6 1002.58 16.03
 -5 6 -3 1013.31 16.06
 5 6 3 1003.3 16.75
 6 3 5 1033.15 14.52
 3 5 6 1041.64 15.25
 3 5 6 1009.41 17.09
 -6 3 -5 1018.58 19.04
 3 -5 -6 1023.84 16.5
 -5 6 -3 1010.43 18.96
 -3 5 -6 1018.98 17.46
 6 -3 -5 978.36 17.06
 5 6 3 996.07 12.81
 5 -6 -3 1028.48 16.25
 -5 -6 3 1011.37 10.9
 6 3 5 996.21 11.86
 -6 4 5 234.67 6.77
 4 -5 6 242.55 8.75
 6 -4 5 249.89 7.77
 5 6 -4 237.91 9.05
 4 -5 6 228.58 8.43
 -5 6 4 227.27 6.87
 4 5 -6 234.19 9.12
 4 -5 6 246.55 9.47
 5 -6 4 235.99 8.99
 4 -5 6 220.11 8.22
 6 -4 5 231.79 8.34
 5 -6 4 235.64 8.1
 -4 5 6 232.66 7.83
 6 4 -5 244.87 8.72
 -5 6 4 249.23 8.6
 4 5 -6 243.3 7.5
 4 -5 6 250.47 8.76
 -4 -5 -6 249.9 9.81
 -6 4 5 246.32 8
 5 6 -4 227.28 9.05
 4 -5 6 252.58 8.18
 -6 -4 -5 241.79 9.25
 -5 -6 -4 248.86 9.37
 -4 -5 -6 248.1 7.4
 5 6 -4 237.53 6.46
 -4 5 6 246.22 7.35
 6 4 -5 245.68 9.43
 -5 -6 -4 252.63 6.55
 -6 -4 -5 237.31 7.58
 -5 6 4 236.64 6.77
 5 -6 4 255.06 8.88
 6 -4 5 244.61 7.8
 4 5 -6 235.26 9.33
 6 4 -5 221.44 7.06
 5 -6 4 256.02 8.33
 -5 6 4 250.68 7.94
 -4 5 6 251.77 6.37
 -6 4 5 244.09 7.13
 6 -4 5 243.04 8.71
 4 -5 6 244.83 8.64
 5 -6 4 244.8 8.76
 5 -6 4 244.63 8.74
 6 -4 5 235.15 6.91
 6 -4 5 234.48 8.37
 5 -6 4 252.02 8.1
 6 -4 4 153.78 5.7
 -4 6 4 152.49 5.81
 4 6 -4 141.55 6.81
 6 4 -4 150.56 6.47
 4 -4 6 168.26 7.04
 4 4 -6 153.91 7.09
 4 -4 6 153.1 6.57
 -4 4 6 157.98 6.31
 4 -6 4 160.15 7.21
 -6 4 4 144.8 4.8
 4 -6 4 157.06 6.62
 6 -4 4 153.09 6.61
 4 -4 6 160.38 7.3
 4 -4 6 152.91 6.44
 4 -4 6 148.99 5.75
 -4 4 6 156.32 5.98
 -4 -6 -4 152.21 4.86
 -4 6 4 160.37 5.05
 4 -6 4 165.58 5.47
 -4 6 4 151.86 6.63
 -6 -4 -4 166.3 6
 6 4 -4 156.59 7.15
 4 6 -4 160.05 7.31
 4 4 -6 151.46 6.03
 6 -4 4 157.29 6.27
 -4 -6 -4 163.87 4.95
 4 6 -4 156.8 4.9
 -6 -4 -4 158.12 7.01
 4 -6 4 150.49 6.62
 -4 -4 -6 149.1 5.83
 -4 -4 -6 156.42 7.53
 -4 -6 -4 152.52 7.11
 -6 4 4 138.53 5.75
 4 -4 6 145.9 6.63
 4 4 -6 158.8 5.81
 4 -6 4 157.14 6.1
 -4 6 4 165.72 6.16
 -6 4 4 151.46 5.95
 -4 4 6 164.78 4.61
 6 4 -4 150.48 5.52
 6 -4 4 160.02 6.81
 4 -6 4 150.98 6.27
 4 -6 4 163.14 6.84
 6 -4 4 154.88 6.61
 6 -4 4 153.78 5.42
 4 -4 6 163.84 6.8
 4 -6 4 154.44 6.77
 4 -3 6 351.29 9.45
 4 3 -6 338.52 10.05
 3 -6 4 345.49 9.69
 6 -4 3 347.58 9.81
 3 -6 4 355.35 9.97
 6 4 -3 346.49 9.32
 4 -3 6 363.72 10.42
 -6 4 3 343.52 6.45
 4 -3 6 341.73 8.93
 -3 6 4 338.33 8.74
 3 6 -4 342.42 10.43
 6 -4 3 343.66 7.98
 3 -6 4 322.47 9.91
 4 -3 6 340.54 9.58
 3 -6 4 339.63 10.48
 6 -4 3 337.82 9.15
 3 -6 4 336.37 8.11
 4 -3 6 343.67 7.88
 -4 -3 -6 352.6 10.9
 -4 3 6 337.52 8.88
 -3 -6 -4 359.72 6.95
 -3 -6 -4 334.46 7.37
 6 4 -3 350.72 10.16
 3 6 -4 331.44 10.16
 -3 -6 -4 356.66 10.56
 -6 -4 -3 335.81 8.06
 -3 6 4 350.64 9.92
 -6 4 3 327.47 8.57
 -6 -4 -3 329.6 9.56
 3 -6 4 329.15 9.6
 3 -6 4 351.36 8.75
 -4 -3 -6 332.62 8.78
 3 6 -4 340.29 6.84
 4 3 -6 343.71 9.1
 -3 6 4 324.26 6.58
 4 3 -6 327.11 8.51
 -4 3 6 342.24 5.75
 -3 6 4 343.22 8.42
 6 -4 3 342.95 9.61
 6 4 -3 350.11 7.95
 -6 4 3 347.52 9.32
 3 -6 4 344.69 8.37
 6 -4 3 340.61 9.33
 6 -4 3 345.69 7.93
 3 -6 4 344.49 9.59
 3 -6 4 336.97 9.24
 4 -3 6 345.33 9.42
 6 4 -2 642.08 12.23
 -2 6 4 627.19 12.07
 6 -4 2 640.62 13.2
 2 -6 4 637.61 13.35
 -6 4 2 632.92 7.61
 2 -6 4 606.12 13.31
 4 -2 6 627.92 12.49
 4 -2 6 665.35 11.37
 2 -6 4 623.87 13.66
 6 -4 2 632.18 10.17
 2 6 -4 633.92 13.97
 -2 -6 -4 639.93 8.99
 2 -6 4 645.53 12.71
 -2 -6 -4 625.09 10.59
 -2 6 4 643.69 13.34
 6 -4 2 631.2 12.56
 4 2 -6 618.79 12.3
 2 -6 4 638.14 11.57
 -4 -2 -6 628.47 14.07
 4 -2 6 662.72 9.73
 -4 2 6 652.55 12.46
 6 4 -2 633 13.06
 -2 6 4 612.92 8.09
 2 -6 4 636.48 11.27
 -6 -4 -2 637.76 10.7
 -6 4 2 626.31 11.65
 -2 -6 -4 635.88 13.71
 -4 -2 -6 631.56 12.16
 2 -6 4 632.79 13
 -2 -6 -4 674.59 9.27
 2 6 -4 642.14 13.55
 2 6 -4 636.32 9.16
 -6 -4 -2 633.85 12.62
 6 -4 2 664.28 12.99
 6 4 -2 632.12 10.22
 4 2 -6 638.48 12.09
 -4 2 6 641.39 6.35
 2 -6 4 622 10.39
 -6 4 2 645.51 13.04
 -2 6 4 633.62 11.09
 4 -2 6 631.4 12.24
 -6 -4 -2 626.13 7.18
 6 -4 2 635.7 10.75
 2 -6 4 650.81 12.54
 6 -4 2 649.32 12.27
 2 -6 4 655.22 12.81
 -6 4 1 155.5 3.32
 -1 -6 -4 160.79 4.72
 1 -6 4 163.13 6.79
 1 -6 4 171.35 6.38
 1 -6 4 155.06 6.63
 1 6 -4 153.72 6.71
 -1 6 4 156.66 6.15
 -1 -6 -4 154.52 2.57
 6 4 -1 157 5.89
 4 -1 6 154.31 5.87
 4 -1 6 162.27 5.07
 1 6 -4 151.64 6.38
 -6 4 1 157.24 4.87
 -1 -6 -4 158.15 4.54
 -1 6 4 156.36 3.73
 4 -1 6 162.48 4.17
 -4 -1 -6 167.04 7.05
 4 1 -6 167.84 6.46
 1 -6 4 156.22 5.95
 -1 -6 -4 163.63 5.63
 6 -4 1 148.03 6.16
 -4 1 6 164.36 6.32
 -6 -4 -1 155.13 6.05
 6 4 -1 161.8 6.34
 1 -6 4 161.6 5.53
 -1 6 4 157.75 6.53
 -1 -6 -4 167.42 6.89
 -4 -1 -6 168.92 6.38
 1 6 -4 158.92 4.57
 4 1 -6 151.54 6
 1 6 -4 154.46 5.65
 -4 -1 -6 153.82 5.94
 -6 4 1 156.26 6.65
 6 4 -1 154.47 5.01
 6 -4 1 176.49 6.6
 6 -4 1 158.82 5.44
 1 -6 4 155.07 5.92
 4 -1 6 156.19 5.88
 -6 -4 -1 159.86 3.99
 6 -4 1 158.16 5.86
 4 0 6 682.1 11.78
 0 -6 -4 719.63 10.62
 0 6 4 683.1 12.98
 4 0 6 691.47 9.04
 0 -6 4 654.99 13.32
 0 -6 4 677.32 13.88
 6 4 0 681.71 11.9
 0 6 -4 682.11 13.86
 -6 4 0 679.51 6.53
 0 -6 4 676.17 12.35
 4 0 -6 688.49 13.18
 6 4 0 677.73 12.62
 0 6 4 686.53 13.58
 -6 -4 0 671.38 12.45
 -4 0 6 684.56 13.05
 -4 0 -6 677.29 12.9
 0 6 -4 669.8 12.85
 0 6 4 669.62 7.48
 4 0 6 694.27 6.37
 0 -6 -4 676.17 12.03
 0 -6 4 687.23 11.14
 0 -6 4 694.8 12.97
 -6 4 0 679.72 8.51
 0 -6 -4 718.16 10.1
 0 -6 -4 658.07 13.29
 0 6 -4 687.57 9.83
 4 0 -6 690.4 13.03
 -4 0 -6 678.27 12.8
 6 4 0 668.69 10.44
 0 6 -4 670.17 12.24
 -6 4 0 697.69 14.37
 6 -4 0 699.08 13.05
 6 -4 0 684.86 11.78
 4 0 6 680.22 11.76
 0 -6 4 677.62 11.84
 -1 -6 4 150.84 6.31
 1 6 4 146.9 6.12
 4 1 6 141.12 5.01
 1 -6 -4 143.07 5.1
 -1 -6 4 140.28 6.32
 -1 6 -4 150.76 6.42
 6 4 1 146.18 5.49
 -6 4 -1 146.53 3.32
 -4 1 -6 133.9 5.84
 -6 -4 1 152.45 6.03
 1 -6 -4 142.76 5.77
 -4 -1 6 150.55 6.23
 -1 6 -4 145.96 5.75
 -6 -4 1 152.07 5.69
 -1 -6 4 150.66 6.25
 -1 -6 4 149.73 5.19
 4 1 6 145.32 5.21
 1 -6 -4 150.59 6.23
 -6 4 -1 144.78 3.09
 1 6 4 145.92 3.75
 6 4 1 151.51 5.82
 1 -6 -4 158.41 5.04
 1 6 4 143.35 6.22
 -1 6 -4 152.72 4.92
 -4 -1 6 143.38 2.71
 6 -4 -1 159.39 6.29
 -6 4 -1 142.2 6.68
 6 4 1 144.71 4.99
 -4 1 -6 141.31 5.99
 4 -1 -6 143.54 6.06
 -1 6 -4 141.16 5.87
 1 -6 -4 149.03 5.17
 6 -4 -1 152.13 5.54
 -1 -6 4 164.29 5.62
 -1 -6 4 148.78 5.72
 4 1 6 141.12 5.23
 2 6 4 655.04 13.07
 4 2 6 631.86 9.72
 -2 -6 4 642.88 13.05
 4 2 6 640.87 12.51
 -2 -6 4 639.89 13.46
 -2 6 -4 639.77 13.04
 -6 -4 2 639.44 10.64
 6 4 2 642.46 11.59
 4 2 6 664.43 9.55
 2 -6 -4 641.2 12.55
 -6 -4 2 636.47 12.65
 2 6 4 649.85 8.86
 -2 -6 4 646.08 11.06
 2 -6 -4 632.33 12.79
 -2 6 -4 631 10.82
 4 2 6 634.65 11.47
 -6 -4 2 644.74 11.98
 2 6 4 641.11 13.18
 -6 4 -2 645.92 12.83
 6 4 2 644.09 11.81
 -2 6 -4 661.65 11.72
 -4 2 -6 648.95 12.9
 -4 -2 6 619.85 12.76
 -2 -6 4 632.36 13.2
 4 -2 -6 620.39 12.8
 2 -6 -4 662.37 11.48
 -6 4 -2 637.25 14.44
 6 4 2 632.95 10.93
 -4 2 -6 650.43 13.34
 6 -4 -2 637.42 12.77
 -2 6 -4 645.39 13.22
 -2 -6 4 631.08 11.68
 -2 -6 4 636.58 10.66
 -3 -6 4 334.16 9.82
 4 3 6 333.67 6.45
 -3 6 -4 335.19 9.27
 3 6 4 336.58 9.57
 6 4 3 348.64 8.69
 -4 -3 6 327.04 9.42
 4 3 6 336.04 9.31
 -6 -4 3 341.59 8.3
 6 4 3 339.79 8.64
 -3 -6 4 328.26 8.16
 -3 6 -4 342.09 8.04
 -6 -4 3 342.62 9.08
 -6 4 -3 336.87 9.56
 3 -6 -4 338.06 8.92
 -6 -4 3 338.45 9.61
 -3 -6 4 341.66 10.04
 -3 6 -4 322.18 8.27
 3 6 4 347.81 9.78
 -4 -3 6 337.61 9.52
 4 3 6 335.8 8.83
 -4 3 -6 328.73 9.33
 -3 6 -4 330.62 9.99
 4 -3 -6 334.29 9.55
 6 4 3 332.35 8.27
 -4 3 -6 339.13 9.95
 3 -6 -4 333.28 8.61
 6 -4 -3 335.36 9.47
 -6 4 -3 333.35 10.69
 -3 -6 4 327.94 7.44
 -4 4 -6 147.35 6.81
 4 -4 -6 156.31 6.65
 6 4 4 166.64 6.18
 -4 6 -4 143.45 6.95
 -6 4 -4 151.5 7.45
 4 -6 -4 157.39 6.27
 6 -4 -4 143.05 6.42
 -4 -6 4 154.39 6.7
 -4 -4 6 148.33 6.63
 4 4 6 145.25 6.34
 -6 -4 4 150.81 5.89
 6 4 4 157.73 6.07
 -4 6 -4 157.11 6.23
 4 6 4 164.68 6.79
 4 -6 -4 157.55 5.97
 -4 -6 4 145.42 6.79
 -4 6 -4 156.75 5.07
 -4 4 -6 144.71 6.31
 -6 -4 4 151.41 6.75
 4 6 4 152.68 6.53
 4 4 6 147.32 6.16
 -6 4 -4 149.62 6.59
 -4 -6 4 157.54 5.91
 6 4 4 155.2 5.92
 -4 6 -4 151.73 6.08
 -4 -4 6 152.64 6.42
 -6 -4 4 161.49 6.51
 5 -6 -4 242.59 8.22
 -6 4 -5 230.66 9.36
 4 -5 -6 235.37 8.29
 -4 5 -6 231.08 8.87
 6 -4 -5 211.99 8.1
 -5 6 -4 239.38 9.43
 4 5 6 247.81 8.63
 5 6 4 220.25 8.06
 -5 -6 4 228.52 8.23
 -5 6 -4 230.48 7.4
 -6 -4 5 243.67 8.03
 6 4 5 219.34 7.51
 -4 -5 6 225.79 8.52
 -5 -6 4 233.04 8.77
 5 6 4 222.54 8.02
 -4 -5 6 239.62 8.16
 -5 6 -4 232.09 8.01
 -5 -6 4 229.93 7.5
 -6 -4 5 234.18 8.24
 4 5 6 226.15 8.1
 6 4 5 226.36 7.36
 -6 4 -5 221.75 8.31
 -6 -4 5 220.51 8.53
 -4 -5 6 238.69 9.16
 -4 5 -6 229.76 8.09
 6 -5 5 423.96 10.69
 -6 5 5 398.23 9.15
 5 -5 6 399.28 11.41
 -5 5 6 390.46 9.98
 5 -5 6 410.13 11.16
 5 -6 5 403.75 11.12
 6 5 -5 396.8 11.65
 5 -5 6 405.34 11.73
 5 5 -6 385.79 11.88
 -5 6 5 390.98 9.68
 5 6 -5 394 12.07
 5 -6 5 386.56 11.7
 6 -5 5 395.59 11.48
 6 5 -5 381.76 9.54
 -5 5 6 402.42 10.06
 -5 6 5 408.51 9.39
 5 -6 5 420.17 11.51
 6 -5 5 394.51 10.67
 -5 -5 -6 424.39 13.1
 -6 5 5 393.68 10.08
 -5 -6 -5 391.77 8.84
 -5 -6 -5 412.12 12.67
 5 5 -6 386.94 9.84
 5 -5 6 403.64 10.52
 -5 6 5 388.57 11.52
 -5 -5 -6 404.56 9.81
 6 5 -5 408.56 12.58
 5 5 -6 388.67 12.39
 -6 -5 -5 399.25 12.34
 -6 -5 -5 402.12 9.69
 5 6 -5 401 9.16
 5 6 -5 400.09 12.46
 6 -5 5 405.96 11.47
 5 -6 5 389.27 10.68
 6 5 -5 396.42 9.12
 5 5 -6 397.67 9.36
 -6 5 5 408.25 9.83
 5 -5 6 389.47 11.09
 -5 6 5 404.84 9.7
 6 -5 5 407.81 11.46
 5 -5 6 391.83 11.22
 6 -5 5 410.78 9.86
 5 -5 6 420.19 10.36
 5 -6 5 424.42 11.76
 5 -6 5 411.68 10.63
 4 -6 5 99.95 6.09
 6 -5 4 104.78 5.84
 4 -6 5 101.75 5.85
 5 -4 6 95.04 5.49
 6 -5 4 101.24 4.98
 4 -6 5 103.41 5.64
 6 5 -4 96.37 5.58
 4 -6 5 102.44 5.74
 5 -4 6 94.79 5.25
 -4 6 5 103.44 5.07
 -6 5 4 102.01 4.25
 4 6 -5 95.07 5.82
 5 -4 6 101.41 5.31
 5 4 -6 100.78 5.85
 -5 4 6 99.91 5
 4 -6 5 94.59 5.17
 5 -4 6 95.81 4.8
 -4 -6 -5 105.22 6.24
 -6 -5 -4 93.58 4.43
 -5 -4 -6 98.74 4.95
 4 6 -5 98.76 6.01
 6 5 -4 112.49 6.34
 4 -6 5 99.96 5.47
 -4 6 5 91.11 4.16
 -6 5 4 102.07 4.9
 -4 -6 -5 102.97 4.35
 -5 4 6 103.23 5.12
 6 -5 4 97.42 5.29
 -4 6 5 98.48 5.7
 -5 -4 -6 111.66 6.52
 4 6 -5 96.19 4.26
 -6 5 4 101.65 5.5
 -6 -5 -4 107.4 6.04
 5 4 -6 98.47 5.08
 4 -6 5 106.95 5.29
 6 -5 4 103.96 5.62
 -6 5 4 97.83 5.03
 5 4 -6 97 4.77
 -4 6 5 101.33 4.66
 5 -4 6 102.63 5.62
 6 5 -4 92.01 4.16
 5 -4 6 101.2 5.55
 4 -6 5 99.31 5.53
 4 -6 5 100.25 5.28
 6 -5 4 100.48 5.56
 6 -5 4 103.24 4.87
 3 -6 5 23.44 2.73
 -3 6 5 21.67 2.36
 5 3 -6 23.11 2.68
 5 -3 6 25.37 2.54
 6 -5 3 22.01 2.66
 3 -6 5 25.04 2.98
 3 -6 5 27.13 2.94
 5 -3 6 25.9 2.83
 -6 5 3 24.57 1.91
 3 -6 5 27.18 2.99
 3 6 -5 26.03 3.04
 5 -3 6 24.87 2.51
 6 -5 3 28.09 2.53
 6 5 -3 27.3 2.85
 6 5 -3 24.97 2.88
 -6 5 3 24.55 2.54
 3 -6 5 28.6 2.92
 -3 6 5 26.48 2.05
 -6 -5 -3 27.09 2.28
 -3 6 5 22.32 2.75
 -6 5 3 28.71 2.57
 3 -6 5 31.07 2.83
 6 -5 3 28.3 2.89
 -3 -6 -5 23.91 3
 -3 -6 -5 26.2 2.02
 -5 -3 -6 27.13 3.15
 5 3 -6 23.72 2.53
 3 6 -5 25.86 3.04
 -6 -5 -3 23.49 2.71
 5 -3 6 27.61 2.37
 -5 3 6 25.42 2.6
 3 6 -5 34.09 2.47
 -5 -3 -6 26.62 2.64
 -3 -6 -5 27.5 2.21
 6 5 -3 27.09 2.15
 5 3 -6 25.42 2.53
 -3 6 5 27.47 2.34
 3 -6 5 26.58 2.48
 -6 5 3 29.64 2.92
 6 -5 3 27.99 2.88
 6 -5 3 38.84 3.35
 3 -6 5 24.58 2.63
 5 -3 6 27.18 2.77
 6 -5 3 26.83 2.48
 3 -6 5 22.87 2.65
 2 -6 5 701.93 15.13
 2 -6 5 704.9 13.93
 -6 5 2 691.35 9.25
 6 -5 2 734.07 12.09
 6 -5 2 680.91 14.51
 2 -6 5 705.23 14.67
 5 -2 6 716.68 12.28
 2 6 -5 688.41 15.15
 6 5 -2 698.67 13.78
 -2 6 5 701.31 13.45
 -2 6 5 680.92 9.81
 -5 2 6 706.83 13.62
 6 -5 2 691.51 14.09
 -6 5 2 705.78 12.18
 6 5 -2 674.03 14.31
 2 6 -5 694.23 10.83
 2 -6 5 688.19 12.74
 5 2 -6 680.26 13.44
 5 -2 6 690.31 10.43
 -5 -2 -6 710.62 13.51
 -5 -2 -6 684.14 15.01
 -2 -6 -5 712.71 11.13
 -2 -6 -5 714.01 10.92
 2 6 -5 683.53 14.62
 -6 -5 -2 724.85 10.96
 -6 -5 -2 696.36 14.01
 -2 -6 -5 725.19 15.58
 -2 6 5 689.49 14.6
 5 2 -6 701.42 13.24
 -6 5 2 707.76 14.35
 6 -5 2 711.05 13.71
 6 5 -2 695.57 10.38
 6 -5 2 715.35 13.59
 6 -5 2 718.93 12.49
 -6 -5 -2 708.79 9.06
 5 -2 6 705.06 13.34
 2 -6 5 743.83 14.06
 6 -5 1 1399.8 20.44
 6 5 -1 1437.06 19.21
 -6 5 1 1438.55 12.48
 1 -6 5 1447.46 19.5
 -1 -6 -5 1475.54 13.23
 5 -1 6 1438.69 15.81
 1 -6 5 1407 20.75
 5 -1 6 1433.98 18.74
 -1 6 5 1425.92 19.36
 1 -6 5 1397.1 20.83
 1 6 -5 1413.5 21.41
 -1 -6 -5 1461.43 15.74
 -1 6 5 1453.92 13.41
 6 5 -1 1398.64 19.84
 -5 -1 -6 1443.15 21.09
 1 6 -5 1410.58 15.44
 1 6 -5 1428.91 20.45
 -6 -5 -1 1468.17 19.81
 -1 -6 -5 1482.09 21.8
 6 -5 1 1416 20.3
 -5 -1 -6 1374.49 19.04
 -5 1 6 1443.72 19.65
 -6 5 1 1453.54 15.55
 5 -1 6 1457.76 12.8
 -1 6 5 1391.05 20.51
 5 -1 6 1481.34 14.44
 1 -6 5 1428.02 17.99
 1 -6 5 1432.21 19.29
 -1 -6 -5 1443.51 16.51
 -5 -1 -6 1417.05 19.62
 6 -5 1 1434.93 19.26
 6 5 -1 1414.89 14.5
 5 1 -6 1422.79 19.19
 -6 5 1 1477.41 21.2
 1 6 -5 1407.97 17.18
 6 -5 1 1444.96 17.78
 5 -1 6 1419.37 18.12
 -6 -5 -1 1404.2 13.69
 1 -6 5 1448.57 18.99
 6 -5 1 1426.25 18.73
 0 -6 5 21.7 2.62
 0 6 -5 20.61 2.64
 6 5 0 21.69 2.34
 0 -6 5 21.56 2.67
 5 0 6 23.47 2.29
 0 6 5 21.23 2.48
 -6 5 0 19.81 1.45
 5 0 6 20.29 1.82
 0 -6 -5 23.99 2.11
 6 -5 0 19.28 2.25
 0 -6 5 22.98 2.28
 0 6 -5 18 2.3
 6 5 0 18.62 2.27
 -6 -5 0 16.68 2.14
 0 -6 -5 20.01 2.12
 -6 5 0 23.48 1.78
 6 -5 0 19.11 2.41
 0 6 5 18.65 2.42
 0 -6 -5 20.47 2.6
 -5 0 -6 25.63 2.66
 0 6 -5 22.4 2.01
 0 6 5 19.35 1.57
 -5 0 6 18.21 2.29
 0 -6 5 18.2 2.32
 -6 5 0 16.45 2.35
 6 5 0 24.89 1.96
 0 6 -5 18.78 2.17
 -5 0 -6 20.29 2.48
 5 0 -6 15.7 2.07
 6 -5 0 21.46 2.29
 6 -5 0 21.09 2.26
 5 0 6 19.84 2.12
 0 -6 5 20.33 2.34
 0 -6 5 19.94 2.21
 6 5 1 1415.24 18.69
 5 1 6 1383.81 16.66
 -1 -6 5 1387.32 20.77
 1 6 5 1387.2 19.57
 -1 6 -5 1440.26 20.95
 -6 5 -1 1410.49 12.75
 -1 -6 5 1369.04 20.13
 -1 -6 5 1434.24 20.46
 -6 -5 1 1425.02 17.59
 -6 -5 1 1409.5 19.41
 -1 6 -5 1423.35 16.42
 1 -6 -5 1463.48 16.65
 -5 -1 6 1446.89 20.06
 -1 -6 5 1448 17.61
 1 -6 -5 1446.56 20.73
 5 1 6 1460.41 15.95
 -1 6 -5 1429.33 18.9
 6 5 1 1413.93 19.1
 -5 1 -6 1348.2 19.28
 1 6 5 1423.3 13.7
 -6 5 -1 1422.66 11.87
 1 -6 -5 1457 18.52
 1 6 5 1382.38 20.09
 6 5 1 1462.3 15.23
 1 -6 -5 1467.32 17.57
 -5 1 -6 1426.62 20.62
 -6 5 -1 1404.55 21.74
 5 -1 -6 1418.95 19.79
 6 -5 -1 1412.01 19.05
 -1 6 -5 1391.82 18.78
 6 -5 -1 1441.24 18.16
 -1 -6 5 1445.99 18.89
 -1 -6 5 1453.45 17.89
 5 1 6 1418.59 16.72
 -6 5 -2 712.87 9.9
 -2 -6 5 704.11 14.8
 -2 6 -5 724.05 14.64
 -6 -5 2 722.01 12.44
 6 5 2 751.72 13.61
 2 6 5 722.83 14.27
 -2 -6 5 703.32 14.35
 5 2 6 739.29 13.47
 5 2 6 705.67 11
 -6 -5 2 713.86 14.11
 6 5 2 712.69 13.52
 -2 6 -5 714.44 12.87
 -5 -2 6 708.96 14.19
 2 6 5 736.07 14.64
 -6 5 -2 715.99 13.81
 2 6 5 683.94 10.45
 -2 6 -5 709.2 12.32
 -2 -6 5 733.92 12.72
 -5 2 -6 704.54 14.15
 -6 -5 2 714.65 12.81
 2 -6 -5 709.75 14.29
 -2 -6 5 728.4 15.01
 2 -6 -5 710.39 12.17
 5 2 6 734.05 12.07
 6 5 2 711.51 11.32
 6 -5 -2 732.5 13.94
 -6 5 -2 692.35 15.63
 2 -6 -5 738.14 12.94
 -2 6 -5 728.15 14.33
 -5 2 -6 718.69 15.05
 5 -2 -6 702.93 14.17
 5 2 6 698.96 11.34
 -2 -6 5 702.96 13.13
 -2 -6 5 721.44 12.34
 -3 -6 5 25.59 2.91
 -5 -3 6 22.69 2.55
 3 6 5 25.86 2.82
 6 5 3 24.11 2.54
 5 3 6 31.07 2.15
 -6 -5 3 28.14 2.62
 5 3 6 22.99 2.51
 -6 5 -3 28.37 2.19
 -3 6 -5 24.86 2.73
 3 6 5 27.78 2.91
 3 -6 -5 28.14 2.81
 6 5 3 23.93 2.53
 -6 -5 3 26.84 2.9
 -6 5 -3 29.86 2.94
 3 6 5 26.46 2.27
 -5 -3 6 29.01 2.93
 -6 -5 3 25.01 2.54
 -3 -6 5 29.43 3.14
 -3 -6 5 25.21 2.47
 5 3 6 31.41 2.71
 -3 6 -5 24.06 2.26
 -5 3 -6 30.52 3.02
 -3 6 -5 25.38 2.52
 3 -6 -5 27.39 2.68
 -3 6 -5 29.63 3.09
 -5 3 -6 24.59 2.93
 6 -5 -3 23.45 2.65
 5 -3 -6 24.65 2.76
 6 5 3 31.27 2.52
 -6 5 -3 28.2 3.31
 -3 -6 5 28.9 2.53
 6 -5 -4 87.69 5.13
 -5 4 -6 103.45 6.06
 4 -6 -5 97.22 5.15
 5 -4 -6 100.46 5.58
 -4 6 -5 101.17 5.98
 -6 5 -4 93.71 6.07
 6 5 4 97.46 4.66
 -6 -5 4 99.37 5.11
 5 4 6 91.54 5.06
 -5 -4 6 92.96 5.25
 -4 6 -5 94 5.13
 -4 -6 5 92.09 5.48
 4 6 5 90.72 5.26
 6 5 4 90.39 4.94
 5 4 6 91.93 4.87
 -4 6 -5 92.78 4.96
 -5 -4 6 101.25 5.93
 6 5 4 88.02 4.82
 -4 -6 5 89.64 4.78
 -6 5 -4 88.4 5.19
 -6 -5 4 101.99 5.74
 -4 -6 5 100.44 5.85
 -6 -5 4 96.42 5.1
 -5 4 -6 96.67 5.41
 -4 6 -5 95.13 4.26
 4 6 5 95.37 5.33
 -5 -4 6 97.19 5.36
 5 -5 -6 390.69 11.13
 5 -6 -5 403.62 11.07
 6 -5 -5 396.43 11.26
 -5 6 -5 393.95 12.34
 -6 5 -5 415.51 12.99
 -5 5 -6 407 12.4
 -6 -5 5 400.87 10.81
 -5 -6 5 392.8 11.3
 5 5 6 397.12 10.97
 5 6 5 413.98 11.35
 6 5 5 402.8 10.76
 -5 6 -5 405.24 10.58
 -5 -5 6 394.06 11.33
 5 5 6 397.28 10.71
 5 6 5 391.83 10.89
 -5 5 -6 395.98 11.18
 -5 -5 6 408.23 11.12
 -5 6 -5 389.71 10.81
 6 5 5 396.78 10.41
 -5 -5 6 408.49 12.25
 -6 -5 5 423.03 11.15
 -6 5 -5 386.72 11.18
 -5 -6 5 423.65 10.78
 -5 -6 5 428.47 12.39
 -6 -5 5 408.43 12.03
 6 -6 6 720.29 15.53
 6 6 -6 719.39 17.32
 6 -6 6 723.04 16.77
 -6 6 6 744.89 13.93
 -6 6 6 735.43 14.22
 6 -6 6 746.09 15.81
 -6 6 6 717.52 16.85
 6 6 -6 734.15 18.23
 6 6 -6 719.95 13.74
 -6 -6 -6 732.26 13.6
 -6 -6 -6 752.87 18.49
 6 -6 6 743.09 16.33
 6 -6 6 741.97 14.72
 6 -6 6 759.53 16.72
 -6 6 5 277.89 7.97
 5 6 -6 281.23 10.64
 -5 6 6 262.55 8.44
 6 5 -6 271.83 10.12
 6 -6 5 280.86 9.27
 6 -5 6 267.87 9.64
 -6 5 6 272.78 8.27
 6 -6 5 272.06 10.07
 5 -6 6 281.44 9.75
 5 -6 6 276.65 10.09
 5 -6 6 281.75 10.13
 6 6 -5 270.28 10.21
 6 -5 6 269.4 9.05
 5 -6 6 276.13 10.81
 6 6 -5 273.35 10.68
 5 6 -6 286.55 8.31
 5 -6 6 301.05 9.78
 5 -6 6 284.02 9.82
 -5 -6 -6 281.05 11.04
 6 -5 6 287.44 9.15
 6 -6 5 262.04 9.34
 6 6 -5 268.92 7.89
 -6 6 5 276.82 9.87
 -5 -6 -6 282.03 8.12
 -5 6 6 254.68 9.91
 -6 6 5 281.81 8.36
 -6 -5 -6 266.17 8.38
 5 6 -6 281.57 10.93
 -6 5 6 278.1 8.83
 -6 -6 -5 280.43 7.89
 -6 -6 -5 282.85 10.78
 6 5 -6 261.84 8.47
 -6 -5 -6 280.51 10.95
 -5 6 6 288.99 8.3
 6 5 -6 285.38 8.33
 5 -6 6 274.15 9.42
 6 -6 5 273.89 9.51
 6 -5 6 279.72 9.82
 -6 6 5 287.02 8.69
 6 -6 5 285.42 8.89
 6 -6 5 287.5 10.15
 6 -5 6 291.17 10.01
 5 -6 6 279.23 9.08
 6 -6 5 287.83 10.08
 5 -6 6 267.15 9.63
 6 -5 6 277.73 8.43
 4 6 -6 554.29 14.64
 4 -6 6 568.52 13.89
 6 6 -4 565 14.18
 4 -6 6 547.81 13.95
 -6 4 6 578.8 11.75
 4 -6 6 575.65 15.03
 -6 6 4 550.63 10.46
 6 4 -6 568.13 14.02
 6 -6 4 587.77 12.74
 6 -4 6 558.39 13.13
 6 -6 4 579.85 14.49
 6 -4 6 608.76 12.89
 4 -6 6 562.03 13.74
 -4 6 6 554.37 12.36
 6 4 -6 564.72 12.53
 6 6 -4 557.9 10.6
 -6 4 6 577.09 12.77
 6 6 -4 561.25 14.66
 4 -6 6 582.33 13.55
 -6 6 4 576.6 11.55
 -4 6 6 542.08 14.14
 -6 -6 -4 573.73 14.55
 6 -6 4 579.86 13.76
 -4 -6 -6 580.2 11.17
 -4 6 6 566.98 10.94
 6 -4 6 555.24 11.86
 -6 6 4 571.77 13.29
 -6 -6 -4 584.04 10.7
 4 6 -6 572.63 15.06
 -6 -4 -6 570.74 15.05
 4 6 -6 564.82 11.3
 -4 -6 -6 604.73 15.78
 -6 -4 -6 581.37 12.5
 4 -6 6 574.19 13.27
 -6 6 4 588.88 12.81
 6 4 -6 545.1 11.78
 6 -6 4 569.68 13.27
 6 -4 6 576.3 13.98
 4 -6 6 571.68 12.83
 -4 6 6 598.32 10.85
 6 -6 4 554.07 12.13
 6 -6 4 569.13 13.79
 4 -6 6 586.51 13.11
 4 -6 6 582.64 13.82
 6 -4 6 589.41 11.39
 6 -4 6 570.6 13.43
 -6 6 3 18.51 1.84
 6 -6 3 15.22 2.06
 6 -3 6 16.96 2.22
 3 -6 6 9.02 1.86
 -3 6 6 12.88 2.02
 3 -6 6 13.83 2.28
 6 6 -3 13.57 2.26
 6 -6 3 12.99 2.25
 6 3 -6 12.2 1.99
 3 6 -6 10.79 2.19
 3 -6 6 14.09 2.5
 -3 -6 -6 13.59 2.41
 6 -6 3 9.74 1.7
 -3 -6 -6 12.53 1.69
 3 6 -6 9.96 2.02
 -3 6 6 14.23 2.28
 -6 -3 -6 10.41 1.8
 6 -6 3 14.27 2.23
 3 -6 6 13.18 2.06
 6 -3 6 10.75 2
 -6 -6 -3 12.88 1.55
 3 -6 6 13.87 2.08
 -6 -6 -3 14.09 2.33
 6 6 -3 11.93 2.21
 -6 -3 -6 10.42 2.12
 -6 6 3 8.08 1.59
 -6 3 6 14.5 2.15
 6 -3 6 12.2 1.64
 3 6 -6 13.92 1.8
 -3 6 6 14.35 1.72
 -6 6 3 8.91 1.66
 6 3 -6 10.31 1.74
 6 -3 6 10.37 1.86
 3 -6 6 11.42 2.11
 6 -3 6 13.06 1.59
 6 -6 3 17.26 2.4
 6 -6 3 16.84 2.26
 3 -6 6 13.86 2.25
 2 -6 6 42.49 3.64
 -6 6 2 39.19 2.52
 2 6 -6 34.89 3.64
 2 -6 6 37.86 3.75
 6 -6 2 40.71 3.77
 2 -6 6 40.3 3.75
 6 6 -2 39.53 3.6
 6 -2 6 41.33 3.14
 -2 6 6 40.57 3.48
 6 6 -2 38.52 3.63
 -6 -2 -6 38.18 3.33
 -6 -2 -6 41.71 3.79
 -6 2 6 37.24 3.35
 2 6 -6 34.87 2.7
 6 -2 6 37.76 2.55
 -2 -6 -6 38.56 2.83
 -6 -6 -2 35.99 3.45
 2 6 -6 39.92 3.76
 -6 6 2 37.54 2.97
 6 -6 2 41.26 3.69
 -2 6 6 37.63 3.66
 -2 -6 -6 47.23 4.32
 2 -6 6 40.51 3.39
 -2 6 6 39.11 2.63
 -6 6 2 30.9 3.2
 6 2 -6 38.35 3.3
 6 -2 6 36.77 3.48
 6 -6 2 37.56 3.28
 2 -6 6 45.84 3.67
 6 -2 6 41.45 3.39
 6 -6 2 37.63 3.35
 -6 -6 -2 37.44 2.45
 6 -6 2 38.7 3.17
 6 -2 6 40.58 2.48
 -1 6 6 140.05 6.43
 6 6 -1 137.6 6.45
 6 -6 1 136.02 6.79
 1 -6 6 152.46 6.71
 6 -1 6 146.41 5.3
 1 6 -6 142.28 7.07
 1 -6 6 135.22 6.74
 1 -6 6 135.64 6.8
 -6 6 1 144.37 4.61
 -6 -1 -6 146.44 6.53
 -1 6 6 143.91 4.85
 -6 1 6 154.04 6.76
 -6 6 1 145.97 5.3
 -1 6 6 149.17 7.09
 -1 -6 -6 151.79 5.6
 -6 -1 -6 154.4 7.06
 1 6 -6 142.46 5.42
 6 -6 1 147.66 6.99
 6 6 -1 136.15 6.61
 1 -6 6 139.21 6.07
 -6 -6 -1 144.39 6.59
 1 6 -6 132.96 6.57
 -1 -6 -6 145.73 7.27
 6 -6 1 136.6 6.09
 -6 -1 -6 150.26 6.87
 -6 6 1 134.28 6.73
 6 1 -6 140.52 6.34
 1 6 -6 145.5 5.59
 1 -6 6 152.8 6.51
 6 -6 1 151.61 6.5
 -6 -6 -1 144.44 4.89
 6 -1 6 149.7 6.13
 6 -6 1 144.14 6.1
 0 6 6 125.95 6.17
 0 -6 6 125.92 6.46
 6 -6 0 126.85 6.5
 0 -6 6 127.1 6.01
 0 6 -6 129.5 6.71
 -6 6 0 140.18 4.51
 0 -6 6 133.22 6.78
 6 6 0 142.27 6.44
 0 -6 -6 138.28 5.42
 0 6 6 140.3 4.75
 -6 0 -6 133.43 6.32
 6 6 0 133.51 6.4
 -6 6 0 134.46 4.69
 6 -6 0 131.85 6.64
 0 6 6 132.69 6.69
 -6 -6 0 134.99 6.35
 0 6 -6 135.46 6.41
 -6 0 -6 126.16 6.22
 0 -6 -6 146.43 7.24
 0 -6 6 137.47 5.95
 0 6 -6 128.35 5.24
 -6 0 6 133.54 6.32
 6 6 0 136.6 4.32
 0 6 -6 134.22 5.64
 6 -6 0 135.04 6.02
 -6 0 -6 135.28 6.65
 -6 6 0 135.5 6.91
 6 0 -6 132.12 6.26
 6 -6 0 139.82 6.1
 6 0 6 137.06 5.59
 -6 -6 0 140.99 5.08
 6 -6 0 136.98 6
 0 -6 6 136.42 5.99
 -1 6 -6 134.35 6.74
 -1 -6 6 150.46 7.2
 6 1 6 143.34 5.83
 -6 6 -1 148.27 4.78
 6 6 1 152.71 6.6
 1 6 6 134.92 6.43
 -1 -6 6 133.04 6.62
 -6 -6 1 138.56 5.52
 1 6 6 143.22 6.82
 -1 6 -6 138.69 6.24
 6 6 1 133.54 6.31
 -6 1 -6 142.04 6.57
 -6 -6 1 144.46 6.57
 1 6 6 141.87 4.95
 6 1 6 143.58 4.88
 -6 -1 6 151.47 6.79
 -1 6 -6 140.11 5.62
 1 -6 -6 138.67 6.92
 -1 -6 6 143.39 6.06
 1 -6 -6 144.38 5.69
 6 -6 -1 152.34 7.19
 -1 -6 6 146.03 6.89
 6 6 1 145.63 4.65
 -6 1 -6 147.61 7.1
 -6 6 -1 140.24 7.19
 6 -1 -6 141.13 6.57
 6 -6 -1 150.53 6.35
 -1 6 -6 143.07 6.15
 -1 -6 6 143.75 6.34
 6 -6 -1 141.27 6.07
 6 1 6 142.36 5.44
 -1 -6 6 138.19 5.91
 -2 -6 6 39.45 3.68
 -6 6 -2 37.3 2.57
 -6 -6 2 47.53 3.5
 2 6 6 32.85 3.26
 6 2 6 39.45 3.15
 -2 -6 6 36.16 3.62
 6 6 2 39.3 3.38
 -2 6 -6 39.06 3.63
 -6 -6 2 35.03 3.33
 6 2 6 32.77 2.55
 -2 6 -6 35.1 2.93
 2 6 6 34.63 2.58
 6 6 2 35.39 3.29
 -2 6 -6 36.39 3.12
 -2 -6 6 39 3.23
 2 6 6 37.26 3.53
 -6 -6 2 38.35 3.02
 -6 2 -6 35.71 3.38
 -6 -2 6 32.86 3.21
 -2 -6 6 35.15 3.53
 2 -6 -6 40.44 3.19
 2 -6 -6 33.43 3.33
 -6 2 -6 43.33 4
 2 -6 -6 36.57 3.13
 6 -6 -2 33.47 3.09
 -2 6 -6 26.88 2.85
 6 6 2 37.28 2.52
 -6 6 -2 37.2 3.83
 6 -2 -6 32.53 3.26
 -2 -6 6 38.25 3.34
 6 2 6 39.08 2.77
 -2 -6 6 38.23 3.1
 6 6 3 9.33 1.76
 -6 -6 3 12.48 1.89
 -3 6 -6 10.53 1.95
 -6 6 -3 14.75 1.72
 3 6 6 7.93 1.82
 6 3 6 11.93 1.82
 -3 -6 6 8.15 1.9
 -6 3 -6 10.84 1.96
 -3 -6 6 14.41 2.06
 3 6 6 14.36 1.78
 -3 -6 6 11.76 2.13
 6 3 6 12.01 1.71
 3 -6 -6 11.46 2.03
 6 6 3 12.51 1.58
 -6 -6 3 10.53 2.06
 3 -6 -6 11.42 1.9
 6 6 3 14.59 2.21
 3 6 6 8.7 1.75
 -6 -3 6 11.8 2.05
 -6 6 -3 16.21 2.36
 -3 6 -6 9.12 1.57
 -6 -6 3 12.26 1.84
 -6 3 -6 9.78 2.06
 -6 6 -3 8.91 1.97
 3 -6 -6 8.82 1.61
 6 -3 -6 9.83 1.94
 6 -6 -3 10.58 1.87
 -3 6 -6 14.89 2.25
 6 3 6 9.77 1.4
 -4 6 -6 555.35 14.21
 6 -6 -4 556.54 13.07
 6 -4 -6 546.9 13.54
 4 -6 -6 562.24 13.01
 -6 4 -6 537.96 14.64
 -6 6 -4 540.27 14.98
 6 6 4 544.08 10.89
 -6 -6 4 557.39 12.84
 4 6 6 551.1 13.39
 6 4 6 557.06 12.6
 -6 6 -4 566.4 11.34
 -4 6 -6 528.48 12.97
 -4 -6 6 539.62 13.79
 -6 -4 6 546.42 12.79
 6 6 4 551.86 12.92
 -6 -6 4 531.66 13.63
 -6 4 -6 546.84 13.55
 -4 -6 6 574.64 12.83
 -6 -6 4 567.77 12.44
 -6 -4 6 567.36 13.43
 6 4 6 547.34 11.91
 -4 -6 6 561.48 14.45
 4 6 6 527.9 12.99
 -4 6 -6 554.91 12.79
 -6 6 -4 557.23 13.13
 -6 -4 6 562.98 14.27
 6 6 4 538.03 12.74
 5 -6 -6 283.53 9.66
 -6 5 -6 284 11
 6 -6 -5 278 9.58
 6 -5 -6 271.93 9.71
 -5 6 -6 290.82 10.86
 -6 6 -5 276.5 10.96
 -6 -5 6 278.58 9.59
 5 6 6 270.13 9.54
 6 5 6 282.27 9.36
 -6 -6 5 260.57 9.31
 -5 -6 6 269.04 9.83
 6 6 5 271.65 9.33
 6 5 6 284.71 9.12
 5 6 6 268.56 9.34
 6 6 5 271.27 9.2
 -6 5 -6 277.45 9.81
 -5 -6 6 276.7 9.23
 -6 -6 5 285.9 9.23
 -6 -5 6 269.97 10.22
 -6 -5 6 296.32 9.86
 -6 6 -5 280.57 9.67
 -5 6 -6 281.69 9.59
 -6 -6 5 305.54 10.72
 -5 -6 6 291.79 10.66
 6 -6 -6 715.2 15.95
 -6 6 -6 712.59 17.92
 6 6 6 722.67 15.73
 -6 -6 6 726.47 16.18
 -6 -6 6 762.3 17.68
 -6 6 -6 729.05 16.13
 -6 -6 6 765.57 15.94
 6 6 6 741.43 15.61
 0 -7 0 2.22 0.92
 7 0 0 0.67 0.27
 0 7 0 1.07 0.71
 0 -7 0 1.04 0.64
 0 -7 0 0.55 0.64
 0 0 7 3.04 1.07
 7 0 0 1.79 0.86
 -7 0 0 2.5 0.63
 0 -7 0 -0.02 0.53
 0 0 -7 0.88 0.65
 0 -7 0 1.34 0.36
 0 0 -7 0.83 0.39
 -7 0 0 0.95 0.88
 0 7 0 1.27 0.89
 0 -7 0 1.27 0.58
 0 -7 0 0.66 0.56
 7 0 0 1.24 0.51
 0 0 7 1.1 0.71
 7 0 -1 56.55 2
 -1 -7 0 56.53 3.23
 1 -7 0 54.32 3.47
 0 -1 7 52.59 3.37
 1 7 0 51.22 3.74
 7 0 1 55.06 1.91
 -1 7 0 61.1 3.91
 1 -7 0 53.85 3.81
 -1 -7 0 56.81 2.68
 0 1 -7 49.52 3.48
 -1 7 0 51.26 3.49
 1 -7 0 50.87 3.11
 -7 0 1 52.82 2.65
 7 0 1 50.31 2.32
 -1 -7 0 55.95 3.6
 0 -1 7 54.81 3.79
 0 1 7 58.36 3.82
 -7 0 1 49.86 3.55
 -7 0 -1 52.15 2.69
 1 7 0 59.3 3.92
 0 -1 -7 51.2 3.58
 -1 -7 0 52.96 1.43
 1 -7 0 53.31 1.31
 1 -7 0 55.4 3.93
 -7 0 -1 47.54 3.64
 -7 0 1 54.96 3.7
 0 1 -7 60.62 2.53
 7 0 -1 57.45 3.74
 0 -1 -7 53.07 2.2
 1 -7 0 56.1 2.31
 7 0 1 52.54 3.61
 -1 7 0 49.99 3.52
 0 -1 7 47.07 3.22
 7 0 1 50.7 2.42
 -1 -7 0 54.18 3.15
 1 -7 0 54.72 3.73
 -1 -7 0 51.79 3.51
 1 -7 0 51.31 3.3
 -2 -7 0 14.31 1.67
 0 -2 7 10.71 1.69
 7 0 2 12.72 1.05
 2 7 0 12.89 1.96
 -2 7 0 13.35 1.85
 2 -7 0 14.25 2.05
 2 -7 0 11.4 0.93
 -7 0 -2 12.93 1.46
 -2 7 0 12.29 1.71
 0 -2 7 26.51 2.7
 -7 0 2 10.94 1.76
 7 0 2 13.47 1.08
 0 2 -7 19.88 2.23
 2 7 0 13.08 1.98
 -2 -7 0 17.42 2.13
 0 2 7 12.01 1.76
 -2 -7 0 14.14 1.03
 -7 0 -2 12.4 1.84
 0 -2 -7 14.34 1.96
 -7 0 2 11.99 1.43
 7 0 2 9.73 1.67
 2 -7 0 13.78 1.6
 2 -7 0 14.51 2.15
 2 -7 0 13.57 1.35
 0 2 -7 10.76 1.19
 -7 0 2 12.06 1.76
 -2 7 0 16.84 2.1
 7 0 -2 8.04 1.52
 -7 0 -2 10.05 1.85
 -2 -7 0 11.66 1.73
 2 -7 0 12.88 1.77
 -2 -7 0 13.24 1.28
 2 -7 0 9.74 1.76
 0 -2 7 11.84 1.76
 -2 -7 0 17.6 1.73
 3 -7 0 21.7 2.62
 7 0 3 14.44 1.29
 0 -3 7 14.79 2.23
 0 -3 7 14.01 2
 3 7 0 16.02 2.24
 -3 7 0 13.57 1.77
 0 3 -7 16.09 2.08
 0 -3 -7 14.91 1.96
 -3 7 0 16.4 1.92
 7 0 3 15.51 2.18
 7 0 3 18.73 1.21
 3 7 0 13.24 2.04
 3 -7 0 15.05 1.56
 0 -3 7 14.25 2.14
 -7 0 -3 17.41 1.83
 -7 0 3 13.02 1.61
 0 3 7 16 1.97
 -7 0 3 12.19 1.89
 -7 0 -3 16.21 2.19
 -3 -7 0 16.49 1.34
 3 -7 0 14.97 2.24
 -3 -7 0 16.58 2.16
 -7 0 3 14.73 1.85
 3 -7 0 15.39 1.63
 0 3 -7 13.46 1.49
 -7 0 -3 15.34 2.3
 -3 7 0 13.43 2.06
 7 0 -3 15.62 2.05
 -3 -7 0 14.86 1.14
 3 -7 0 9.74 1.69
 0 -3 7 16.72 2.24
 3 -7 0 16.35 2.18
 0 -3 7 15.15 2.06
 -3 -7 0 14.96 1.9
 0 4 7 521.83 12.53
 -4 7 0 542.53 10.83
 4 7 0 550.19 13.02
 0 -4 7 499.4 12.72
 0 -4 7 525.73 12.54
 7 0 4 552.64 8.99
 4 -7 0 536.73 13.04
 4 7 0 552.84 13.02
 0 -4 7 539.1 12.33
 4 -7 0 551.9 8.52
 -4 -7 0 535.42 12.36
 -7 0 4 534.7 10.94
 -7 0 -4 546.73 12.44
 0 4 7 529.32 10.94
 0 4 -7 523.76 11.35
 -4 7 0 530.38 10.49
 4 -7 0 550.92 13.39
 0 -4 -7 564.64 11.76
 0 4 7 532.93 13.17
 -7 0 4 536.28 12.33
 -7 0 -4 538.22 11.06
 0 -4 -7 568.34 14.26
 -7 0 4 544.13 10.59
 0 4 -7 522.09 9.76
 4 -7 0 566.8 10.65
 7 0 -4 525.43 12.05
 -7 0 -4 511.69 13.05
 -4 7 0 535.52 12.89
 7 0 4 530.07 12.41
 0 -4 7 532.24 12.08
 7 0 4 520.63 10.21
 -4 -7 0 542.87 10.85
 0 -4 7 546.15 11.95
 4 -7 0 540.04 11.85
 4 -7 0 568.01 12.65
 0 -5 7 1300.84 20.56
 5 -7 0 1296.17 20.96
 0 5 -7 1297.8 21.38
 0 5 7 1274.8 19.92
 7 0 5 1340.31 15.7
 -5 7 0 1316.5 16.32
 0 -5 7 1249.64 20.77
 5 7 0 1284.6 20.25
 0 -5 7 1321.41 19.62
 -5 7 0 1298.94 16.2
 5 -7 0 1303.5 21.25
 -7 0 -5 1287.12 19.73
 0 5 7 1313.79 16.82
 0 5 7 1318.34 21.31
 5 7 0 1274.75 20.3
 0 5 -7 1284.3 17.88
 -7 0 5 1341.97 20.24
 0 -5 -7 1361.64 22.67
 -5 -7 0 1258.28 19.64
 0 -5 -7 1330.29 18.13
 -7 0 -5 1309.73 18.81
 5 -7 0 1296.35 17.65
 -5 7 0 1256.26 20.79
 0 5 -7 1301.58 16.53
 7 0 5 1249.99 19.71
 -7 0 -5 1262.02 21.09
 -7 0 5 1332.01 15.91
 7 0 -5 1266.93 19.5
 0 -5 7 1321.87 19.11
 7 0 5 1297.57 16.88
 5 -7 0 1326.9 19.23
 0 -5 7 1334.13 19.75
 5 -7 0 1362.74 19.95
 -5 -7 0 1287.88 16.67
 0 6 -7 409.83 12.57
 0 -6 7 398 11.97
 6 -7 0 398.9 12.05
 0 -6 7 421.46 12.59
 0 6 7 423.03 11.78
 7 0 6 409.11 9.62
 6 7 0 403.02 11.64
 0 6 7 412.55 9.17
 -7 0 -6 415.44 11.45
 0 -6 -7 419.76 10.24
 0 -6 7 426.07 11.31
 -6 -7 0 398.71 11.46
 0 6 7 403.86 12.15
 -7 0 6 417.82 11.76
 0 -6 -7 422.17 13.05
 6 7 0 410.03 11.89
 -7 0 -6 413.54 11.63
 0 6 -7 399.43 9.96
 6 -7 0 414.97 12.4
 6 -7 0 416.61 10.71
 -6 7 0 395.97 12.22
 0 6 -7 411.85 10.01
 7 0 -6 418.29 11.63
 7 0 6 402.21 11.63
 -7 0 -6 406.21 12.34
 0 -6 7 424.52 11.55
 7 0 6 406.33 9.91
 6 -7 0 429.38 11.37
 0 -6 7 433.45 11.28
 6 -7 0 428.03 11.25
 -6 -7 0 416.74 9.44
 1 -6 7 2.28 1.11
 6 7 -1 4.35 1.55
 6 -7 1 1.61 1.14
 1 -6 7 0.2 1.07
 1 6 -7 1.16 1.26
 -1 6 7 3.27 1.17
 -6 -7 -1 2.94 1.21
 -7 -1 -6 1.62 1.05
 -6 7 1 2.81 0.94
 6 -7 1 6.33 1.73
 1 -6 7 -0.05 0.71
 -1 -6 -7 0.83 0.93
 -7 -1 -6 1.35 1.08
 6 7 -1 1.13 0.78
 -1 6 7 1.43 0.72
 -1 -6 -7 1.92 0.83
 -1 6 7 0.94 1.01
 -7 1 6 1.38 0.94
 1 6 -7 1.87 0.9
 6 -7 1 0.48 0.83
 7 -1 6 2.47 1.18
 -6 7 1 3.4 1.29
 -7 -1 -6 10.87 2.13
 1 6 -7 7.4 1.33
 7 1 -6 1.23 0.91
 7 -1 6 2.53 1.15
 -6 -7 -1 -0.34 0.51
 6 -7 1 3.32 1.23
 1 -6 7 1.75 0.92
 6 -7 1 2.28 1.14
 1 -6 7 2.08 1.25
 -5 7 1 252.37 7.2
 5 7 -1 279.11 9.63
 1 -5 7 250.57 9.29
 -1 5 7 247.73 8.79
 1 5 -7 250.99 9.55
 5 -7 1 252.42 9.41
 1 -5 7 261.18 8.89
 1 -5 7 257.83 9.36
 -1 -5 -7 253.92 7.85
 -5 7 1 254.72 7.53
 -7 -1 -5 244.75 8.52
 5 -7 1 249.21 9.3
 -1 5 7 259.4 9.65
 -1 5 7 248.48 7.34
 1 -5 7 245.88 8.58
 -5 -7 -1 262.16 9.04
 -1 -5 -7 249.77 9.89
 -7 -1 -5 247.66 8.55
 1 5 -7 248.14 7.79
 -7 1 5 242.86 8.59
 5 7 -1 242.16 9.05
 7 1 -5 246.45 8.43
 1 5 -7 237.09 6.6
 -7 1 5 261.05 7.21
 5 -7 1 260.03 7.92
 -7 -1 -5 243.5 9.09
 7 -1 5 240.45 8.81
 -5 7 1 248.07 9.02
 7 -1 5 242.29 7.69
 5 -7 1 257.36 8.64
 5 -7 1 260.99 8.67
 -5 -7 -1 252.3 7.22
 1 -5 7 263.88 8.67
 1 -4 7 303.5 9.63
 -4 7 1 314.89 8.21
 1 4 -7 309.3 10.22
 -1 4 7 304.08 9.5
 4 7 -1 313.86 9.92
 1 -4 7 299.15 9.8
 7 -1 4 317.72 6.66
 4 -7 1 291.47 9.78
 1 -4 7 319.38 9.44
 4 -7 1 308.07 6.28
 1 -4 7 322.39 9.68
 4 -7 1 323.46 10.26
 -7 1 4 311.63 9.38
 -4 7 1 304.16 8.32
 -7 -1 -4 314.68 9.29
 -1 4 7 296.96 8.1
 -1 -4 -7 319.29 10.85
 -1 -4 -7 318.41 8.79
 -7 -1 -4 310.66 8.87
 -4 -7 -1 306.26 9.51
 1 4 -7 290.66 8.43
 4 7 -1 289.54 9.6
 4 -7 1 311.06 7.92
 -4 7 1 302.55 9.52
 7 -1 4 288.6 9.27
 -7 1 4 316.51 8.26
 -7 -1 -4 301.94 9.84
 7 1 -4 308.86 9.11
 1 4 -7 294.51 6.64
 -4 -7 -1 292.02 7.82
 4 -7 1 324.31 9.38
 1 -4 7 322.88 9.38
 7 -1 4 307.51 8.36
 4 -7 1 304.75 9.18
 7 -1 3 2287.62 14.87
 7 1 -3 2350.56 19.36
 1 -3 7 2191.15 25.67
 1 -3 7 2261.19 24.07
 1 -3 7 2282.75 24.9
 3 7 -1 2227.88 26.02
 3 -7 1 2211.46 25.98
 -3 7 1 2196.93 22.42
 3 7 -1 2219.84 25.64
 3 -7 1 2317.64 18.59
 -1 -3 -7 2226.62 27.97
 3 -7 1 2260.73 26.28
 1 -3 7 2335.2 25.59
 -7 -1 -3 2288 22.1
 -3 7 1 2306.78 23.03
 1 3 -7 2244.1 23.39
 -7 1 3 2281.76 24.47
 -3 -7 -1 2251.47 24.58
 -7 -1 -3 2292.2 24.36
 -1 3 7 2215.67 22.67
 -1 -3 -7 2273.73 23.47
 -7 1 3 2258.29 19.26
 -7 -1 -3 2178.95 25.44
 3 -7 1 2353.79 19.61
 -7 1 3 2332.01 23.28
 7 -1 3 2184.5 24.78
 7 1 -3 2201.48 23.47
 -3 7 1 2354.88 25.3
 3 -7 1 2305.51 24.05
 -3 -7 -1 2241.82 21.94
 3 -7 1 2205.65 24.28
 1 -3 7 2291.36 24.17
 1 -2 7 1818.17 21
 7 1 -2 1778.83 15.43
 7 -1 2 1796.53 10.23
 -2 -7 -1 1766.5 16.34
 -2 7 1 1780.8 20.49
 2 -7 1 1805.64 22.81
 2 7 -1 1815.7 22.88
 2 -7 1 1756.78 17.33
 1 -2 7 1764.32 22.07
 -1 2 7 1743.81 20.39
 -2 -7 -1 1766.6 21.05
 2 7 -1 1774.23 22.22
 -7 1 2 1845.93 15.36
 1 2 -7 1794.6 20.98
 -7 -1 -2 1781.07 18.09
 -7 -1 -2 1823.34 21.01
 2 -7 1 1810.26 22.8
 -7 1 2 1814.84 21.52
 -2 7 1 1781.09 20.47
 -1 -2 -7 1795.29 20.85
 2 -7 1 1821.08 13.57
 2 -7 1 1775.13 15.28
 -2 7 1 1848.84 21.53
 7 1 -2 1788.82 20.56
 1 2 -7 1741.87 12.16
 -7 1 2 1780.41 21.1
 7 -1 2 1761.63 21.58
 -2 -7 -1 1731.39 19.78
 1 -2 7 1783.52 20.48
 -2 -7 -1 1825.63 12.25
 1 -2 7 1806.5 20.85
 2 -7 1 1768.53 20.39
 2 -7 1 1752.52 21.37
 7 -1 2 1785.98 17.28
 1 -7 1 20.37 2.25
 -1 -7 -1 17.72 1.36
 7 1 -1 15.08 1.33
 1 -7 1 18.25 2.31
 -1 7 1 17.78 2.12
 1 -1 7 22.03 2.23
 -1 -7 -1 15.88 1.64
 1 7 -1 14.33 2.04
 1 -7 1 14.77 1.69
 -1 7 1 15.07 1.91
 -1 -1 -7 14.67 1.96
 1 -7 1 17.69 1.2
 -7 1 1 18.23 1.38
 1 -7 1 15.98 1.79
 -1 1 7 18.77 2.21
 -7 -1 -1 16.44 1.67
 7 -1 1 15.22 2.02
 1 7 -1 15.76 2.1
 1 -1 7 18.23 2.26
 -1 -7 -1 17.8 2.11
 7 1 -1 16.51 1.81
 -1 -7 -1 19.11 2.15
 1 1 -7 14.24 1.9
 1 -7 1 18.1 2.31
 -1 -1 -7 18.05 1.57
 7 1 -1 19.08 2.13
 1 -7 1 16.97 1.26
 1 1 -7 15.36 0.94
 -1 7 1 17.96 2.13
 -7 1 1 22.05 2.46
 -1 -7 -1 13.01 1.8
 1 -1 7 18.08 2.04
 1 -7 1 17.14 1.99
 7 -1 1 17.22 1.63
 1 -7 1 13.77 1.97
 1 -1 7 20.69 2.33
 0 -7 -1 25.85 2.54
 0 -7 1 25.86 2.43
 0 7 1 31.01 2.88
 0 -7 -1 28.28 2.25
 1 0 7 26.73 2.26
 7 1 0 27.36 1.71
 0 -7 -1 27.77 1.85
 0 7 -1 28.32 2.82
 0 -7 1 26.52 2.14
 0 -7 1 31.41 1.46
 0 -7 -1 26.6 2.69
 1 0 7 24.28 2.61
 0 7 -1 25.1 2.56
 0 -7 1 27.19 2.46
 0 7 1 27.03 2.7
 0 -7 -1 29.37 2.54
 0 -7 -1 26.83 1.24
 -7 1 0 25.98 1.57
 7 1 0 27.71 2.13
 1 0 -7 22.97 2.44
 -1 0 7 24.99 2.59
 -7 -1 0 25.15 2
 -1 0 -7 27.39 2.65
 7 1 0 29.66 2.64
 0 -7 1 25.71 1.16
 -1 0 -7 30.4 2.05
 0 -7 -1 27.15 1.5
 7 -1 0 22.03 2.41
 0 7 -1 25.76 2.54
 -7 1 0 28.74 2.84
 1 0 7 23.42 2.2
 0 -7 1 25.53 2.53
 0 -7 -1 28.08 2.64
 7 1 0 29.72 1.37
 0 -7 -1 29.77 2.45
 7 -1 0 34.59 2.14
 0 -7 1 25.84 2.31
 1 7 1 18.77 2.29
 1 -7 -1 15.9 2.08
 7 1 1 17.25 1.35
 -1 7 -1 17.42 2.16
 -1 -7 1 16.43 1.88
 1 1 7 14.85 1.52
 -1 -7 1 16.93 1.63
 -1 -7 1 17.18 1.16
 -1 1 -7 14.8 1.97
 7 1 1 16.71 1.52
 -7 -1 1 14.43 1.58
 1 -7 -1 13.54 1.96
 -7 -1 1 17.76 2.21
 7 1 1 15.24 1.9
 -7 1 -1 16.97 1.33
 7 -1 -1 18.35 2.16
 1 7 1 19.6 2.3
 -1 7 -1 17.15 2.02
 -1 -7 1 14.83 1.94
 1 1 7 13.87 1.92
 -1 -1 7 20.05 2.36
 1 -1 -7 19.53 2.26
 1 -7 -1 17.49 1.93
 1 -1 -7 16.53 0.88
 -1 7 -1 15.3 2.01
 -1 1 -7 17.08 1.61
 1 -7 -1 15.01 1.32
 -7 1 -1 16.09 2.25
 1 -7 -1 16.02 1.89
 7 1 1 16.18 1.21
 -1 -7 1 14.16 1.93
 -1 -7 1 16.2 1.65
 1 1 7 15.46 1.73
 1 -7 -1 19.9 2.27
 -1 -7 1 17.97 1.89
 2 -7 -1 1797.8 21.99
 -2 -7 1 1724.95 18.94
 2 7 1 1743.85 22.06
 -2 7 -1 1777.82 20.9
 7 1 2 1774.58 14.3
 2 7 1 1748.24 21.81
 -2 -7 1 1719.35 20.6
 7 1 2 1779.42 14.93
 2 -7 -1 1772.42 22.54
 -1 -2 7 1765.06 21.75
 -1 2 -7 1739.09 20.62
 2 -7 -1 1780.48 18.15
 -7 -1 2 1777.2 18.02
 -2 7 -1 1772.65 19.89
 -7 -1 2 1743.22 21.17
 -7 1 -2 1747.77 14.9
 1 2 7 1737.79 20.72
 -2 -7 1 1774.3 13.07
 -7 1 -2 1802.59 21.72
 1 -2 -7 1817.84 21.29
 7 -1 -2 1766.69 21.34
 2 -7 -1 1794.24 15.85
 -1 2 -7 1781.39 17.08
 7 1 2 1771.07 20.81
 -2 7 -1 1803.28 22.02
 -7 1 -2 1822.61 23.78
 -2 -7 1 1804.67 16.05
 -2 -7 1 1838.06 15.28
 -1 -2 7 1725.94 20.19
 2 -7 -1 1778.48 21.59
 -2 -7 1 1734.73 20.24
 2 -7 -1 1778.84 20
 -2 -7 1 1715.64 17.02
 3 7 1 2216.94 25.39
 7 1 3 2303.14 17.7
 3 -7 -1 2298.41 25.67
 -1 -3 7 2301.36 24.82
 -1 -3 7 2245.55 26.08
 -3 7 -1 2285.65 23.15
 3 -7 -1 2254.94 26.2
 7 1 3 2291.48 16.54
 1 3 7 2265.97 23.24
 -3 -7 1 2274.99 24.61
 -1 -3 7 2317.2 25.15
 1 -3 -7 2339.15 24.24
 3 7 1 2243.48 25.25
 -3 -7 1 2305.1 16.76
 -1 3 -7 2263.33 23.65
 -7 -1 3 2334.63 24.92
 3 -7 -1 2262.17 19.58
 -7 1 -3 2241.09 24.97
 -3 7 -1 2264.66 21.62
 -7 1 -3 2294.5 19.18
 -7 -1 3 2304.72 22.05
 -1 3 -7 2303.19 20.71
 -7 -1 3 2302.61 21.98
 7 1 3 2256.91 24.23
 -3 7 -1 2265.51 25.88
 -7 1 -3 2192.7 26.79
 7 -1 -3 2186.49 24.25
 3 -7 -1 2290.48 19.9
 3 -7 -1 2293.8 24.99
 -3 -7 1 2259.33 22.88
 -3 -7 1 2275.51 18.37
 -1 -3 7 2259 23.9
 -3 -7 1 2339.13 15.35
 7 1 3 2256.01 18.86
 3 -7 -1 2304.52 23.47
 -4 7 -1 307.46 8.31
 4 -7 -1 302.36 9.64
 1 4 7 299.56 9.49
 4 7 1 314.58 9.72
 -1 -4 7 304.91 9.54
 7 1 4 322.14 7.25
 -1 -4 7 298.95 9.84
 1 4 7 309.17 8.47
 -7 1 -4 310.61 7.91
 -1 4 -7 302.39 8.75
 -1 -4 7 317.45 9.45
 -4 -7 1 292.22 9.25
 1 4 7 306.81 9.87
 -4 7 -1 304.47 7.73
 4 -7 -1 304.97 6.71
 -7 -1 4 319.46 9.6
 -7 1 -4 299.23 9.39
 1 -4 -7 333.07 9.25
 4 7 1 297.02 9.47
 -4 -7 1 306.97 6.91
 4 -7 -1 309.37 10.07
 7 1 4 311.51 6.21
 -7 -1 4 312.94 8.71
 7 -1 -4 301.57 9.27
 -4 7 -1 297.92 9.85
 4 -7 -1 315.06 8.06
 -7 -1 4 300.97 7.8
 7 1 4 301.11 9.16
 -7 1 -4 323.83 10.57
 -1 4 -7 302.84 8.06
 -1 -4 7 313 9.26
 4 -7 -1 320.96 9.56
 -4 -7 1 315.02 6.35
 4 -7 -1 313.99 9
 -1 -4 7 316.5 9.04
 -4 -7 1 303.03 8.38
 7 1 4 308.64 7.33
 5 7 1 228.71 8.52
 -1 -5 7 237.05 8.78
 -1 -5 7 255.3 9.44
 1 5 7 240.06 8.73
 -5 7 -1 249.05 7.19
 5 -7 -1 247.86 9.12
 -1 5 -7 234.44 9.04
 7 1 5 248.77 7.05
 5 7 1 235.61 8.66
 -7 -1 5 263.6 9.05
 1 -5 -7 255.61 9.69
 1 -5 -7 256.93 8.17
 -1 5 -7 247.9 7.96
 5 -7 -1 252.46 9.41
 -7 1 -5 237.85 8.63
 -1 -5 7 247.07 8.45
 1 5 7 244.13 9.02
 -5 7 -1 252.78 6.8
 -5 -7 1 234.24 8.56
 -5 -7 1 242.65 6.74
 1 5 7 253.81 7.48
 -7 -1 5 249.58 6.77
 -5 7 -1 264.4 9.73
 7 1 5 229.68 8.36
 5 -7 -1 244.65 7.76
 -1 5 -7 244.45 7.69
 -7 1 -5 272.95 9.99
 7 -1 -5 234.28 8.48
 5 -7 -1 253.3 8.71
 -5 -7 1 233.8 7.38
 5 -7 -1 249.42 8.3
 -1 -5 7 255.99 8.34
 7 1 5 250.13 6.98
 -1 -5 7 250.01 8.55
 7 1 6 0.68 0.57
 6 -7 -1 2.33 1.15
 1 6 7 0.56 0.81
 6 7 1 1.68 1.04
 -1 -6 7 2.95 1.4
 -1 6 -7 1.31 1.07
 -1 -6 7 -0.63 1.19
 -7 1 -6 5.6 1.53
 1 -6 -7 0.92 0.71
 6 -7 -1 1.85 1.25
 -6 -7 1 2.25 0.98
 1 6 7 1 0.64
 7 1 6 0.69 0.98
 1 6 7 1.5 1.01
 6 7 1 1.12 0.92
 1 -6 -7 3.31 1.38
 -7 -1 6 3.81 1.39
 -1 -6 7 -0.59 0.88
 -6 -7 1 3.88 1.29
 -1 6 -7 1.25 0.84
 7 -1 -6 6.12 1.47
 -7 1 -6 3.85 1.53
 6 -7 -1 1.7 1.14
 -6 7 -1 0.73 0.9
 -1 6 -7 1.89 0.97
 7 1 6 1.87 0.85
 -1 -6 7 1.88 1.2
 -1 -6 7 11.1 1.95
 6 -7 -1 0.09 0.78
 2 -6 7 479.66 13.47
 2 6 -7 466.51 13.68
 6 -7 2 463.55 13.29
 2 -6 7 492.48 12.87
 2 -6 7 474.03 13.27
 -2 6 7 476.22 12.38
 6 7 -2 468.74 12.89
 6 -7 2 478.52 13.25
 6 7 -2 460.13 13.09
 2 -6 7 510.31 12.69
 -2 6 7 494.63 10.16
 2 6 -7 484.54 13.67
 -7 -2 -6 459.05 11.95
 -6 -7 -2 490.91 13.03
 -7 2 6 489.29 12.55
 -7 -2 -6 496.05 13.41
 -2 -6 -7 506.37 11
 -6 7 2 467 10.88
 2 6 -7 486.54 10.94
 -2 -6 -7 497.31 14.63
 -2 6 7 495.36 13.84
 6 -7 2 490.27 11.81
 7 2 -6 487.71 12.17
 -6 7 2 468.55 12.73
 7 -2 6 452.47 12.67
 7 -2 6 476.23 11.69
 2 -6 7 498.48 12.61
 6 -7 2 488.68 12.04
 6 -7 2 471.23 12.28
 7 2 -5 589.42 12.42
 2 -5 7 574.62 13.41
 2 -5 7 555.57 13.95
 2 5 -7 554.54 14.39
 5 7 -2 551.55 13.81
 -2 5 7 565.28 13.1
 5 -7 2 552.37 14.12
 -5 7 2 555.96 10.81
 2 -5 7 561.35 13.9
 2 -5 7 558.54 13.16
 5 7 -2 549.45 13.84
 5 -7 2 578.21 14.16
 -5 -7 -2 549.22 13.4
 -5 7 2 578.63 12.06
 -7 2 5 573.6 13.12
 -2 -5 -7 583.81 15.36
 -2 5 7 572.25 11.19
 -7 -2 -5 534.53 12.4
 -2 5 7 543.85 14.13
 -7 -2 -5 557.84 13.3
 2 5 -7 568.24 11.84
 -2 -5 -7 569.2 11.7
 -5 7 2 570.33 13.38
 -7 2 5 576.08 11.01
 5 -7 2 565.12 11.79
 7 -2 5 525.09 13.2
 7 2 -5 531.22 12.14
 5 -7 2 569.39 12.81
 -5 -7 -2 554.04 10.41
 2 -5 7 558.36 12.93
 7 -2 5 545.31 12.15
 5 -7 2 564.22 13.06
 4 7 -2 1785.93 24.25
 2 -4 7 1792.21 23.81
 2 -4 7 1775.22 23.72
 -4 7 2 1786 19.92
 -2 4 7 1760.66 22.79
 4 -7 2 1791.74 24.61
 2 4 -7 1794.48 24.82
 2 -4 7 1865.38 23.1
 7 2 -4 1835.46 20.24
 4 -7 2 1817.44 15.93
 -7 -2 -4 1781.71 22.18
 2 -4 7 1851.42 23.57
 -2 4 7 1782.21 20.17
 4 7 -2 1778.35 24.11
 -4 -7 -2 1856.87 23.71
 -7 2 4 1787.56 22.42
 -2 -4 -7 1830.5 21.02
 -7 -2 -4 1803.41 21.86
 -4 7 2 1816.52 21.29
 2 4 -7 1808.3 21.25
 4 -7 2 1854.14 24.55
 -2 -4 -7 1827.91 26.23
 4 -7 2 1820.08 19.53
 7 -2 4 1795.57 23.44
 7 2 -4 1791.23 21.37
 -4 7 2 1764.13 22.47
 -7 2 4 1835.37 20.53
 4 -7 2 1844.26 22.69
 2 -4 7 1839.33 22.63
 -4 -7 -2 1809.24 19.22
 4 -7 2 1795.07 22.44
 7 -2 4 1808.52 21.3
 7 2 -3 55.23 3.33
 -3 7 2 59.18 3.72
 2 -3 7 48.9 3.84
 3 7 -2 58.52 4.3
 3 -7 2 54.15 4.2
 2 -3 7 59.86 4.03
 2 -3 7 59.27 4.15
 3 -7 2 49.14 3.9
 -7 -2 -3 58.22 3.83
 3 -7 2 63.48 3.21
 -2 -3 -7 58.6 3.8
 -7 2 3 54.13 3.81
 -3 7 2 54.57 3.73
 -7 -2 -3 62.58 3.93
 2 -3 7 51.64 3.96
 2 3 -7 56.02 3.79
 -2 -3 -7 53.58 4.41
 -3 -7 -2 59.33 4.15
 3 7 -2 63.32 4.45
 -2 3 7 57.13 3.71
 -3 7 2 58.48 3.93
 3 -7 2 55.4 3.09
 7 2 -3 54.27 3.62
 -7 2 3 57.18 3.8
 7 -2 3 54.35 4.02
 -3 -7 -2 57.89 3.59
 3 -7 2 56.07 3.85
 7 -2 3 54.52 2.47
 2 -3 7 58.68 3.96
 3 -7 2 46.44 3.6
 -2 -7 -2 602.49 8.49
 7 -2 2 604.6 7.15
 2 -2 7 604.77 12.35
 2 -7 2 626.95 13.35
 -2 7 2 589.94 11.91
 2 -7 2 606.65 11.75
 2 -2 7 611.11 12.2
 2 -7 2 599.35 13.43
 2 7 -2 585.81 13.36
 7 2 -2 614.21 10.22
 -2 -2 -7 613.54 14.51
 2 -7 2 605.2 9.12
 2 2 -7 620.96 12.54
 -2 -7 -2 615.81 12.87
 -7 2 2 597.93 12.3
 -2 7 2 589.67 12.23
 -2 -7 -2 614.31 11.8
 7 2 -2 607.47 12.01
 2 -7 2 595.64 13.15
 2 7 -2 610.02 13.26
 2 -2 7 600.33 13.17
 -7 -2 -2 608.21 11.43
 2 -7 2 603.66 10.56
 -2 -2 -7 605.75 12.11
 -2 2 7 607.76 12.14
 -7 -2 -2 609.45 11.89
 -7 2 2 608.65 7.94
 -7 2 2 594.97 12.49
 7 -2 2 592.51 12.73
 7 2 -2 610.98 11.71
 2 -7 2 641.58 9.29
 -2 7 2 604.1 12.13
 2 -2 7 599.79 12.17
 2 -7 2 606.2 12.66
 7 -2 2 614.95 10.84
 -2 -7 -2 604 11.71
 2 -7 2 585.18 12
 7 -2 1 439.29 5.08
 1 -7 2 441.55 9.52
 1 -7 2 424.01 10.68
 -1 -7 -2 422.52 7.47
 -1 -7 -2 432.86 9.57
 2 -1 7 427.39 9.75
 -1 -7 -2 450.49 5.66
 -1 7 2 436.41 10.38
 7 2 -1 425.47 8.05
 1 7 -2 442.32 11.43
 2 -1 7 445.32 9.95
 1 7 -2 434.38 4.83
 -7 2 1 431.8 5.46
 2 -1 7 455.87 11.38
 1 -7 2 432.46 9.35
 -7 -2 -1 426.62 9.15
 1 7 -2 423.53 10.71
 -1 7 2 426.13 10.45
 -2 1 7 431.4 10.37
 1 -7 2 439.29 7.15
 -2 -1 -7 435.2 10.38
 1 -7 2 427.49 11.01
 7 2 -1 431.11 9.62
 -1 -7 -2 441.74 5.06
 -1 -7 -2 443.32 10.31
 -1 -7 -2 432.65 10.38
 2 1 -7 437.96 10.59
 -1 7 2 442.07 10.1
 -7 2 1 458.98 11.36
 -2 -1 -7 432.81 8.67
 7 -2 1 419.77 10.52
 7 2 -1 437.3 9.79
 1 -7 2 446.25 6.71
 7 -2 1 447.59 8.78
 -1 -7 -2 436.31 10.12
 2 -1 7 440.47 10.23
 1 -7 2 430.62 10.59
 1 -7 2 420.01 9.92
 0 -7 -2 1624.88 15.74
 7 2 0 1598.31 15.12
 0 7 2 1603.63 20.25
 0 -7 2 1608.68 17.45
 2 0 7 1603.1 17.91
 0 -7 -2 1643.34 19
 2 0 7 1650.38 17.51
 0 7 -2 1595.84 21.13
 7 -2 0 1627.47 9.14
 0 -7 2 1583.63 19.86
 -7 -2 0 1611.6 9.41
 0 -7 -2 1646.81 20.26
 -2 0 7 1585.87 20.2
 0 7 -2 1627.37 20.22
 2 0 7 1586.46 20.97
 -7 2 0 1572.99 8.93
 0 -7 2 1583.17 18.72
 2 0 -7 1595.42 20.24
 7 2 0 1629.05 17.51
 -7 -2 0 1581.73 17.25
 0 7 2 1616.29 20.47
 -2 0 -7 1619.21 20.07
 0 -7 2 1628.59 13.21
 0 7 -2 1601.39 11.41
 0 -7 -2 1572.88 19.24
 0 -7 -2 1636.24 11.6
 0 -7 -2 1661.87 13.4
 0 7 -2 1574.56 19.43
 -2 0 -7 1639.02 17.06
 0 -7 2 1653.28 10.28
 7 2 0 1599.76 18.65
 7 -2 0 1628.13 20.49
 -7 2 0 1626.28 21.96
 0 -7 2 1589.76 20.05
 7 -2 0 1626.07 16.18
 0 -7 2 1542.85 18.24
 0 -7 2 1624.76 17.48
 0 -7 -2 1605.39 19.81
 7 2 1 436.69 7.89
 -7 -2 1 450.57 5.75
 2 1 7 462.3 8.37
 -1 -7 2 431.02 10.17
 1 -7 -2 454.2 10.43
 -1 7 -2 460.34 11.08
 1 7 2 431.28 10.8
 -1 -7 2 445.28 8.94
 1 7 2 432.42 10.8
 2 1 7 429.73 10.72
 -2 -1 7 456.92 11.07
 -7 2 -1 435.64 5.15
 -7 -2 1 436.38 10.45
 -1 7 -2 448.99 10.31
 -1 -7 2 451.01 7.12
 -1 7 -2 446.91 7.06
 1 -7 -2 438.88 10.85
 7 2 1 446.77 8.7
 -2 1 -7 453.95 10.71
 -1 -7 2 433.06 10.22
 -7 -2 1 436.8 9.29
 1 -7 -2 450.68 9.95
 2 -1 -7 445.45 10.75
 7 2 1 435.24 9.88
 -7 2 -1 453.28 11.91
 7 -2 -1 461.85 11
 -1 7 -2 452.27 10.85
 -2 1 -7 433.03 9.17
 1 -7 -2 454.86 7.67
 -1 -7 2 436.44 9.31
 2 1 7 431.1 8.83
 -1 -7 2 446.96 10.53
 1 -7 -2 439.89 10.66
 7 2 1 464.81 5.06
 7 -2 -1 460.34 8.43
 -1 -7 2 455.93 8.7
 -7 -2 2 596.27 7.88
 -2 7 -2 609.91 12.56
 7 2 2 618.76 9.54
 -2 -7 2 589.52 11.76
 2 -7 -2 610.67 12.59
 2 2 7 641.15 8.61
 2 7 2 602.4 12.97
 -2 -7 2 613.07 12.59
 2 2 7 611.66 12.66
 -7 2 -2 602.84 12.83
 -2 -2 7 598.21 12.76
 7 2 2 620.87 9.93
 2 7 2 574.12 12.65
 2 -7 -2 601.07 11.15
 -7 -2 2 595.91 11.26
 -2 7 -2 605.7 9.38
 2 -2 -7 621.06 12.71
 -2 -7 2 603.05 8.83
 -7 -2 2 616.9 12.56
 -2 2 -7 596.86 12.32
 -2 7 -2 594.57 11.56
 2 -7 -2 612.82 13.28
 -2 2 -7 607.26 11.25
 7 2 2 588.59 11.84
 2 -2 -7 604.88 12.65
 -7 2 -2 626.49 14.41
 2 -7 -2 594.13 9.77
 -2 7 -2 581.15 12.78
 7 -2 -2 595.28 12.65
 -2 -7 2 616.88 9.45
 2 2 7 612.68 9.78
 2 -7 -2 613.86 12.88
 -2 -7 2 622.92 10.37
 -2 -7 2 584.13 10.33
 -2 -7 2 590.05 12.16
 7 2 3 57.65 3.08
 3 7 2 54.54 4.06
 2 3 7 59.25 4.18
 -2 -3 7 61.41 4.37
 3 -7 -2 57.72 4.05
 -3 7 -2 56.53 3.75
 -3 -7 2 65.75 4.32
 2 3 7 56.61 3.81
 -3 -7 2 58.75 2.96
 2 3 7 58 4.1
 3 7 2 64.44 4.36
 -7 -2 3 56.83 3.94
 -3 7 -2 60.28 3.55
 -3 7 -2 60.98 3.29
 -2 3 -7 57.51 3.89
 3 -7 -2 59.93 3.38
 3 -7 -2 46.75 3.82
 7 2 3 56.39 3.04
 -2 -3 7 59.56 4.11
 2 -3 -7 57.9 3.94
 -7 -2 3 54.79 3.63
 -7 2 -3 54.22 4
 7 2 3 69.19 4.21
 -3 7 -2 60.67 4.34
 -2 3 -7 54.15 3.57
 2 -3 -7 61.7 4.16
 -7 2 -3 55.81 4.48
 3 -7 -2 60.66 3.41
 7 -2 -3 53.75 3.95
 -3 -7 2 56.68 2.66
 3 -7 -2 55.14 4.03
 -3 -7 2 57.72 3.06
 7 2 3 55.98 2.71
 2 4 7 1747.83 22.98
 4 7 2 1742.98 22.91
 -2 -4 7 1720.51 23.73
 4 -7 -2 1779.58 23.11
 -4 7 -2 1804.61 20.53
 7 2 4 1788.33 18.26
 -4 7 -2 1782.34 18.58
 7 2 4 1841.88 17.26
 2 -4 -7 1774.96 21.78
 -4 7 -2 1817.02 19.65
 4 -7 -2 1783.34 24.35
 2 4 7 1757.78 23.1
 -7 -2 4 1809.69 22.88
 -2 -4 7 1838.06 22.81
 -7 -2 4 1764.13 21.74
 4 7 2 1752.99 22.9
 -2 4 -7 1768.96 21.64
 -4 -7 2 1779.69 23.09
 4 -7 -2 1818.67 17.9
 -7 2 -4 1769.44 23.15
 2 4 7 1742.35 20.87
 -4 -7 2 1829.79 17.73
 7 -2 -4 1718.96 22.56
 -2 4 -7 1791.49 21.15
 2 -4 -7 1788.72 22.35
 7 2 4 1722.96 21.64
 -7 2 -4 1791.8 25.57
 -4 7 -2 1756.43 24.34
 4 -7 -2 1797.44 19.87
 -4 -7 2 1744.21 15.74
 7 2 4 1771.58 16.22
 -2 -4 7 1831.48 22.31
 7 2 5 575.52 11.06
 -2 -5 7 538.85 13.37
 -5 7 -2 564.55 11.28
 5 7 2 550.66 13.16
 -2 -5 7 545.12 13.86
 5 -7 -2 558.97 13.49
 2 5 7 537.64 13.12
 -7 -2 5 562.25 12.91
 2 5 7 572.18 11.71
 -5 7 -2 575.98 9.95
 7 2 5 574.45 9.92
 -7 -2 5 572.66 13.33
 -2 -5 7 575.45 12.9
 -5 -7 2 553.37 10.58
 5 -7 -2 582.27 14.36
 -7 2 -5 538.72 13.2
 5 7 2 569.96 13.44
 -5 -7 2 554.64 13.27
 -2 5 -7 552.49 12.23
 2 -5 -7 562.49 12.37
 2 5 7 539.74 13.27
 2 -5 -7 580.04 12.89
 -2 5 -7 566.01 12.54
 5 -7 -2 564.74 11.96
 7 2 5 521.12 12.42
 -5 7 -2 548.27 14.23
 7 -2 -5 543.72 13.12
 -7 2 -5 545.25 14.45
 7 2 5 549.15 9.78
 -2 -5 7 583.24 13.06
 2 6 7 491.41 12.94
 7 2 6 492.74 11.04
 -2 -6 7 479.69 13.05
 6 7 2 480.25 12.53
 -2 -6 7 461.81 13.29
 -2 6 -7 450.25 12.9
 -2 -6 7 496.36 12.22
 2 -6 -7 481.28 13.54
 -7 2 -6 451.56 12.51
 2 6 7 479.22 13.01
 -6 -7 2 478.36 10.54
 6 7 2 459.29 12.42
 -2 6 -7 454.32 11.21
 6 -7 -2 478.59 13.55
 -7 -2 6 482.8 12.8
 2 6 7 493.91 10.61
 -6 -7 2 481.87 12.8
 2 -6 -7 491.62 11.67
 -2 6 -7 475.45 12.05
 2 -6 -7 476.71 11.91
 7 -2 -6 463.64 12.55
 -7 2 -6 484.01 13.99
 6 -7 -2 466.12 11.64
 -6 7 -2 474.76 13.89
 -2 -6 7 486.06 12.24
 7 2 6 483.1 9.83
 -2 -6 7 492.77 11.64
 3 -6 7 372.3 11.8
 3 -6 7 368.99 11.57
 3 6 -7 357.02 12.16
 6 -7 3 368.07 12.05
 7 3 -6 390.04 11.21
 6 7 -3 379.95 11.93
 3 -6 7 391.87 11.74
 6 -7 3 394.03 10.78
 7 -3 6 389.62 10.58
 3 -6 7 368.56 12.11
 -3 6 7 374.1 10.9
 -3 -6 -7 388.59 13.16
 6 -7 3 390.92 12.01
 3 -6 7 374.28 11.16
 3 6 -7 379.29 12.45
 -7 -3 -6 389.86 10.9
 -6 -7 -3 400.63 12.23
 -3 6 7 378.72 9.28
 -3 6 7 354.7 11.88
 -6 7 3 375.17 10.43
 3 6 -7 375.77 9.73
 -7 3 6 386.88 11.16
 3 -6 7 389.26 11.04
 6 7 -3 378.3 12.21
 -3 -6 -7 402.54 9.86
 -7 -3 -6 401.29 12.53
 -6 7 3 373.63 11.12
 7 3 -6 363.93 10.36
 6 -7 3 379.18 10.66
 7 -3 6 380.74 11.78
 6 -7 3 393.19 10.83
 6 -7 3 409.41 11.76
 7 -3 6 382.78 11
 3 -6 7 397.13 11.5
 7 -3 5 746.63 14.46
 3 -5 7 763.84 16.66
 7 -3 5 796.39 12.86
 5 -7 3 798.3 17.17
 5 -7 3 794.98 15.37
 -5 7 3 787.36 13.19
 3 -5 7 760.5 15.44
 3 -5 7 824.36 16.35
 3 5 -7 778.4 17.23
 3 -5 7 762.85 16.12
 -3 5 7 753.82 15.17
 5 7 -3 766.57 16.63
 7 3 -5 763.52 14.9
 -3 -5 -7 801.52 13.99
 7 -3 5 801.88 13.56
 -5 7 3 776.42 14.79
 -5 -7 -3 799.48 16.7
 -7 -3 -5 805.76 16.75
 3 -5 7 802.99 16.19
 3 5 -7 772.52 14.05
 5 -7 3 782.87 16.44
 -7 -3 -5 770.6 14.63
 -3 5 7 758.07 13.29
 -3 -5 -7 811.53 18.4
 5 7 -3 791.53 17.06
 -7 3 5 821.16 15.53
 7 3 -5 759.08 14.24
 5 -7 3 769.31 14.18
 7 -3 5 753.21 16.01
 -5 7 3 767.58 15.09
 -7 3 5 817.73 13.48
 5 -7 3 789.14 15.18
 3 -5 7 781.21 15.58
 -5 -7 -3 787.53 12.34
 5 -7 3 792.72 15.93
 7 -3 5 781.54 15.09
 3 4 -7 97.13 5.92
 7 -3 4 102.3 4.24
 3 -4 7 96.97 5.19
 4 -7 3 96.97 5.41
 -4 7 3 94.31 4.66
 -3 4 7 95.93 5.35
 4 -7 3 96.2 5.84
 7 3 -4 90.36 4.8
 3 -4 7 85.24 5.37
 3 -4 7 85.01 5.1
 4 7 -3 91.5 5.63
 7 -3 4 85.29 4.87
 3 -4 7 93.43 5.44
 -7 -3 -4 91.82 5.34
 4 -7 3 97.07 5.68
 3 4 -7 100.45 5.11
 4 7 -3 95.13 5.76
 -7 -3 -4 93.29 4.91
 -4 -7 -3 100.48 5.74
 -7 3 4 86.49 4.93
 -3 4 7 92.42 4.77
 3 -4 7 93.38 5.49
 -3 -4 -7 101.47 6.34
 4 -7 3 100.66 4.07
 -3 -4 -7 94.55 4.85
 7 -3 4 93.88 4.63
 -4 7 3 96.54 5.21
 7 -3 4 90.51 5.39
 7 3 -4 85.17 4.58
 4 -7 3 104.33 4.86
 -7 3 4 91.24 4.75
 -4 7 3 91.15 5
 4 -7 3 99.94 5.35
 -4 -7 -3 90.87 4.4
 4 -7 3 98.25 5.46
 7 -3 4 88.47 5
 3 -4 7 103.81 5.55
 7 -3 4 94.01 3.81
 3 -3 7 645.5 13.77
 7 -3 3 653.01 9.74
 3 -3 7 621.61 12.21
 -3 7 3 634.47 12.37
 3 -3 7 662.36 13.56
 7 3 -3 649.07 12.09
 3 -7 3 632.37 14.49
 3 -3 7 649.04 13.96
 3 7 -3 637.92 14.6
 3 -7 3 651.99 10.9
 3 -3 7 657.88 14.33
 -3 -7 -3 652.75 11.72
 3 -7 3 656.38 11.29
 -7 -3 -3 655.26 12.5
 -3 3 7 670.34 12.87
 7 3 -3 659.97 13.96
 -3 7 3 644.72 13.31
 -3 -7 -3 667.93 14.36
 -7 3 3 653.6 13.11
 3 3 -7 652.9 13.06
 -3 -3 -7 655.88 12.87
 -7 -3 -3 655.48 13.3
 3 7 -3 667.54 14.66
 3 -7 3 653.19 14.28
 -3 -3 -7 667.36 15.71
 7 -3 3 643.97 13.84
 3 -7 3 655.26 11.07
 -3 7 3 652.03 12.82
 7 3 -3 630.85 11.96
 -7 3 3 646.74 13.16
 7 -3 3 637.34 9.82
 3 -7 3 637.95 13.5
 -3 -7 -3 648.35 11.93
 3 -3 7 649.7 13.36
 7 -3 3 652.02 12.63
 3 -7 3 660.91 13.59
 2 7 -3 139.62 6.71
 -2 7 3 141.37 5.96
 3 -2 7 136.13 5.93
 3 -2 7 139.17 5.31
 7 3 -2 147.11 5.5
 -2 -7 -3 137.5 5.08
 2 -7 3 135.58 6.56
 2 -7 3 141.06 5.95
 2 -7 3 130.31 6.36
 3 -2 7 142.35 6.15
 7 -3 2 145.12 4.17
 -2 -7 -3 141.7 3.53
 2 7 -3 131.44 6.35
 -7 -3 -2 145.25 5.69
 2 -7 3 142.09 5.37
 -3 -2 -7 135.36 6.91
 -2 -7 -3 141.76 5.67
 7 3 -2 134.49 6.01
 -2 -7 -3 134.43 6.3
 -7 -3 -2 134.43 5.72
 -3 2 7 142.54 6.07
 -2 7 3 143.83 6.3
 2 -7 3 134.68 4.81
 2 7 -3 135.38 3.39
 2 -7 3 142.53 6.59
 3 -2 7 142.58 6.58
 -7 3 2 142.92 6.06
 -3 -2 -7 137.56 5.89
 3 2 -7 130.19 5.9
 7 3 -2 134.38 5.36
 2 -7 3 144.21 4.71
 -2 7 3 132.77 5.57
 7 -3 2 138.11 6.29
 -7 3 2 136.82 6.25
 2 -7 3 138.12 6.16
 2 -7 3 148.74 6.32
 7 -3 2 145.91 4.74
 7 -3 2 143.48 5.63
 3 -2 7 143.21 6.06
 2 -7 3 134.35 5.86
 -2 -7 -3 139.33 5.69
 3 -1 7 280.99 8.11
 -1 -7 -3 297.24 7.57
 3 -1 7 291.77 8.26
 -1 -7 -3 279.11 5.33
 1 -7 3 286.15 8.16
 1 7 -3 278.33 9.25
 -1 7 3 264.69 8.27
 7 -3 1 288.65 5.46
 7 3 -1 295.4 7.47
 3 -1 7 280.49 6.69
 1 -7 3 271.72 8.9
 1 -7 3 296.23 8.13
 1 7 -3 299.28 9.21
 3 -1 7 279.18 9.09
 -1 -7 -3 290.88 8.22
 7 3 -1 273.83 8.1
 -1 -7 -3 298.07 5.33
 1 7 -3 283.5 5.13
 -3 1 7 290.33 8.7
 1 -7 3 289.71 6.72
 -1 7 3 285.15 8.84
 -7 -3 -1 290.84 8.12
 -3 -1 -7 279.82 8.47
 3 1 -7 267.66 8.47
 -1 -7 -3 298.82 9.07
 7 3 -1 280.8 7.62
 1 -7 3 304.72 6.03
 3 1 -7 285.77 8.58
 1 7 -3 269.44 7.93
 -3 -1 -7 290.56 7.8
 -7 3 1 279.53 9.13
 7 -3 1 291.07 8.92
 3 -1 7 287.25 8.33
 1 -7 3 273.56 7.92
 7 -3 1 285.72 7.6
 1 -7 3 279.43 8.4
 1 -7 3 284.73 8.74
 -1 -7 -3 284.29 8.31
 3 0 7 696.07 9.22
 0 -7 3 719.57 12.56
 3 0 7 714.8 12.04
 0 7 3 706.45 13.69
 0 -7 -3 726.45 9.72
 0 -7 3 695.87 13.85
 3 0 7 714.92 12.25
 7 3 0 701.92 11.38
 0 -7 -3 753.47 12.45
 0 7 -3 708.15 14.52
 -3 0 7 703.71 13.72
 0 -7 3 703.68 13.03
 0 -7 -3 719.39 13.39
 0 -7 -3 703.21 13.55
 0 7 -3 718.01 8.91
 3 0 7 704.79 14.41
 -3 0 -7 703.72 13.56
 -7 -3 0 704.48 12.44
 0 -7 3 710.95 10.24
 0 7 -3 706.18 13.67
 0 7 3 701.24 13.95
 7 3 0 702.84 12.45
 0 -7 -3 721.96 9.01
 3 0 -7 682.85 13.56
 -7 3 0 707.87 8.4
 7 3 0 719.76 12.21
 7 -3 0 704.44 13.78
 -7 3 0 738.14 15.2
 -3 0 -7 711.87 12.53
 3 0 -7 699.36 13.56
 0 -7 3 728.62 8.1
 0 7 -3 706.71 13.2
 7 -3 0 708.03 11.6
 0 -7 3 706.22 12.81
 0 -7 3 715.11 12.09
 0 -7 -3 717.67 13.5
 0 -7 3 705.76 13.75
 3 0 7 731.4 12.97
 7 3 1 282.59 7.12
 3 1 7 280.45 6.78
 -1 -7 3 270.35 8.48
 -7 -3 1 274.84 5.65
 1 7 3 287.62 8.88
 3 1 7 279.25 4.64
 -1 7 -3 293.22 9.2
 3 1 7 273.37 7.15
 1 -7 -3 284.46 8.01
 1 -7 -3 277.03 6.11
 -1 -7 3 278.76 8.57
 -3 1 -7 281.04 8.63
 3 1 7 272.96 8.83
 -1 -7 3 294.64 6.61
 7 3 1 284.72 7.64
 -1 7 -3 281.49 8.32
 3 -1 -7 266.52 8.55
 1 -7 -3 280.02 8.69
 1 -7 -3 263.71 8.16
 1 7 3 275.86 8.83
 -1 7 -3 288.01 6.32
 -7 -3 1 288.54 8.08
 -3 -1 7 281.42 8.76
 -7 -3 1 302.46 8.71
 -7 3 -1 289.12 9.79
 7 -3 -1 295.91 8.92
 1 -7 -3 294.16 6.79
 -1 7 -3 270.39 8.53
 -3 1 -7 285.84 8.11
 3 -1 -7 280.44 8.7
 7 3 1 286.93 7.86
 -1 -7 3 282.23 7.68
 1 -7 -3 288.81 8.84
 -1 -7 3 291.08 7.93
 7 -3 -1 295.84 7.4
 -1 -7 3 282.39 7.26
 -2 -7 3 143.11 6.13
 2 -7 -3 143.65 5.99
 -7 -3 2 137.86 4.36
 -2 7 -3 130.18 6
 7 3 2 141.32 5.08
 2 7 3 130.85 6.14
 3 2 7 143.81 4.24
 -2 -7 3 136.72 6.21
 -7 -3 2 148.44 5.98
 -7 -3 2 142.98 6.04
 -2 7 -3 140.52 4.8
 -3 -2 7 148.83 6.44
 -2 7 -3 138.94 5.66
 2 7 3 148.14 6.53
 3 2 7 135.12 5.9
 -7 3 -2 152.25 6.57
 -2 -7 3 144.46 4.8
 -3 2 -7 138.57 6.1
 3 2 7 144.32 6.39
 2 -7 -3 136.45 5.7
 2 -7 -3 135.49 6.29
 7 3 2 131.28 5.12
 3 -2 -7 140.59 6.28
 7 3 2 138.37 5.65
 2 -7 -3 133.04 4.95
 -3 2 -7 148.73 6.07
 7 -3 -2 144.15 6.35
 -2 7 -3 141.14 6.48
 -7 3 -2 139.77 7.01
 3 -2 -7 134.11 6.14
 -2 -7 3 147.89 5.44
 -2 -7 3 150.36 5.54
 3 2 7 135.59 4.75
 -2 -7 3 140.42 4.87
 7 3 2 138.12 3.49
 3 -7 -3 646.91 13.22
 3 7 3 623.63 13.5
 3 3 7 646.95 13.7
 7 3 3 631.86 11.11
 -7 -3 3 646.59 10.4
 -3 7 -3 653.39 13.18
 -3 -3 7 608.64 13.68
 -3 -7 3 645.02 13.96
 -3 -7 3 647.77 13.93
 3 3 7 641.74 13.25
 3 -7 -3 647.59 14.17
 -3 -7 3 661.08 10.72
 -7 -3 3 650.17 13.03
 3 -7 -3 648.08 12.06
 3 7 3 634.28 13.69
 -3 7 -3 650.56 11.66
 3 3 7 655.84 13.39
 -7 3 -3 618.82 13.54
 -7 -3 3 649.36 13.29
 7 3 3 661.81 11.33
 -3 7 -3 639.02 11.22
 -3 3 -7 642.09 13.32
 -3 -3 7 671.35 13.89
 3 -3 -7 639.32 13.37
 7 3 3 617.94 12.34
 -7 3 -3 653.59 15.43
 3 -3 -7 656.59 13.72
 -3 3 -7 645.98 13.14
 -3 7 -3 666.26 14.56
 7 -3 -3 623.79 13.53
 3 -7 -3 636.37 11.43
 -3 -7 3 678.26 10.12
 3 3 7 642.4 9.36
 -3 -7 3 640.82 10.75
 7 3 3 622.02 7.97
 -3 -7 3 637.85 11.35
 4 7 3 85.18 5.14
 -7 -3 4 90.9 4.29
 7 3 4 96.57 4.56
 -4 7 -3 99.16 5.09
 -4 -7 3 87.06 5.2
 -3 -4 7 85.07 5.31
 4 -7 -3 85.91 5.1
 3 4 7 94.5 5.4
 -7 -3 4 91.24 5.15
 -4 -7 3 90.01 5.36
 -7 -3 4 90.77 5.19
 3 4 7 85.44 4.85
 -4 -7 3 92.93 4.34
 4 7 3 85.79 5.16
 7 3 4 96.04 4.38
 4 -7 -3 98.54 5.8
 3 4 7 93.37 5.28
 -4 7 -3 92.18 4.22
 -4 7 -3 94.3 4.67
 -7 3 -4 85.88 5.22
 -3 -4 7 98.88 5.39
 -3 4 -7 90.76 5.11
 4 -7 -3 88.01 4.34
 3 -4 -7 88.43 5.04
 7 3 4 91.48 4.92
 3 -4 -7 83.16 5.04
 4 -7 -3 91.74 4.69
 7 -3 -4 80 5.01
 -4 7 -3 95.24 5.79
 -3 4 -7 90.94 5.13
 -7 3 -4 89.13 5.9
 -4 -7 3 95.18 3.92
 -7 3 -5 809.47 18.1
 3 -5 -7 785.63 15.43
 -5 7 -3 777.51 17.3
 7 3 5 737.15 14.63
 -3 5 -7 747.97 15.35
 5 -7 -3 759.24 14.31
 7 -3 -5 744.35 15.61
 -5 -7 3 765.36 15.44
 7 3 5 769.16 13.54
 3 5 7 782.33 15.92
 -5 7 -3 782.68 13.77
 -3 -5 7 780.11 16.65
 -7 -3 5 777.11 13.64
 5 7 3 755.32 15.49
 -5 -7 3 784.26 16.26
 7 3 5 795.06 12.94
 5 7 3 774.44 15.7
 -5 -7 3 793.6 13.35
 3 5 7 753.64 14.08
 3 5 7 753.31 15.54
 -3 -5 7 818.87 15.62
 5 -7 -3 771.67 16.67
 -7 -3 5 796.84 15.89
 -7 3 -5 774.03 16.05
 -3 5 -7 733.67 14.56
 -5 7 -3 802.73 14.57
 -7 -3 5 782.55 15.67
 3 -5 -7 743.08 14.67
 6 -7 -3 395.64 10.93
 7 -3 -6 374.09 11.52
 -3 6 -7 393.09 11.6
 -6 7 -3 387.81 12.8
 -7 3 -6 390.03 12.86
 3 -6 -7 380.47 10.93
 -3 -6 7 358.34 11.76
 -3 6 -7 377.92 11.71
 7 3 6 374.08 9.98
 -6 -7 3 368.77 10.74
 6 7 3 376.49 11.2
 3 6 7 376.95 11.42
 -3 -6 7 374.18 12.15
 7 3 6 375.65 9.23
 -6 7 -3 385.58 10.79
 -6 -7 3 393.47 9.96
 6 7 3 366.35 11.14
 -7 -3 6 395.62 11.6
 -3 6 -7 357.81 10.33
 -6 -7 3 395.31 11.91
 -7 3 -6 380.73 11.66
 3 6 7 400.94 10
 -3 -6 7 387.71 10.96
 -7 -3 6 382.22 11.68
 3 6 7 365.09 11.32
 3 -6 -7 381.74 10.63
 7 -4 6 131.68 6.58
 6 -7 4 115.52 6.08
 7 4 -6 118.99 6.53
 -4 6 7 121.23 6.2
 4 -6 7 115.63 6.58
 4 -6 7 129.9 7.39
 7 -4 6 125.82 5.87
 4 6 -7 121.06 7.21
 6 -7 4 123.46 7.12
 4 -6 7 135.48 7.08
 6 7 -4 123.68 7.04
 4 -6 7 117.09 6.62
 7 -4 6 123.51 5.68
 4 -6 7 127.59 6.39
 4 -6 7 127.8 6.75
 6 7 -4 129.6 7.36
 -7 4 6 120.07 6.18
 -4 6 7 119.14 7.06
 6 -7 4 113.79 6.55
 -4 -6 -7 117.14 5.44
 -6 -7 -4 118.8 6.92
 -6 7 4 133.8 6.62
 -4 6 7 120.92 5.41
 -7 -4 -6 116.57 5.9
 -7 -4 -6 117.3 7
 -4 -6 -7 135.42 7.92
 4 6 -7 121.89 7.27
 4 6 -7 123.78 5.7
 7 4 -6 127.22 6
 7 -4 6 116.96 6.67
 -6 7 4 124.59 6.23
 6 -7 4 125.25 6.31
 4 -6 7 124.28 6.31
 7 -4 6 124.12 6.54
 6 -7 4 132.98 7
 4 -6 7 124.35 6.63
 6 -7 4 120.53 6.09
 5 7 -4 424.14 12.79
 4 -5 7 425.4 12.82
 -5 7 4 413.17 10
 4 5 -7 430.42 12.96
 4 -5 7 451.05 12.48
 4 -5 7 419.81 12.02
 5 -7 4 424.59 11.64
 7 4 -5 420.4 11.62
 4 -5 7 418.4 11.79
 7 -4 5 413.47 11.42
 7 -4 5 438.6 10.15
 5 -7 4 429.96 12.8
 -4 5 7 416.59 11.23
 5 -7 4 436.16 12.39
 4 -5 7 451.21 12.46
 7 -4 5 433.16 10.74
 -4 5 7 430.05 10.45
 -7 4 5 403.3 10.9
 5 7 -4 441.17 13.18
 -7 -4 -5 418.87 10.63
 -5 7 4 406.53 11.42
 -7 -4 -5 443.14 12.84
 -4 -5 -7 408.46 10.23
 4 -5 7 424.06 10.77
 -4 -5 -7 449.73 13.95
 4 5 -7 417.24 10.59
 -5 -7 -4 421.77 12.68
 5 -7 4 437.24 11.02
 -7 4 5 423.63 10.25
 7 -4 5 419.14 12.11
 7 4 -5 423.38 10.44
 -5 7 4 438.4 11.15
 4 -5 7 425.94 11.78
 7 -4 5 428.14 9.21
 5 -7 4 426.36 12.09
 5 -7 4 433.43 11.42
 7 -4 5 426.19 11.73
 5 -7 4 446.53 12.29
 -4 7 4 8.95 1.56
 4 -7 4 17.18 2.6
 7 -4 4 10.27 1.89
 4 -4 7 13.54 2.32
 4 -4 7 12.19 1.93
 4 -7 4 10.21 1.83
 7 -4 4 12.68 1.71
 4 7 -4 10.8 2.03
 4 4 -7 10.29 2.07
 -4 4 7 10.89 1.89
 4 -4 7 12.12 2.01
 7 4 -4 11.47 1.96
 7 -4 4 12.92 2.23
 4 -7 4 16.02 2.41
 -4 -4 -7 11.46 1.83
 7 -4 4 9.69 1.71
 -4 -4 -7 11.26 2.25
 4 4 -7 11.07 1.87
 -4 7 4 8.71 1.75
 4 -7 4 9.97 1.51
 4 -4 7 10.43 1.66
 -7 -4 -4 10.5 1.67
 4 7 -4 10.53 2.08
 -4 -7 -4 8.58 1.79
 -7 -4 -4 12.16 2.12
 4 -7 4 12.67 1.82
 -4 -7 -4 11.68 1.57
 4 -4 7 10.7 1.97
 -7 4 4 9.77 1.69
 4 -7 4 12.66 1.78
 7 4 -4 16.18 2.46
 -4 4 7 14.6 2.05
 -7 4 4 15.36 2.13
 -4 7 4 16.68 2.12
 7 4 -4 14.05 1.87
 4 -7 4 12.31 2.09
 7 -4 4 12.54 1.97
 4 -4 7 12.6 2.06
 4 -7 4 13.56 2.2
 4 -7 4 12.46 2.11
 4 -4 7 9.21 1.86
 7 -4 4 12.09 1.59
 7 -4 3 1209.51 19.11
 3 -7 4 1227.1 20.77
 4 -3 7 1234.18 19.07
 7 4 -3 1258.5 18.21
 3 -7 4 1279.64 19.28
 -3 7 4 1209.21 17.61
 7 -4 3 1247.44 14.89
 4 -3 7 1216.44 19.8
 4 -3 7 1221.28 18.86
 4 -3 7 1239.36 17.45
 3 7 -4 1208.75 20.77
 3 -7 4 1204.16 19.66
 3 -7 4 1165.57 20.13
 3 7 -4 1184.18 20.16
 4 -3 7 1258.78 20.35
 3 -7 4 1222.38 16.66
 -4 3 7 1236.96 18.19
 4 3 -7 1191.28 18.18
 -7 -4 -3 1226.62 19.1
 -4 -3 -7 1229.9 17.97
 -3 -7 -4 1245.3 20.69
 -7 4 3 1221.2 18.02
 7 -4 3 1223.1 18.09
 -3 -7 -4 1237.16 15.79
 -7 -4 -3 1224.23 16.73
 4 -3 7 1237.53 15.31
 7 4 -3 1211.1 19.7
 -3 7 4 1192.98 19.1
 -4 -3 -7 1278.8 22.14
 3 -7 4 1257.65 20.02
 3 -7 4 1251.56 16.42
 7 -4 3 1221.11 19.34
 7 4 -3 1211.65 16.15
 4 3 -7 1214.94 17.61
 -3 7 4 1230.96 17.19
 -7 4 3 1213.47 18.7
 3 -7 4 1257.39 16.23
 4 -3 7 1213.08 18.62
 3 -7 4 1198.6 19.24
 3 -7 4 1287.25 19.44
 7 -4 3 1228.3 15.1
 7 -4 3 1238 18.29
 3 -7 4 1267.69 19.15
 -2 -7 -4 61.84 3.19
 2 -7 4 57.64 4.41
 2 -7 4 57.56 4.42
 4 -2 7 63.19 4.16
 2 -7 4 53.82 4.2
 7 -4 2 57.31 3.04
 4 -2 7 58.28 4.11
 2 7 -4 60.45 4.57
 2 -7 4 62.83 4.2
 7 4 -2 63.11 3.96
 -2 7 4 52.37 3.73
 4 -2 7 51.39 3.32
 -4 -2 -7 53.97 4.47
 -2 7 4 63.93 4.4
 4 -2 7 58.55 4.4
 2 7 -4 54.6 4.24
 2 -7 4 62.06 3.62
 -2 -7 -4 61.51 3.7
 -7 -4 -2 62.3 3.66
 7 4 -2 55.7 4.08
 -2 -7 -4 61.41 4.48
 -4 -2 -7 57.58 3.93
 4 2 -7 51.71 3.87
 -7 -4 -2 57.84 3.99
 2 7 -4 58.17 2.71
 2 -7 4 56.87 4.23
 -4 2 7 59.79 4.05
 -2 -7 -4 58.57 2.72
 4 -2 7 63.79 3.11
 2 -7 4 58.66 3.7
 7 -4 2 62.84 4.35
 4 2 -7 58.33 3.94
 7 4 -2 57.04 3.43
 -7 4 2 64.74 4.48
 2 -7 4 56.29 3.18
 2 -7 4 60.22 4.07
 4 -2 7 51.32 3.74
 7 -4 2 60.06 3.38
 7 -4 2 60.5 3.94
 2 -7 4 56.62 4.12
 2 -7 4 64.86 4.32
 4 -1 7 8.77 1.26
 4 -1 7 9.76 1.71
 1 7 -4 11.5 2.05
 -1 7 4 10.6 1.77
 1 -7 4 9.44 1.87
 -1 -7 -4 12.12 1.53
 7 -4 1 10.28 1.26
 7 4 -1 11.67 1.7
 1 -7 4 11.94 1.99
 -1 -7 -4 10.42 1.6
 4 1 -7 9.99 1.77
 1 7 -4 8.78 1.12
 -7 4 1 9.56 1.28
 1 -7 4 11.27 1.78
 -1 7 4 9.01 1.72
 7 4 -1 11.13 1.81
 -4 -1 -7 10.52 1.85
 4 -1 7 8.81 1.84
 -7 -4 -1 9.66 1.66
 1 -7 4 10.53 1.49
 1 7 -4 8.67 1.68
 -1 -7 -4 7.68 1.68
 7 -4 1 8.77 1.7
 -1 -7 -4 13.08 1.36
 1 -7 4 10.66 1.29
 -4 1 7 9.94 1.76
 7 4 -1 12.75 1.59
 4 1 -7 10 1.86
 -7 4 1 10.99 1.97
 1 7 -4 10.59 1.69
 -4 -1 -7 13.54 1.93
 -7 -4 -1 9 0.98
 1 -7 4 9.46 1.64
 4 -1 7 12 1.89
 1 -7 4 8.58 1.65
 4 -1 7 9.82 1.7
 1 -7 4 10.4 1.71
 7 -4 1 11.84 1.73
 0 7 4 668.37 13.64
 4 0 7 694.14 9.39
 0 -7 4 651.05 14.09
 0 -7 -4 681.39 11.55
 4 0 7 669.46 12.25
 4 0 7 662.98 12.17
 7 4 0 684.62 12.28
 0 -7 4 692.39 12.99
 0 -7 4 652.34 14.46
 0 7 -4 681.26 14.77
 4 0 7 684.12 14.62
 0 -7 4 692.18 11.31
 0 7 -4 698.5 13.96
 -4 0 7 682.19 13.85
 0 -7 -4 666.07 14.02
 0 7 4 669.55 14.12
 0 -7 -4 691.82 13.19
 0 7 -4 667.59 9.76
 -7 -4 0 689.32 13.16
 -4 0 -7 659.78 13.5
 0 -7 -4 695.9 9.99
 7 4 0 673.97 13.05
 0 -7 4 662.67 13.29
 4 0 -7 678.82 13.97
 7 -4 0 690.32 13.98
 7 4 0 672.44 11.54
 4 0 -7 676.49 13.75
 -4 0 -7 660.59 13.18
 0 -7 4 681.15 9.05
 0 7 -4 674.39 13.14
 -7 4 0 676.82 15.06
 0 -7 4 674.17 13.06
 4 0 7 663.48 12.54
 0 -7 4 650.02 12.16
 7 -4 0 693.53 12.33
 1 7 4 12.01 1.98
 7 4 1 10.1 1.57
 -1 -7 4 9.48 1.9
 4 1 7 10.67 1.48
 -7 -4 1 8.53 1.22
 1 -7 -4 11.15 1.59
 -1 -7 4 10.31 1.82
 -1 7 -4 8.83 1.78
 -1 7 -4 8.62 1.27
 -4 1 -7 8.14 1.63
 1 -7 -4 11.99 1.83
 4 -1 -7 8.25 1.81
 -1 7 -4 7.5 1.45
 -7 -4 1 10.19 1.74
 1 -7 -4 9.28 1.74
 -1 -7 4 8.4 1.64
 -1 -7 4 11.04 1.51
 4 1 7 12.52 1.7
 4 1 7 6.71 1.5
 7 4 1 11.78 1.6
 1 -7 -4 10.25 1.35
 7 -4 -1 10.16 1.82
 -4 -1 7 11.5 1.93
 -7 -4 1 14.22 1.93
 7 4 1 10.2 1.67
 1 7 4 9.17 1.82
 1 -7 -4 10.16 1.45
 -7 4 -1 9.97 2.08
 -4 1 -7 5.21 1.29
 -1 7 -4 8.75 1.66
 4 -1 -7 9.9 1.8
 -1 -7 4 10.25 1.6
 4 1 7 11.84 1.75
 -1 -7 4 10.67 1.7
 7 -4 -1 12.79 1.73
 -1 -7 4 9.58 1.53
 4 1 7 10.13 1.46
 -2 -7 4 61.92 4.29
 -7 -4 2 58.51 3.23
 4 2 7 60.53 3.3
 7 4 2 54.66 3.48
 2 -7 -4 64.99 3.94
 4 2 7 60.8 3
 -2 7 -4 58.77 4.22
 4 2 7 60.18 4.15
 2 7 4 55.84 4.1
 -2 -7 4 53.53 4.18
 4 -2 -7 54.98 4.05
 -2 -7 4 63.12 4.39
 2 -7 -4 60.35 4.26
 4 2 7 59.1 4.25
 2 7 4 57.23 4.24
 -2 7 -4 61.51 3.87
 -7 4 -2 62.4 4.32
 7 4 2 59.79 3.77
 -4 -2 7 66.82 4.46
 -2 -7 4 65.15 3.55
 4 2 7 57.63 3.77
 -7 -4 2 61.56 4.02
 -2 7 -4 61.15 3.42
 -4 2 -7 59.15 4.17
 2 -7 -4 60.73 4.08
 -7 -4 2 56.74 3.97
 7 4 2 63.73 3.74
 -7 4 -2 56.41 4.63
 2 -7 -4 57.68 3.47
 4 -2 -7 57.32 4.19
 7 -4 -2 55.83 4.07
 -2 7 -4 59.54 4.27
 -4 2 -7 60.24 4.24
 -2 -7 4 60.09 3.7
 -2 -7 4 63.11 3.88
 -2 -7 4 63.92 3.56
 3 7 4 1176.37 18.98
 -7 -4 3 1227.54 15.63
 7 4 3 1222.17 16.63
 -3 7 -4 1195.88 18.68
 -3 -7 4 1194.3 19.66
 -4 -3 7 1181.24 19.19
 4 3 7 1184.31 18.71
 4 3 7 1194.6 13.17
 4 -3 -7 1167.33 18.66
 -7 -4 3 1220.85 18.29
 -7 4 -3 1209.29 19.18
 4 3 7 1215.37 18.96
 3 7 4 1176.14 19.09
 7 4 3 1199.75 16.69
 -3 7 -4 1213.62 16.39
 -3 -7 4 1239.02 15.97
 4 3 7 1217.47 17.89
 -7 -4 3 1263.27 19.1
 3 -7 -4 1209.42 19.61
 -3 -7 4 1204.63 19.62
 -4 -3 7 1228.57 19.2
 -4 3 -7 1165.59 18.56
 -3 7 -4 1243.35 16.63
 3 -7 -4 1224.62 17.88
 -3 7 -4 1185.97 19.83
 -4 3 -7 1194 19.19
 7 -4 -3 1181 18.92
 3 -7 -4 1219.67 16.76
 7 4 3 1212.26 16.96
 4 -3 -7 1190.12 18.94
 -7 4 -3 1198.42 21.46
 -3 -7 4 1192.89 14.77
 -3 -7 4 1222.39 15.71
 -3 -7 4 1200.88 16.76
 7 4 4 11.43 1.72
 4 7 4 7.66 1.69
 -4 -7 4 10.95 2.02
 -4 -4 7 6.95 1.72
 -7 -4 4 11.81 1.76
 4 4 7 11 1.94
 -4 7 -4 10.17 1.79
 -4 7 -4 10.25 1.73
 -4 4 -7 7.25 1.52
 4 -7 -4 9.25 1.58
 4 -4 -7 9.17 1.8
 4 4 7 11.55 1.92
 -7 -4 4 9.31 1.81
 -4 -7 4 11.58 2.12
 4 4 7 10.7 1.8
 -4 -4 7 11.8 1.96
 -4 7 -4 12.15 1.54
 7 4 4 10.57 1.66
 4 7 4 10.67 1.98
 7 4 4 13.87 1.97
 -4 -7 4 10.22 1.59
 -7 -4 4 10.3 1.85
 -4 4 -7 9.61 2
 7 -4 -4 9.58 1.92
 4 -7 -4 8.7 1.64
 4 -4 -7 11.14 1.97
 -7 4 -4 12.83 2.42
 -4 7 -4 12.56 2.3
 -4 -7 4 13.82 1.71
 -7 4 -5 423.8 13.41
 4 -5 -7 420.05 11.65
 -4 5 -7 408.18 12.04
 7 4 5 397.07 10.64
 7 -4 -5 396.48 11.63
 -5 7 -4 436.95 13.2
 5 -7 -4 418.08 11.04
 5 7 4 418.96 11.79
 4 5 7 412.37 11.62
 7 4 5 430.03 10.69
 -7 -4 5 414.96 10.5
 -5 7 -4 410.56 10.63
 -5 -7 4 415.23 11.76
 -4 -5 7 437.05 12.55
 4 -5 -7 396.09 11.15
 4 5 7 418.61 10.99
 -7 4 -5 435.81 12.28
 -4 -5 7 421.29 11.53
 -7 -4 5 421.87 12.07
 -5 -7 4 409.41 10.14
 -5 7 -4 422.26 10.96
 7 4 5 422.76 10.22
 -4 5 -7 407.13 11.3
 5 7 4 421.03 11.73
 -5 -7 4 437.95 12.59
 4 5 7 397.58 11.19
 -7 -4 5 428.67 11.69
 4 -6 -7 116.18 6.25
 -7 4 -6 127.6 7.56
 -4 6 -7 126.48 6.96
 6 -7 -4 124.77 6.36
 -6 7 -4 128.06 7.57
 7 -4 -6 124.25 6.76
 7 4 6 120.99 5.94
 -7 -4 6 114.29 5.92
 -4 -6 7 115.7 6.7
 -6 -7 4 129.71 6.62
 4 6 7 128.9 6.78
 6 7 4 120.47 6.41
 -6 -7 4 125.02 6.91
 4 6 7 122.05 5.85
 -4 -6 7 121.64 6.28
 -4 -6 7 121.52 7.07
 7 4 6 116.29 5.53
 -6 7 -4 127.28 6.41
 4 6 7 118.69 6.41
 -7 -4 6 124.18 6.6
 -7 4 -6 119.64 6.66
 -4 6 -7 120.68 6.26
 6 7 4 127.29 6.63
 4 -6 -7 113.26 6.03
 -6 -7 4 128.6 5.99
 -7 -4 6 120.56 6.78
 5 -6 7 696.65 16.09
 5 -6 7 701.44 16.57
 5 6 -7 694.48 17.48
 7 5 -6 689.09 16.45
 7 -5 6 681.92 14.27
 5 -6 7 688.09 16.25
 7 -5 6 658.73 15.59
 6 7 -5 693.79 17.15
 -5 6 7 680.89 14.41
 6 -7 5 677.25 15.21
 6 -7 5 675.12 16.75
 5 -6 7 699.46 17.61
 7 5 -6 665.89 14.1
 5 -6 7 685.29 15
 6 -7 5 685.31 16.05
 6 7 -5 667.12 17.31
 -7 -5 -6 714.02 17.86
 -6 7 5 682.68 15.9
 5 -6 7 685.68 16.11
 -5 6 7 698.68 13.74
 -6 -7 -5 689.17 17.46
 -5 -6 -7 723.15 18.69
 -5 6 7 701.3 17.31
 -7 5 6 700.53 14.75
 -7 -5 -6 680.03 13.98
 -5 -6 -7 700.12 13.65
 7 -5 6 693.92 14.72
 5 6 -7 686.3 13.85
 -6 7 5 689.25 14.22
 6 -7 5 687.11 15.25
 7 5 -6 682.46 13.52
 7 -5 6 707.75 16.47
 5 -6 7 668.39 15.36
 6 -7 5 709.18 16.39
 6 -7 5 707.03 15
 7 -5 6 679.68 15.77
 6 -7 5 722.34 16.67
 5 -6 7 683.69 15.93
 5 -6 7 713.58 14.98
 5 -5 7 147.91 7.12
 -5 7 5 129.97 5.86
 7 5 -5 148.01 7.27
 -5 5 7 135.76 6.33
 5 -5 7 144.57 7.28
 7 -5 5 154.48 7.4
 5 -7 5 130.19 7.16
 5 7 -5 135.35 7.49
 5 5 -7 139.79 7.51
 5 -5 7 143.37 7.71
 5 -7 5 136.11 6.85
 5 -5 7 135.62 6.84
 7 -5 5 139.05 6.17
 5 -5 7 143.72 6.42
 5 -7 5 140.61 6.62
 5 -5 7 155.78 7.57
 7 -5 5 140.93 6.63
 -5 -5 -7 139.91 6.19
 5 -7 5 140.67 7.09
 -5 -7 -5 144.9 7.83
 5 5 -7 137.47 6.28
 -7 -5 -5 149.55 6.25
 -7 -5 -5 145.59 7.7
 7 5 -5 143.52 7.76
 -5 7 5 144.2 7.21
 -5 -5 -7 140.28 8.01
 -7 5 5 143.03 6.42
 -5 5 7 142.53 6.29
 5 7 -5 138.16 7.67
 7 5 -5 130.76 5.64
 -7 5 5 139.47 6.13
 5 -5 7 147.34 7.16
 5 -7 5 145.89 6.66
 7 -5 5 138.17 7.03
 -5 7 5 134.48 6
 5 -5 7 146.8 7.15
 5 -7 5 148.07 7.38
 7 -5 5 143.71 7.12
 5 -7 5 151.7 7.34
 7 -5 5 147.21 7.17
 5 -7 5 148.98 6.88
 7 -5 5 143.36 5.86
 4 -7 5 322.28 10.49
 5 -4 7 322.82 11.01
 5 -4 7 318.4 9.84
 4 7 -5 323.93 11.28
 5 -4 7 312.54 10.3
 -4 7 5 325.1 9.37
 7 -5 4 328.85 8.84
 4 -7 5 311.91 11.17
 -5 4 7 307.32 9.43
 7 -5 4 307.11 10.32
 4 -7 5 311.47 10.35
 7 5 -4 314.39 10.18
 5 -4 7 307.23 9.81
 4 -7 5 312.6 10.88
 5 4 -7 305.26 10.68
 -5 4 7 319.67 9.52
 -7 -5 -4 333.19 10.98
 4 7 -5 309.15 11.06
 7 -5 4 328.67 10.04
 4 -7 5 316.11 9.44
 -7 5 4 318.27 9.31
 -4 7 5 302.95 10.34
 7 5 -4 310.25 10.91
 5 -4 7 338.19 9.01
 -7 -5 -4 320.83 8.7
 5 -4 7 313.39 10.63
 -5 -4 -7 311.81 9.36
 -5 -4 -7 314.3 11.61
 5 4 -7 306.03 9.44
 4 -7 5 318.74 8.52
 -4 -7 -5 323.21 11.36
 4 -7 5 305.6 10.26
 5 4 -7 310.65 9.08
 -4 7 5 330.67 9.03
 7 5 -4 318 8.31
 4 -7 5 329.78 9.35
 7 -5 4 318.45 10.34
 -7 5 4 314.08 9.58
 7 -5 4 322.47 8.58
 5 -4 7 321.05 10.17
 4 -7 5 325.27 10.37
 4 -7 5 334.14 10.75
 7 -5 4 321.9 10.23
 4 -7 5 333.72 10.24
 3 -7 5 213.51 9.03
 7 -5 3 234.98 7.11
 3 -7 5 251.33 8.96
 3 -7 5 221.69 8.99
 -3 7 5 230.31 8.04
 5 -3 7 231.26 8.93
 3 7 -5 229.62 9.37
 5 -3 7 237.62 7.91
 7 -5 3 230.04 8.82
 5 -3 7 232.55 8.57
 3 -7 5 227.09 8.82
 7 5 -3 232.88 8.4
 -7 -5 -3 229.22 8.71
 3 -7 5 223.63 7.68
 -7 5 3 231.12 7.86
 5 -3 7 239.2 6.95
 -7 -5 -3 229.49 7.08
 3 7 -5 225.35 9.17
 -3 7 5 228.65 8.87
 -5 -3 -7 237.12 8.22
 -3 -7 -5 227.27 9.32
 7 5 -3 231.1 9.02
 -7 5 3 237.95 7.96
 7 -5 3 233.83 8.49
 3 -7 5 227.54 8.69
 -5 3 7 239.16 8.31
 -5 -3 -7 242.31 9.89
 3 -7 5 235.65 7.68
 5 3 -7 219.31 8.1
 7 -5 3 232.42 8.6
 -7 5 3 230.61 8.49
 -3 7 5 243.54 7.47
 3 -7 5 234.51 7.4
 7 5 -3 239.94 6.97
 5 3 -7 212.44 7.64
 7 -5 3 230.87 7.24
 3 -7 5 233.02 8.52
 5 -3 7 225.6 8.21
 7 -5 3 243.1 8.51
 3 -7 5 243.36 8.65
 5 -2 7 889.76 14.19
 2 -7 5 867.9 17.49
 5 -2 7 909.8 17
 2 -7 5 844.99 17.36
 2 -7 5 881.61 17.35
 -2 7 5 873.99 15.83
 5 -2 7 905.89 16.21
 7 -5 2 862.63 16.91
 7 -5 2 917.25 13.4
 7 5 -2 883.22 15.92
 2 7 -5 872.28 18.01
 2 -7 5 903.82 16.5
 -2 -7 -5 916.96 12.13
 2 7 -5 878.06 17.39
 2 -7 5 907.55 14.84
 -7 5 2 907.9 13.89
 -5 2 7 892.23 16.16
 -7 -5 -2 912.72 16.65
 7 5 -2 878.93 16.96
 7 -5 2 879.95 16.48
 -5 -2 -7 908.9 18.51
 -5 -2 -7 890.18 16.03
 2 7 -5 892.24 12.14
 -2 7 5 869.44 17.01
 -2 -7 -5 939.64 18.47
 2 -7 5 898.44 15.38
 -2 -7 -5 886.87 13.8
 5 2 -7 872.9 16.22
 7 5 -2 886.72 12.95
 5 2 -7 859.64 15.6
 2 -7 5 917.17 13.59
 -7 5 2 856.61 16.74
 7 -5 2 904.05 16.54
 2 -7 5 924.08 16.29
 7 -5 2 899.35 15.79
 7 -5 2 917.28 14.34
 5 -2 7 891.84 15.79
 5 -1 7 505.47 11.61
 5 -1 7 523.38 9.86
 1 7 -5 522.4 13.67
 1 -7 5 528.7 13.44
 1 -7 5 543.34 12.47
 1 -7 5 518.16 13.28
 7 5 -1 548.85 12.16
 -1 7 5 516.98 12.29
 5 1 -7 494.4 12.23
 -7 -5 -1 515.5 12.25
 1 7 -5 524.2 13.03
 7 5 -1 514.68 12.55
 -7 5 1 510.04 9.36
 1 -7 5 524.8 10.96
 -1 7 5 507.85 12.95
 -5 1 7 528.24 12.52
 1 -7 5 515.15 12.01
 -1 -7 -5 543.7 13.78
 -5 -1 -7 521.9 12.36
 1 7 -5 523.67 9.3
 -1 -7 -5 534.31 11.18
 -1 -7 -5 556.93 9.63
 -5 -1 -7 524.51 13.7
 7 -5 1 510.84 12.69
 7 -5 1 508.49 12.26
 5 1 -7 510.86 12.23
 1 7 -5 531.11 11.33
 7 5 -1 515.23 9.69
 -5 -1 -7 545.85 12.65
 -7 5 1 506.55 13.21
 1 -7 5 550.01 12.2
 7 -5 1 506.73 10.85
 7 -5 1 548.05 11.98
 5 -1 7 525.35 11.78
 0 -7 5 28.43 3.1
 7 5 0 37.12 3.12
 0 7 5 35.73 3.32
 0 -7 5 26.26 3.11
 0 -7 -5 37.63 2.62
 0 7 -5 39.04 3.77
 0 -7 5 30.47 2.95
 5 0 7 33.08 2.9
 5 0 -7 30.09 3.12
 0 7 -5 26.64 2.87
 7 5 0 26.4 2.84
 -7 -5 0 34.21 3.17
 0 7 5 33.71 3.39
 0 -7 5 32.78 2.74
 0 -7 5 33.96 3.2
 -5 0 7 33.07 3.24
 0 -7 -5 30.96 2.81
 0 -7 -5 30.94 3.27
 -5 0 -7 31.34 3.08
 0 7 -5 34.82 2.5
 5 0 7 39.28 2.76
 0 -7 -5 32.77 2.45
 5 0 -7 30.12 3.08
 0 7 -5 25.49 2.64
 7 -5 0 28.73 2.95
 7 5 0 30.27 2.42
 -5 0 -7 30.61 3.09
 -7 5 0 28.8 3.31
 5 0 7 31.3 2.8
 0 -7 5 28.06 2.76
 7 -5 0 33.51 2.99
 5 1 7 509.72 10.58
 1 7 5 507.6 12.5
 5 1 7 553.17 10.78
 -1 7 -5 526.87 13.35
 -1 -7 5 500.43 12.74
 -1 -7 5 509.91 13.32
 7 5 1 537.54 11.8
 5 -1 -7 488.15 12.33
 1 7 5 493.44 12.66
 -7 -5 1 517.96 12.26
 -1 7 -5 525.7 12.12
 -1 -7 5 520.69 10.74
 1 -7 -5 535.51 10.15
 1 -7 -5 532.49 12.03
 5 1 7 534.3 10.54
 -7 -5 1 517.3 11.44
 -1 7 -5 522.4 10.06
 -5 1 -7 531.77 12.73
 7 5 1 522.1 12.08
 1 -7 -5 512.91 12.88
 -5 -1 7 531.43 12.81
 -1 -7 5 531.1 12.89
 -5 1 -7 532.95 13
 -1 7 -5 506.08 12
 7 -5 -1 519.25 12.38
 7 5 1 521.05 10.07
 1 -7 -5 536.47 10.83
 -7 5 -1 502.51 13.82
 5 -1 -7 508.8 12.55
 7 -5 -1 529.09 11.39
 5 1 7 522.36 10.94
 -1 -7 5 529.58 11.21
 -1 -7 5 528.61 11.85
 -2 -7 5 871.06 16.76
 5 2 7 876.01 13.06
 -2 -7 5 866.45 17.31
 -2 7 -5 883.98 17.04
 2 7 5 878.71 16.68
 5 2 7 885.36 15.88
 -7 -5 2 895.86 13.76
 7 5 2 880.61 15.13
 -7 -5 2 916.63 15.56
 -7 -5 2 873.1 16.11
 -5 -2 7 896.25 16.76
 -2 -7 5 896.49 14.35
 -2 7 -5 905.86 15.33
 5 2 7 884.36 14.31
 2 7 5 870.91 16.86
 -2 7 -5 882.17 13.94
 -5 2 -7 853.21 16.37
 2 -7 -5 872.17 16.51
 2 -7 -5 900.5 16.32
 7 5 2 907.89 15.72
 -2 -7 5 873.79 17.02
 2 -7 -5 890.5 13.83
 2 -7 -5 911.99 14.64
 5 -2 -7 855.99 16.49
 -2 7 -5 887.82 16.64
 7 -5 -2 866.74 16.18
 -5 2 -7 888.54 17.23
 7 5 2 911.34 13.8
 -7 5 -2 882.59 18.72
 -2 -7 5 902.13 15.41
 5 2 7 865.44 13.67
 -2 -7 5 897.91 14.19
 -3 -7 5 239.47 9.16
 -7 -5 3 230.16 7.39
 3 7 5 226.58 8.59
 -3 7 -5 226.77 8.58
 5 3 7 240.59 8.49
 7 5 3 227.5 7.75
 -3 -7 5 231.58 9.04
 -3 -7 5 248.9 7.77
 -7 -5 3 228.02 8.55
 -7 -5 3 233.09 8.1
 5 3 7 239.94 7.81
 -5 -3 7 244.52 8.84
 3 7 5 234.17 8.79
 -3 7 -5 230.37 7.39
 -7 5 -3 240.68 8.72
 -3 7 -5 228.37 7.48
 -5 3 -7 238.15 8.77
 7 5 3 244.09 8.17
 3 -7 -5 233.79 8.43
 7 -5 -3 237.75 8.66
 5 -3 -7 238.69 8.89
 -7 5 -3 236.01 9.86
 7 5 3 241.39 7.51
 3 -7 -5 230.86 7.72
 -5 3 -7 236.97 9.12
 -3 7 -5 234.79 8.97
 -3 -7 5 241.23 7.99
 -3 -7 5 242.32 7.22
 -5 4 -7 305.96 10.68
 -4 7 -5 300.96 10.67
 7 -5 -4 303.02 9.97
 7 5 4 308.43 8.85
 -7 5 -4 304.5 11.46
 5 -4 -7 296.51 10
 4 -7 -5 297.4 9.23
 -5 -4 7 288.94 9.88
 -7 -5 4 308.62 9.07
 5 4 7 309.64 9.88
 7 5 4 302.42 9.14
 4 7 5 311.86 10.18
 -4 7 -5 294.99 9.67
 -4 -7 5 317.09 10.57
 -4 -7 5 321.69 10.93
 -7 -5 4 311.43 10.3
 4 -7 -5 311.33 9.48
 -5 4 -7 305.07 10.1
 -5 -4 7 309.35 10.02
 5 4 7 309.25 9.36
 -7 -5 4 323.58 9.84
 -4 -7 5 303.22 8.9
 4 7 5 304.03 10.11
 -4 7 -5 312.03 9.28
 7 5 4 310.4 9.27
 -7 5 -4 315.64 10.31
 5 -7 -5 140.69 6.63
 7 -5 -5 147.51 7.23
 5 -5 -7 146.95 7.19
 -5 7 -5 133.16 7.47
 -7 5 -5 156.16 8.4
 -5 5 -7 137.24 7.39
 7 5 5 135.86 6.21
 -7 -5 5 140.52 6.47
 -5 -5 7 133.45 6.95
 7 5 5 139.94 6.44
 -5 7 -5 143.93 6.64
 5 7 5 140.94 6.99
 -5 -7 5 148.18 7.32
 5 5 7 140.56 6.85
 -7 -5 5 148.3 7.44
 5 5 7 140.2 6.66
 -5 7 -5 141.02 6.62
 -5 -7 5 134.94 7.27
 5 7 5 133.08 6.76
 7 5 5 148.04 6.5
 -7 -5 5 141.18 6.82
 -5 -5 7 156.74 7.99
 -5 -7 5 161.25 6.7
 -7 5 -5 147.32 7.24
 -5 5 -7 133.93 6.77
 -5 -5 7 144.27 6.93
 -6 7 -5 677.74 17.6
 -7 5 -6 667.48 17.71
 5 -6 -7 651.57 15.31
 6 -7 -5 652.79 15.01
 -5 6 -7 667.85 16.83
 7 -5 -6 662.69 15.82
 -6 -7 5 654.96 15.42
 -5 -6 7 646.08 16
 -7 -5 6 674.81 14.96
 6 7 5 657.87 15.31
 7 5 6 680.04 14.75
 5 6 7 665.78 15.52
 7 5 6 672.29 14.11
 -6 7 -5 655.31 14.98
 -6 -7 5 679.57 14.45
 -7 5 -6 648.16 15.68
 -7 -5 6 695.1 15.63
 5 6 7 649.79 15
 6 7 5 675.2 15.41
 -5 6 -7 654.56 15.18
 -5 -6 7 727.66 15.7
 -7 -5 6 677.63 16.5
 -6 -7 5 711.3 16.94
 -5 -6 7 691.86 17.23
 7 6 -6 64.32 5.32
 6 -7 6 62.92 4.91
 6 6 -7 66.55 5.52
 6 -7 6 65.86 5.29
 7 -6 6 63.99 5.19
 6 -6 7 64.37 5.57
 -6 6 7 60.66 4.33
 6 -6 7 59.94 4.97
 6 -7 6 68.86 5.52
 6 -6 7 61.18 5.14
 7 -6 6 61.46 4.57
 6 -6 7 66.92 5.05
 6 7 -6 55.78 5.1
 7 6 -6 60.41 5.47
 6 -6 7 62.07 5.08
 6 6 -7 67.24 4.55
 -7 -6 -6 65.88 5.63
 -7 6 6 66.57 4.52
 -6 6 7 57.22 5.14
 -6 -7 -6 69.98 5.9
 -6 7 6 57.25 4.88
 6 7 -6 71.05 5.91
 -7 6 6 68.43 5.4
 -6 6 7 65.65 4.45
 7 -6 6 67.13 4.94
 -6 -6 -7 65.4 4.36
 -6 -6 -7 74.86 6.22
 6 -7 6 63.06 4.96
 6 -6 7 72.06 5.04
 6 -7 6 67.43 4.98
 7 -6 6 68.41 5.22
 6 -6 7 58.37 4.76
 6 -6 7 80.18 5.7
 6 -7 6 64.61 4.72
 6 -7 6 69.14 5.46
 7 -6 6 67.81 4.5
 7 -6 6 61.73 5.1
 7 -6 6 60.23 4.94
 6 -6 7 65 4.5
 6 -7 6 60.4 5
 6 -5 7 112.28 6.19
 5 -7 6 105.8 7.02
 5 -7 6 122.94 6.98
 -6 5 7 110.81 5.67
 7 6 -5 118.15 6.9
 5 -7 6 119.3 6.69
 5 7 -6 118.33 7.26
 6 -5 7 110.33 6.37
 5 -7 6 116.28 6.98
 7 -6 5 113.53 5.89
 -5 7 6 107.72 5.66
 6 5 -7 115.6 7.01
 7 -6 5 126.29 7.13
 6 -5 7 122.39 6.9
 5 -7 6 123.23 6.7
 7 6 -5 120.28 7.33
 5 7 -6 110.52 7.15
 -7 6 5 115.59 5.74
 -6 5 7 129.73 6.31
 6 -5 7 129.13 6.18
 5 -7 6 127.09 6.66
 -5 7 6 121.43 6.99
 -7 6 5 116.86 6.57
 -6 -5 -7 120.15 7.62
 -7 -6 -5 122.04 7.31
 -5 -7 -6 117.25 7.39
 -6 -5 -7 114.58 5.85
 7 -6 5 115.86 6.41
 6 5 -7 121.26 6.16
 6 -5 7 129.7 7.03
 -7 6 5 123.02 6.02
 7 -6 5 118.01 6.58
 6 5 -7 111.93 5.57
 5 -7 6 126.76 6.48
 7 -6 5 126.46 5.95
 7 -6 5 112.28 6.56
 5 -7 6 123.7 6.44
 7 -6 5 113.39 6.55
 5 -7 6 124.05 6.9
 6 -5 7 118.55 5.75
 6 -5 7 125.24 6.81
 -4 7 6 678.31 14.3
 4 -7 6 683.29 17.14
 4 7 -6 713.13 17.53
 -6 4 7 683.79 13.88
 7 6 -4 678.98 15.87
 6 -4 7 679 15.79
 6 -4 7 684.37 14.82
 7 -6 4 684.33 16.17
 4 -7 6 679.01 15.92
 6 4 -7 702.97 16.39
 6 -4 7 702.32 14.78
 4 -7 6 724.93 16.21
 4 -7 6 657.12 16.17
 7 -6 4 723.11 14.11
 7 -6 4 726.84 15.95
 7 6 -4 696.02 16.92
 4 -7 6 701.61 14.97
 -7 -6 -4 703.75 16.65
 -6 4 7 714.44 14.91
 -4 7 6 673.1 16.16
 -7 6 4 705.76 13.81
 -4 -7 -6 754.51 18.32
 4 7 -6 701.8 17.26
 -6 -4 -7 683.59 14.34
 -6 -4 -7 719.07 17.91
 4 -7 6 719.85 13.85
 4 -7 6 725.55 15.98
 -7 6 4 709.14 15.04
 6 4 -7 675.29 14.61
 4 -7 6 696.69 14.32
 7 -6 4 668.89 15.22
 6 -4 7 669.96 15.74
 -4 7 6 724.8 13
 -7 6 4 690.9 14.81
 6 4 -7 681.56 13.99
 4 -7 6 703.45 15.79
 6 -4 7 696.61 12.91
 6 -4 7 709.28 15.59
 7 -6 4 711.25 15.74
 4 -7 6 711.45 15.38
 7 -6 4 727.01 14.02
 3 -7 6 155.45 7.72
 3 7 -6 159.52 8.13
 3 -7 6 156.5 7.61
 6 -3 7 161.43 7.38
 7 -6 3 165.26 6.53
 3 -7 6 159.97 8.08
 6 -3 7 154.76 6.57
 3 -7 6 161.97 7.53
 -3 7 6 148.29 6.76
 7 -6 3 143.23 7.38
 7 6 -3 147.97 7.15
 3 7 -6 161.19 8.04
 -7 6 3 144.84 6.36
 3 -7 6 161 6.96
 -3 7 6 154.77 7.69
 3 -7 6 150.7 7.21
 -6 3 7 156.56 7.04
 7 -6 3 163.53 7.53
 -3 -7 -6 161.41 5.71
 -3 -7 -6 173.49 8.55
 -6 -3 -7 162.57 7.04
 7 6 -3 154.31 7.75
 6 3 -7 146.72 6.85
 -7 -6 -3 154.11 7.47
 3 -7 6 161.19 6.83
 -6 -3 -7 163.55 8.31
 3 -7 6 153.28 6.39
 -7 6 3 160.25 7.37
 6 3 -7 143.7 6.57
 7 -6 3 156.29 7.17
 6 -3 7 158.93 7.12
 7 -6 3 158.27 7.23
 3 -7 6 169.42 7.52
 7 -6 3 157.07 6.48
 2 7 -6 368.8 12.17
 -2 7 6 385.36 10.95
 2 -7 6 355.74 11.69
 7 -6 2 361.32 11.53
 2 -7 6 390.23 11.37
 7 6 -2 364.69 10.9
 6 -2 7 371.18 9.47
 6 -2 7 380.9 10.93
 7 -6 2 394.24 9.66
 2 -7 6 373.73 11.82
 6 2 -7 362.28 10.83
 2 -7 6 397.79 10.63
 7 6 -2 357.72 11.36
 2 7 -6 357.74 11.65
 -6 2 7 389.76 11.17
 -7 -6 -2 384.23 11.37
 -2 7 6 384.78 11.89
 -7 6 2 377.58 9.39
 7 -6 2 387.97 11.63
 -6 -2 -7 374.14 10.85
 2 7 -6 388.87 8.86
 -2 -7 -6 399.09 8.95
 2 -7 6 408.31 11.07
 -2 -7 -6 391.74 12.63
 -6 -2 -7 380.25 12.28
 7 -6 2 388.07 11.01
 -7 6 2 377.02 11.56
 -6 -2 -7 380.89 11.23
 6 2 -7 370.79 10.64
 7 -6 2 381.5 10.04
 7 -6 2 381.05 10.85
 6 -2 7 387.92 10.67
 2 -7 6 381.31 10.93
 1 -7 6 187.05 7.66
 1 -7 6 172.71 8.06
 1 -7 6 184.1 8.28
 6 -1 7 184.52 7.34
 6 -1 7 179.12 5.95
 1 7 -6 183.23 8.48
 -1 7 6 179.9 7.61
 7 -6 1 170.48 7.9
 7 6 -1 189.84 7.74
 -1 7 6 186.04 8.2
 -6 -1 -7 180.53 8.18
 1 7 -6 180.48 8.04
 -7 -6 -1 191.19 7.88
 1 -7 6 186.32 7.16
 -1 -7 -6 177.28 8.38
 -1 -7 -6 188.03 6.55
 7 -6 1 177.37 7.92
 -6 -1 -7 173.88 7.46
 7 6 -1 169.69 7.62
 1 7 -6 176.15 6
 -6 1 7 170.84 7.49
 -1 -7 -6 184.18 6.18
 1 -7 6 177.82 7.53
 7 -6 1 172.71 7.33
 1 7 -6 169.91 6.47
 -6 -1 -7 185.43 7.93
 -7 6 1 176.47 8.09
 6 1 -7 167.82 7.31
 6 -1 7 181.94 7.09
 7 -6 1 188.78 7.1
 1 -7 6 184.19 7.39
 7 -6 1 173.83 7.13
 0 -7 6 471.4 13.25
 0 7 -6 444.55 13.01
 0 -7 6 450.42 12.77
 7 6 0 457.5 11.79
 0 -7 6 478.26 12.03
 6 0 7 470.25 11.11
 0 7 6 438.81 11.92
 0 7 -6 435.65 12
 7 -6 0 446.37 12.61
 -6 0 7 466.72 12.37
 0 -7 6 461.52 11.09
 -7 -6 0 459.37 12.12
 7 6 0 429.99 11.87
 0 7 6 436.79 12.5
 0 -7 -6 466.64 10.89
 -6 0 -7 449.65 12.1
 0 7 -6 456.24 9.89
 0 -7 -6 478.8 13.47
 0 -7 -6 465.04 9.93
 0 -7 6 470.62 12.48
 0 7 -6 452.71 11.03
 7 -6 0 440.55 11.58
 -6 0 -7 452.06 12.6
 6 0 -7 464.4 12.27
 -7 6 0 457.57 13.32
 7 -6 0 465.1 11.48
 6 0 7 451.12 10.81
 0 -7 6 455.42 11.29
 -7 -6 0 460.68 9.08
 7 6 1 187.45 7.52
 6 1 7 180.31 7.07
 -1 -7 6 174.12 8.11
 1 7 6 187.03 7.92
 -1 -7 6 177.45 7.97
 6 1 7 187.64 6.74
 -1 7 -6 199.6 8.61
 -1 -7 6 189.49 7.07
 -7 -6 1 179.1 7.65
 1 -7 -6 188.54 6.54
 6 1 7 189.75 6.09
 1 7 6 175.38 7.88
 -7 -6 1 194.27 7.05
 -6 1 -7 176.12 7.69
 -1 7 -6 190.61 6.63
 -1 -7 6 195.66 8.25
 -6 -1 7 185.18 7.89
 -1 7 -6 183.73 7.54
 1 -7 -6 202.55 8.68
 7 6 1 187.67 7.75
 -6 1 -7 186.66 8.27
 -1 7 -6 183.05 7.37
 7 -6 -1 187.9 7.65
 6 -1 -7 191.98 8.02
 -7 6 -1 180.25 8.57
 7 -6 -1 192.74 7.29
 -1 -7 6 192.88 7.19
 -1 -7 6 186.43 7.49
 6 1 7 193.18 6.79
 7 6 2 378.48 10.64
 -2 -7 6 382.78 11.65
 6 2 7 377.88 10.38
 -2 7 -6 370.72 11.58
 2 7 6 392.11 11.52
 -7 -6 2 379.36 9.82
 -2 -7 6 351.43 11.51
 6 2 7 386.86 9.05
 -2 7 -6 378.29 10.41
 7 6 2 378.93 10.84
 2 7 6 375.71 11.47
 -6 -2 7 393.8 11.54
 -6 2 -7 384.56 11.46
 -7 -6 2 384.27 11.32
 6 2 7 380.57 9.15
 -2 -7 6 385.01 10.08
 -7 -6 2 397.22 10.34
 -2 7 -6 391.52 9.86
 -2 -7 6 407.11 12.22
 2 -7 -6 385.12 11.74
 2 -7 -6 392.37 9.86
 7 -6 -2 368.7 10.71
 -6 2 -7 377.11 11.98
 2 -7 -6 387.49 10.23
 6 -2 -7 366.9 11.2
 7 6 2 375.53 8.69
 -2 7 -6 367.5 10.85
 -7 6 -2 374.39 12.58
 -2 -7 6 374.64 10.52
 -2 -7 6 396.02 10.06
 6 2 7 389.89 9.25
 6 3 7 166.64 7.1
 3 7 6 152.04 7.3
 -7 -6 3 153.2 6.52
 -3 -7 6 147.12 7.5
 7 6 3 171.68 7.22
 -3 7 -6 158.88 7.55
 3 -7 -6 155.26 6.49
 -7 -6 3 159.73 7.49
 -3 7 -6 157.75 6.56
 3 -7 -6 164.73 7.57
 -3 7 -6 160.59 6.67
 3 7 6 153.71 7.37
 7 6 3 161.96 7.13
 -3 -7 6 157.94 6.63
 6 3 7 159.37 6.31
 -3 -7 6 157.24 7.78
 -7 6 -3 155.09 7.18
 -7 -6 3 171.25 6.95
 -6 3 -7 151.99 7.37
 -6 -3 7 171.08 7.66
 6 -3 -7 163.01 7.58
 -6 3 -7 147.32 7.66
 -7 6 -3 153.53 8.25
 7 6 3 159.73 5.98
 -3 7 -6 163.68 7.64
 7 -6 -3 153.87 7.12
 3 -7 -6 157.21 6.76
 -3 -7 6 168.91 6.45
 -3 -7 6 157.53 6.87
 -7 -6 4 713.22 14.69
 6 4 7 694.68 13.99
 -7 -6 4 711.27 16.23
 4 -7 -6 688.79 15.33
 4 7 6 668.91 15.4
 -4 7 -6 656.64 14.16
 -4 -7 6 698.67 14.23
 -6 4 -7 684.43 15.74
 7 6 4 670.3 14.47
 -7 6 -4 703.49 15.56
 -4 -7 6 678.34 16.49
 -6 -4 7 673.98 16.34
 -6 -4 7 698.82 15.65
 7 -6 -4 649.04 14.96
 -4 7 -6 708.78 16.64
 6 -4 -7 678.16 15.66
 -6 4 -7 677.96 16.88
 7 6 4 672.15 12.9
 -7 6 -4 694.64 17.79
 4 -7 -6 689.94 14.7
 6 4 7 670.93 14.57
 -4 -7 6 682.73 16.24
 -7 -6 4 678.01 14.28
 -4 7 -6 673.41 15.33
 4 7 6 697.8 15.76
 -6 -4 7 667.15 14.98
 7 6 4 667.93 14.55
 -7 -6 5 116.95 6.25
 -5 -7 6 124.14 6.23
 -5 -7 6 111.56 6.83
 7 6 5 111.91 6.06
 -6 -5 7 113.79 6.43
 6 5 7 112.69 5.98
 -7 -6 5 117.17 6.87
 -7 6 -5 112.44 6.45
 -5 7 -6 111.81 6.15
 5 7 6 113.26 6.41
 -6 5 -7 100.62 6.19
 -6 -5 7 110.64 6.85
 -5 7 -6 120.67 7.27
 5 -7 -6 124.04 6.57
 -7 6 -5 108.75 7.27
 6 -5 -7 112.07 6.53
 -6 5 -7 115.31 7.2
 7 -6 -5 115.74 6.5
 7 6 5 119.16 5.73
 -7 -6 5 105.89 5.95
 6 5 7 116.84 6.34
 7 6 5 118.9 6.32
 5 7 6 122.21 6.73
 -5 -7 6 105.25 6.44
 -5 7 -6 111.69 6.18
 -6 -5 7 108.33 6.35
 6 6 7 57.86 4.54
 -6 -7 6 59.06 5.18
 -7 -6 6 69.39 5.04
 7 6 6 63.91 4.67
 6 7 6 61.19 4.75
 -6 -6 7 59.92 4.76
 -6 6 -7 66.4 5.11
 -6 7 -6 62.86 4.86
 -7 6 -6 64.3 5.09
 -6 -7 6 64.53 4.68
 -6 -6 7 60.16 5.25
 -7 -6 6 58.15 5.04
 7 6 6 61.48 4.71
 -6 -7 6 62.86 5.04
 -6 -6 7 69.72 5.31
 -7 -6 6 60.12 4.77
 6 6 7 57.36 4.69
 6 7 6 64.29 5
 6 -7 -6 62.71 4.86
 -7 6 -6 72.72 6.06
 7 -6 -6 59.51 4.89
 -6 7 -6 69.2 5.83
 -6 6 -7 65.63 5.64
 6 -6 -7 60.37 4.86
 7 -7 7 350.26 12.84
 7 -7 7 340.17 12.35
 7 7 -7 352.55 7.04
 -7 7 7 341.52 6.04
 -7 7 7 347.11 6.86
 7 7 -7 341.79 6.52
 -7 -7 -7 355.42 6.24
 7 -7 7 345.89 12.44
 -7 7 7 328.84 12.47
 7 -7 7 342.46 11.74
 7 7 -7 348.4 13.94
 -7 -7 -7 367.87 14.33
 7 -7 7 347.92 12.27
 7 7 -7 329.51 6.65
 7 -7 7 344.09 12.81
 7 -7 7 369.57 12.24
 7 -7 7 350.4 12.78
 7 7 -7 353.21 13.34
 6 -7 7 31.49 3.66
 7 -7 6 32.65 3.7
 6 -7 7 33.73 4.01
 7 -6 7 33.95 3.88
 7 -6 7 28.52 3.39
 7 7 -6 28.34 3.72
 7 -7 6 24.23 3.43
 6 7 -7 28.63 3.86
 7 -7 6 30.01 3.44
 7 6 -7 28.62 3.76
 6 -7 7 29.83 4.12
 6 -7 7 33.49 4
 6 -7 7 32.83 3.73
 6 -7 7 30.8 3.67
 7 -7 6 27.23 3.39
 7 -6 7 28.28 3.6
 -7 6 7 30.98 3.92
 -7 7 6 30.48 3.67
 -7 -7 -6 32.13 4.13
 -6 -7 -7 30.8 4.22
 -7 -6 -7 29.78 4.1
 -6 7 7 28.47 3.67
 6 7 -7 26.25 3.88
 7 7 -6 28.83 3.99
 -7 6 7 31.83 3.31
 6 -7 7 28.93 3.47
 7 -6 7 31.41 3.92
 7 -7 6 25.44 3.38
 6 -7 7 28.68 3.62
 7 -6 7 29.16 3.6
 6 -7 7 28.87 3.26
 7 -7 6 29.11 3.64
 7 -7 6 26.25 3.06
 -7 7 5 -0.99 1.32
 7 -5 7 0.39 0.92
 5 -7 7 -0.34 1.1
 7 -7 5 4.73 1.69
 7 5 -7 -1.09 1.19
 7 -5 7 1.19 0.99
 7 -7 5 0.22 0.82
 -5 7 7 3.56 1.39
 5 -7 7 1.01 0.96
 7 7 -5 2.2 1.35
 5 7 -7 4.35 1.88
 5 -7 7 0.22 0.88
 -7 -5 -7 1.58 0.97
 7 5 -7 1.28 1.11
 5 -7 7 2.34 1.38
 7 7 -5 0.84 1.45
 7 -7 5 1.65 1.03
 -5 -7 -7 1.71 1.43
 7 -7 5 1.99 1.29
 -7 -5 -7 0.33 0.92
 5 7 -7 1.1 1.37
 5 -7 7 4.38 1.41
 -7 5 7 0.7 0.68
 -7 7 5 -0.36 0.81
 -5 7 7 0.16 1.24
 5 -7 7 -0.04 1.1
 -7 -7 -5 0.4 1.19
 7 -5 7 -0.1 1.04
 7 -5 7 -0.15 1.29
 5 -7 7 0.58 0.86
 7 -5 7 0.29 1.11
 7 -7 5 3.17 1.51
 5 -7 7 -1.08 1.03
 7 -7 5 -0.15 1.2
 7 -7 5 1.63 1.11
 5 -7 7 1.77 1.25
 -7 7 4 15.52 2.45
 7 4 -7 18.05 2.47
 -4 7 7 13.49 2.19
 4 7 -7 15.75 2.89
 7 7 -4 12.5 2.36
 7 4 -7 12.26 2.35
 7 -7 4 13.83 2.19
 4 -7 7 13.73 2.5
 7 -7 4 19.9 3.05
 4 -7 7 12.62 2.52
 4 -7 7 12.46 2.43
 7 -4 7 11.33 2.09
 -4 7 7 13.74 2.62
 4 7 -7 11.95 2.52
 7 -4 7 11.51 2.26
 -7 -7 -4 16.66 2.78
 7 4 -7 13.85 2.28
 -4 -7 -7 18.83 3.12
 -7 -4 -7 15.92 2.87
 4 -7 7 14.41 2.25
 4 -7 7 13.22 2.28
 7 -7 4 17.09 2.62
 7 -7 4 14.4 2.48
 -7 4 7 13.43 2.19
 4 -7 7 12.36 2.26
 -7 -4 -7 13.07 2.18
 -7 7 4 8.58 1.71
 7 7 -4 14.37 2.65
 7 -7 4 15.63 2.64
 4 -7 7 18.35 2.79
 4 -7 7 14.54 2.34
 4 -7 7 14.73 2.5
 7 -4 7 13.74 2.44
 7 -7 4 11.82 2.07
 -7 7 3 163.92 7.75
 7 -3 7 130.52 7.19
 7 3 -7 143.79 6.85
 7 -7 3 143.17 7.01
 3 -7 7 150.42 7.56
 3 -7 7 138.14 7.79
 7 -7 3 156.91 6.81
 -3 7 7 154.02 7.24
 3 7 -7 148.34 8.17
 7 7 -3 140.2 7.4
 7 -3 7 140.63 6.46
 3 -7 7 133.7 7.42
 7 -7 3 149.55 7.9
 3 -7 7 138.1 7.47
 -7 -3 -7 141.04 6.87
 3 -7 7 146.95 7.09
 -7 -7 -3 143.1 7.54
 3 7 -7 143 7.94
 -3 7 7 141.87 7.71
 -7 3 7 142.85 7.05
 3 -7 7 150.86 7.37
 -7 7 3 134.16 6.28
 -3 -7 -7 151.5 8.47
 -3 -7 -7 154.02 6.06
 -7 -3 -7 158.91 8.35
 7 3 -7 145.36 7.17
 7 7 -3 149.67 7.94
 7 -7 3 142.67 7.51
 3 -7 7 152.19 7.43
 7 -7 3 153.61 7.4
 7 -3 7 146.31 7.02
 7 -7 3 148.36 6.76
 -7 7 2 324.11 11.16
 -7 -2 -7 323.74 11.11
 7 -2 7 331.27 11.23
 7 2 -7 315.86 10.26
 7 -7 2 340.44 10.48
 2 7 -7 343.06 12.27
 7 7 -2 335.34 11.13
 7 -2 7 337.09 9.25
 2 -7 7 335.62 11.72
 2 -7 7 317.33 11.45
 2 -7 7 353.25 11.22
 7 -7 2 320.19 11.4
 -2 7 7 336.09 10.78
 7 -7 2 351.03 9.97
 -7 -2 -7 362 11.1
 -7 -7 -2 334.59 11.14
 7 -7 2 338.42 11.5
 2 -7 7 331.66 10.35
 2 7 -7 331.55 8.96
 -2 7 7 339.6 11.74
 -7 2 7 333.74 10.84
 -2 -7 -7 350.46 9.14
 2 7 -7 330.27 11.63
 -2 -7 -7 358.83 12.82
 7 7 -2 331.5 11.5
 -7 -2 -7 324.36 11.6
 7 -7 2 347.28 10.88
 2 -7 7 339.66 10.73
 7 -7 2 342.75 10.23
 7 -2 7 348.73 10.45
 1 7 -7 597.05 12.27
 -7 -1 -7 636.33 15.67
 7 1 -7 596.91 14.32
 7 -7 1 629.42 14.11
 -7 7 1 615.38 15.6
 7 -1 7 585.57 14.77
 1 -7 7 628.82 15.87
 1 -7 7 647.46 14.96
 -1 7 7 616.63 14.66
 7 7 -1 638.44 15.12
 1 7 -7 621.82 16.31
 1 -7 7 635.48 16.1
 7 -7 1 627.61 15.81
 -1 -7 -7 688.36 17.42
 -7 -1 -7 648.2 15.81
 -7 1 7 638.56 15
 7 7 -1 626.45 15.42
 1 7 -7 628.93 15.64
 -1 7 7 634 15.82
 -7 -7 -1 640.88 15.15
 -7 -1 -7 625.93 14.73
 7 -7 1 658.99 16.08
 1 7 -7 620.58 12.31
 -1 -7 -7 652.96 12.62
 1 -7 7 666.05 14.33
 7 -7 1 645.89 14.06
 1 -7 7 638.22 14.4
 7 -1 7 638.09 13.63
 7 -7 1 634.29 14.3
 7 -7 0 357.75 10.66
 -7 0 -7 371.86 12.22
 -7 7 0 350.37 12.07
 0 7 -7 349.94 9.82
 7 0 -7 367.81 11.39
 7 0 7 371.62 9.99
 0 7 -7 353.02 12.12
 0 7 7 350.32 11.17
 0 -7 7 351.99 11.98
 7 -7 0 365.4 11.98
 7 7 0 372.61 11.46
 0 -7 7 356.15 11.8
 0 7 -7 363.41 9.56
 -7 -7 0 375.48 11.53
 0 7 -7 358.22 11.4
 0 -7 7 389.13 10.88
 -7 0 -7 356.53 11.33
 -7 0 7 367.74 11.49
 0 -7 -7 393.11 9.9
 7 7 0 362.41 11.54
 7 -7 0 382.52 12.27
 0 7 7 352.88 11.79
 0 -7 7 379.55 11.85
 0 -7 -7 367.71 12.58
 0 -7 7 391.57 11.53
 7 0 7 390.32 10.21
 7 -7 0 369.8 10.74
 0 -7 7 372.39 10.78
 7 -1 -7 601.48 14.76
 -7 1 -7 626.83 16.09
 -1 7 -7 600.08 13.49
 7 -7 -1 612.08 14
 -7 7 -1 624.4 16.38
 -1 -7 7 608.2 15.32
 7 7 1 616.01 14.56
 -1 -7 7 575.4 15.43
 -1 7 -7 601.01 15.69
 7 1 7 634.37 13.15
 1 7 7 619.1 14.92
 -7 -1 7 632.17 15.13
 -1 -7 7 636.51 15.68
 7 7 1 620.63 14.91
 -1 7 -7 607.64 14.45
 -7 -7 1 612.31 14.71
 1 7 7 598.48 15.2
 -1 -7 7 649.76 14.02
 -7 1 -7 600.34 14.86
 -7 -7 1 638.94 12.77
 -1 7 -7 618.35 12.81
 1 -7 -7 620.4 12.81
 1 -7 -7 646.02 16.47
 -1 -7 7 645.27 14.66
 7 1 7 630.2 12.52
 7 -7 -1 650.55 14.06
 -1 -7 7 629.62 13.75
 -7 2 -7 330.85 11.92
 7 -2 -7 336.08 11.18
 -7 7 -2 349.99 12.59
 7 -7 -2 341.66 10.59
 -2 7 -7 328.98 10.47
 2 -7 -7 339.4 10.18
 2 7 7 325.82 10.96
 -2 -7 7 351.11 12.01
 7 2 7 345.79 9.94
 -2 7 -7 327.6 11.46
 7 2 7 346.92 9.09
 -7 -7 2 321.09 9.74
 7 7 2 334.02 10.69
 -2 -7 7 341.19 11.46
 2 -7 -7 350.14 11.97
 -7 -7 2 347.61 11.23
 -7 -7 2 336.27 9.5
 -7 -2 7 342.77 11.22
 7 7 2 336.84 10.96
 -7 2 -7 337.89 11.26
 -2 7 -7 344.82 9.92
 -2 -7 7 347.05 10.32
 2 7 7 334.6 11.31
 -2 -7 7 341.21 11.66
 2 -7 -7 329.07 9.63
 -2 -7 7 344.36 10.67
 7 2 7 342.02 8.87
 -2 -7 7 344.85 10.01
 -7 -7 3 151.29 7.63
 -3 -7 7 152.83 8.01
 3 7 7 145.69 7.47
 7 7 3 150.8 7.34
 -3 -7 7 153.89 6.96
 -3 7 -7 152.49 6.86
 -7 -3 7 157.94 7.67
 -7 -7 3 155.12 6.72
 -7 3 -7 148.85 7.59
 3 -7 -7 145.08 7.6
 -7 -3 7 144.13 7.55
 3 -7 -7 151.07 6.75
 -7 7 -3 144.06 7.05
 7 7 3 140.67 7.01
 3 7 7 140.47 7.26
 7 3 7 146.62 6.65
 -7 -7 3 147.72 6.83
 -3 -7 7 143.33 7.79
 -3 7 -7 146.79 7.6
 3 -7 -7 149.97 6.96
 -3 7 -7 146.63 7.39
 -7 7 -3 143.01 8.23
 7 -3 -7 139.1 7.33
 -7 3 -7 177.8 8.93
 7 -7 -3 140 6.89
 -7 7 -4 12.41 2.2
 -7 4 -7 14.97 2.54
 -4 7 -7 15.8 2.35
 7 7 4 17.6 2.67
 4 -7 -7 13.37 2.19
 -7 -4 7 12.39 2.36
 -4 -7 7 15.45 2.65
 -7 -7 4 15.05 2.55
 4 7 7 13.08 2.37
 -4 -7 7 15.58 2.38
 -7 -4 7 12.54 2.26
 -7 -7 4 17.11 2.35
 7 4 7 12.25 1.9
 -4 -7 7 16.81 2.77
 7 7 4 12.73 2.31
 -4 7 -7 14.33 2.51
 7 4 7 16.37 2.4
 -7 -7 4 16.22 2.44
 4 7 7 9.43 1.96
 -7 4 -7 15.17 2.72
 4 -7 -7 17.17 2.57
 7 -4 -7 14.09 2.54
 7 -7 -4 15.62 2.53
 -4 7 -7 12.91 2.52
 -7 7 -4 11.91 2.55
 -5 7 -7 0.51 0.85
 7 5 7 0.86 0.94
 -5 -7 7 0.54 1.09
 -7 -7 5 1.21 1.08
 -7 5 -7 3.07 1.44
 -7 -5 7 -1.32 1.36
 -7 7 -5 1.24 0.92
 7 7 5 -0.86 1.21
 -7 -7 5 -0.87 1.02
 5 7 7 1.96 1.04
 -5 -7 7 0.87 1.02
 -7 -5 7 2.17 1.3
 -7 -7 5 2.07 1.08
 7 5 7 0.89 0.9
 7 7 5 0.62 1.02
 -5 -7 7 0.41 1.05
 5 7 7 0.35 0.98
 -7 -5 7 2.44 1.18
 -5 7 -7 -0.92 1.36
 5 -7 -7 1.66 1.29
 7 -7 -5 0.48 1.01
 7 -5 -7 1.62 1.24
 -7 7 -5 1.51 1.6
 -7 5 -7 0.94 1.08
 -7 7 -6 27.76 3.37
 -7 -6 7 25.36 3.54
 -6 -7 7 27.37 3.76
 -7 -7 6 28.67 3.76
 7 7 6 28.52 3.35
 -7 6 -7 28.75 3.58
 -7 -7 6 25.29 3.15
 -6 -7 7 25.32 3.18
 7 6 7 27.86 3.25
 -6 7 -7 28.7 3.47
 -7 -6 7 22.95 3.14
 6 7 7 25.98 3.28
 -7 7 -6 26.14 3.83
 -6 7 -7 26.31 3.73
 7 -7 -6 33.96 3.83
 -7 6 -7 25.51 3.72
 7 -6 -7 30.28 3.72
 6 -7 -7 28.85 3.52
 6 7 7 28.57 3.46
 7 6 7 28.43 3.35
 -7 -7 6 24.68 3.22
 7 7 6 30.16 3.47
 -6 -7 7 24.09 3.3
 -7 -6 7 31.37 3.68
 7 -7 -7 337.19 6.06
 7 7 7 328.3 6.02
 7 7 7 330.55 6.03
 -7 7 -7 339.29 6.93
 7 -7 -7 328.77 11.88
 -7 7 -7 322.37 13.22
 -7 7 -7 344.21 6.53
 -7 -7 7 329.01 6.53
 -7 7 -7 329.31 6.04
 7 7 7 338.61 11.81
 -7 -7 7 325.08 11.95
 -7 -7 7 345.93 13.08
 -7 -7 7 349.34 11.8
 -7 7 -7 335 12.05
 7 7 7 342.27 11.62
 7 -7 -7 324.69 6.01
 -7 -7 7 320.05 6.29
 -8 0 0 14.2 2.14
 0 -8 0 16.84 2
 8 0 0 18.03 1.44
 0 0 8 16.92 2.04
 0 -8 0 17.03 2.27
 0 -8 0 14.31 2.08
 0 -8 0 13.95 1.55
 0 -8 0 14.74 1.83
 0 8 0 12.03 1.98
 0 0 -8 16.35 2.23
 0 -8 0 12.99 2.01
 0 -8 0 14.4 1.92
 -8 0 0 14.52 1.48
 0 0 8 22.01 2.58
 0 8 0 15.96 2.16
 8 0 0 15.66 2.11
 -8 0 -1 214.96 8.36
 -1 8 0 220.64 7.84
 8 0 -1 217 7.77
 8 0 1 207.66 7.66
 1 -8 0 223.19 4.72
 -8 0 1 217.06 8.01
 -1 -8 0 218.14 7.67
 -1 -8 0 222.42 6.77
 1 -8 0 229.67 8.15
 1 -8 0 220.56 7.28
 0 -1 8 217.5 7.35
 8 0 1 220.24 5.25
 -1 8 0 218.68 8
 -1 -8 0 214.4 6.74
 0 -1 8 224 7.3
 1 -8 0 223.32 7.44
 1 -8 0 222.13 6.39
 1 -8 0 217.13 8.11
 -1 -8 0 222.81 5.66
 1 8 0 222.63 8.37
 0 1 8 210.05 7.75
 -8 0 1 217.76 5.72
 1 8 0 222.98 8.14
 0 -1 8 226.61 8.28
 -8 0 -1 218.16 5.76
 1 -8 0 221.22 6.99
 1 -8 0 232.98 8.61
 -1 -8 0 226.84 8.14
 -1 8 0 219.79 7.82
 -1 -8 0 211.6 7.45
 0 1 -8 218.39 7.85
 0 -1 -8 218.13 7.85
 2 -8 0 1176.12 12.62
 8 0 -2 1099.62 17.58
 -8 0 2 1148.06 17.82
 8 0 2 1123.87 18.13
 -2 8 0 1107.93 18
 0 2 -8 1133.28 12.21
 -8 0 -2 1103.93 19.37
 -2 -8 0 1154.51 12.25
 2 -8 0 1171.47 18.57
 -2 -8 0 1165.01 14.85
 8 0 2 1202.03 13.39
 -2 -8 0 1149.03 17.44
 2 -8 0 1141.14 17.05
 0 -2 8 1129.87 17.35
 2 8 0 1154.61 19.49
 -2 8 0 1146.8 17.99
 2 -8 0 1153.39 19.17
 0 -2 8 1170.42 17.72
 -2 -8 0 1114.01 15.22
 -8 0 2 1142.97 14.03
 2 -8 0 1164.9 19.55
 0 2 8 1130.36 17.74
 2 -8 0 1170.44 15.34
 -2 8 0 1132.8 17.39
 -8 0 2 1130.1 18.34
 -8 0 -2 1128.26 14.07
 -8 0 -2 1150.75 18.23
 -2 -8 0 1165.59 17.99
 0 -2 8 1169.84 18.95
 0 2 -8 1118.4 17.74
 2 8 0 1138.65 18.87
 0 -2 -8 1125.39 17.8
 -8 0 -3 79.52 5.39
 -3 8 0 76.51 4.96
 8 0 -3 74.21 4.74
 -8 0 3 75.86 4.51
 0 3 -8 86.28 3.68
 8 0 3 76.73 4.88
 3 -8 0 80.27 3.78
 3 -8 0 84.42 4.83
 3 -8 0 81.24 5.02
 0 -3 8 84.4 4.95
 0 -3 8 85.03 4.94
 -3 -8 0 79.92 4.6
 0 -3 8 79.11 4.9
 3 8 0 70.29 4.93
 3 -8 0 80.66 5.29
 -3 8 0 79.9 4.71
 0 3 -8 79.62 4.78
 0 -3 8 81.35 5.11
 -3 8 0 80.43 4.55
 0 3 8 78.63 4.65
 3 8 0 79.05 5.14
 -3 -8 0 84.26 5.07
 3 -8 0 77.42 3.82
 -8 0 -3 72.86 4.73
 -8 0 3 82.45 5.07
 -8 0 -3 78.98 4.05
 3 -8 0 82.84 5.4
 0 -3 -8 71.1 4.54
 -8 0 3 84.24 4.09
 0 4 -8 129.67 4.92
 -8 0 4 139.85 5.91
 -8 0 -4 133.95 7.11
 8 0 -4 120.77 6.16
 -4 8 0 122.41 6.51
 4 -8 0 127.97 5.18
 8 0 4 135.81 6.65
 0 -4 8 133.7 6.34
 0 -4 8 139.46 6.55
 8 0 4 127.99 5.35
 4 -8 0 124.24 6.06
 4 -8 0 137.08 6.61
 -4 -8 0 130.22 5.79
 4 -8 0 127.16 6.79
 0 -4 8 129.63 6.85
 4 8 0 126.57 6.67
 0 -4 8 138.33 6.75
 0 4 8 125.51 6.58
 -4 8 0 150.39 6.25
 4 -8 0 134.34 7.06
 0 4 8 130.7 5.9
 4 8 0 127.28 6.64
 -4 8 0 129.67 5.71
 -8 0 4 127.99 6.42
 -8 0 -4 135.9 5.74
 0 -4 8 150.29 6.96
 0 4 8 131.47 6.97
 -8 0 -4 116.82 6.15
 -4 -8 0 128.58 6.45
 0 4 -8 126.84 6.04
 0 -4 -8 132.8 6.18
 -8 0 4 134.9 5.59
 8 0 -5 94.44 5.64
 -8 0 -5 82.83 5.83
 -5 8 0 90.87 5.87
 0 5 -8 91.49 4.46
 5 -8 0 88.64 4.68
 8 0 5 95.74 5.79
 -5 -8 0 89.46 4.75
 5 -8 0 85.85 5.16
 8 0 5 91.22 4.66
 5 -8 0 93.34 5.6
 0 -5 8 96.25 5.55
 0 -5 8 96.31 5.63
 5 8 0 87.04 5.68
 5 -8 0 91.27 5.95
 0 -5 8 89.97 5.74
 0 5 8 89.73 5.69
 -5 8 0 90.29 4.73
 0 -5 8 91.83 6.04
 0 -5 -8 92.78 6.32
 0 5 8 91.55 5.99
 5 -8 0 95.83 6.17
 0 5 8 97.18 5.01
 -5 8 0 96.83 4.87
 -8 0 5 106.19 6.03
 0 -5 8 94.81 5.65
 5 8 0 87.42 5.68
 -8 0 -5 89.38 5.53
 -5 -8 0 98.73 5.81
 0 5 -8 96.64 5.3
 -8 0 5 103.74 5.3
 0 -5 -8 95.96 5.29
 -8 0 -5 98.43 5.32
 8 0 -6 394 11.86
 0 6 -8 408.81 10.05
 8 0 6 408.22 12.3
 -8 0 -6 411.73 13.27
 6 -8 0 403.88 10.78
 -6 8 0 403.95 12.79
 0 -6 8 413.11 12.02
 6 -8 0 430.13 12.12
 -6 -8 0 411.63 10.08
 6 -8 0 413.22 11.63
 8 0 6 410.7 10.27
 0 -6 8 430.54 11.86
 0 6 -8 401.08 13.05
 0 6 8 398.2 12.05
 0 -6 8 412.95 12.72
 0 -6 8 377.21 12.51
 6 -8 0 404.27 12.78
 6 8 0 407.7 12.48
 -8 0 -6 429.25 11.85
 0 -6 -8 417.19 13.8
 6 8 0 392.53 12.32
 -6 -8 0 415.22 12.26
 0 6 8 416.21 10
 0 -6 8 419.7 11.95
 0 -6 -8 425.9 11.06
 6 -8 0 422.58 13.25
 0 6 8 404.94 12.8
 -8 0 6 417.9 12.34
 -8 0 -6 411.96 12.26
 0 6 -8 406.8 10.85
 7 -8 0 174.38 7.61
 0 7 -8 164.83 6.84
 8 0 7 164.57 8.11
 -7 8 0 181.52 8.97
 8 0 -7 175.4 8.24
 -8 0 -7 179.83 9
 8 0 7 173.39 7.05
 7 -8 0 172.98 7.74
 0 -7 8 181.81 7.97
 0 -7 8 178.3 8.14
 7 -8 0 167.16 7.73
 7 -8 0 191.53 9.05
 0 7 -8 174.34 8.98
 0 -7 8 169.64 8.76
 7 8 0 169.93 8.2
 0 7 8 175.23 8.27
 0 -7 8 167.38 8.43
 0 7 -8 179.8 7.25
 -7 -8 0 174.9 8.27
 -8 0 -7 173.6 8.27
 7 -8 0 176.12 8.78
 0 -7 8 177.9 7.89
 0 7 8 168.88 8.53
 -8 0 7 178.04 8.35
 7 8 0 167.62 8.32
 0 -7 -8 184.35 7.33
 0 -7 -8 181.74 9.35
 -7 8 1 528.75 14.99
 8 -1 7 519.32 14.51
 8 1 -7 526.5 14.01
 7 -8 1 526.38 13.19
 1 7 -8 507.74 11.37
 -8 -1 -7 493.91 14.75
 7 -8 1 551.23 13.85
 7 -8 1 537.93 13.88
 1 -7 8 533.93 13.83
 8 -1 7 530.45 12.8
 7 -8 1 495.54 14.74
 1 -7 8 504.3 15.02
 1 -7 8 546.39 14.38
 -1 7 8 530.89 14.32
 7 8 -1 512.12 14.38
 1 -7 8 508.97 14.79
 1 7 -8 503.35 15.36
 -8 -1 -7 528.05 14.64
 -8 1 7 535.29 14.38
 -8 -1 -7 521.14 14.12
 -7 -8 -1 543.8 14.65
 -1 7 8 496.87 14.74
 7 -8 1 517.59 14.98
 7 8 -1 515.75 14.78
 1 7 -8 538.93 12.37
 1 -7 8 528.37 13.68
 -1 -7 -8 546.29 12.37
 -1 -7 -8 544.94 16.47
 8 -1 6 767.3 17.05
 -8 -1 -6 758.11 17.69
 6 -8 1 768.59 14.85
 -6 8 1 766.65 17.26
 8 1 -6 738.55 16
 8 -1 6 768.03 14.73
 -6 -8 -1 761.94 13.48
 6 -8 1 830.17 16.7
 6 -8 1 778.84 16.19
 1 -6 8 784.88 16.26
 -1 6 8 752.75 16.54
 1 6 -8 789.96 18.56
 1 -6 8 759.09 17.61
 6 -8 1 768.91 17.8
 6 8 -1 770.24 17.32
 1 -6 8 818.96 17
 1 -6 8 770.07 17.5
 -6 -8 -1 806.39 17.24
 6 8 -1 747.42 17.24
 -1 6 8 780.9 13.86
 -8 1 6 780.15 16.77
 -1 6 8 778.57 17.97
 -8 -1 -6 774.45 16.54
 -6 8 1 783.35 14.1
 1 -6 8 798.55 16.56
 1 6 -8 782.43 14.92
 -1 -6 -8 806 14.99
 6 -8 1 782.58 17.94
 -8 -1 -6 801.51 16.86
 -1 -6 -8 800.23 19.36
 8 -1 5 312.85 10.53
 5 -8 1 338.89 9.2
 -8 -1 -5 304.8 10.9
 8 1 -5 313.87 10.07
 -5 8 1 325.77 10.82
 1 -5 8 308.83 10.16
 8 -1 5 310.34 9.06
 -5 -8 -1 315.6 8.72
 1 -5 8 329.65 10.28
 5 -8 1 314.48 10.04
 5 -8 1 314.02 10.16
 -1 5 8 316.01 10.52
 1 -5 8 320.7 11.08
 1 5 -8 314.66 11.32
 -5 8 1 322.82 8.94
 5 8 -1 319.62 10.94
 5 -8 1 314.04 11.08
 1 -5 8 312.92 10.71
 -1 -5 -8 326.7 12.04
 -8 1 5 324.59 10.47
 5 8 -1 333.37 11.17
 -1 5 8 316.07 8.9
 -5 8 1 322.96 9.12
 -8 -1 -5 330.61 10.14
 -1 5 8 319.24 11.29
 1 -5 8 324.49 10.47
 -8 -1 -5 310 10.16
 5 -8 1 329.62 11.31
 -5 -8 -1 323.87 10.58
 1 5 -8 312.79 9.48
 -1 -5 -8 309.57 9.31
 4 -8 1 1059.57 15
 -4 8 1 1046.97 18.61
 8 -1 4 1019.69 18.43
 8 1 -4 1005.9 17.39
 -8 1 4 1041.3 16.62
 -8 -1 -4 1036.3 19.52
 8 -1 4 1062.23 16.21
 4 -8 1 1073.83 18.42
 1 -4 8 1068.41 18.21
 1 -4 8 1097.36 18.16
 4 -8 1 1066.5 17.79
 -4 -8 -1 1020.17 15.95
 -4 8 1 1026.86 16.39
 1 -4 8 995.07 18.94
 1 -4 8 1030.05 18.53
 4 8 -1 1046.55 19.45
 -1 4 8 1013.54 18.59
 4 -8 1 1043.34 19.62
 -1 4 8 1041.24 16.46
 -1 -4 -8 1076.5 21.16
 4 8 -1 1041.78 19.14
 -4 -8 -1 1052.48 18.57
 4 -8 1 1058.61 19.77
 -8 -1 -4 1042.87 16.78
 1 -4 8 1062.09 18.7
 1 4 -8 1028.92 17.07
 -8 1 4 1071.19 14.94
 -8 1 4 1052.65 18.27
 -8 -1 -4 1045.15 18
 -1 -4 -8 1063.07 17.25
 -4 8 1 1045.72 16.53
 8 -1 3 434.08 11.73
 -3 8 1 445.35 11.68
 3 -8 1 447.44 8.8
 -8 1 3 447.14 11.11
 8 1 -3 427.65 11.05
 -8 -1 -3 447.06 12.42
 -3 -8 -1 447.34 10.64
 1 -3 8 442.17 11.33
 1 -3 8 455.98 11.46
 3 -8 1 437.88 11.62
 8 -1 3 469.56 9.82
 3 -8 1 446.03 11.21
 -3 8 1 447.08 11.01
 3 8 -1 449.85 12.47
 3 -8 1 423.72 12.18
 1 -3 8 442.12 11.52
 -8 1 3 462.12 11.83
 -8 -1 -3 430.72 11.25
 3 -8 1 452.97 12.58
 -8 1 3 455.23 8.83
 1 -3 8 447.53 12.04
 -3 -8 -1 461.16 11.83
 3 8 -1 456.65 12.43
 -8 -1 -3 435.72 10.05
 3 -8 1 449.04 8.95
 -1 3 8 437.7 10.86
 -3 8 1 436.39 10.78
 -1 -3 -8 442.56 11.1
 1 3 -8 437.62 11.16
 8 1 -2 106.72 5.41
 -8 -1 -2 93.29 5.57
 2 -8 1 105.82 3.76
 -2 8 1 103.57 5.48
 8 -1 2 88.72 5.21
 -8 1 2 98.01 5.38
 1 -2 8 101.44 5.23
 8 -1 2 108.68 4.41
 2 -8 1 94.43 5.04
 1 -2 8 100.54 5.3
 -2 -8 -1 94.02 4.97
 2 -8 1 102.8 5.57
 -2 -8 -1 96.69 4.14
 2 -8 1 109.19 5.72
 1 -2 8 102.91 5.28
 2 -8 1 99.41 5.77
 -2 8 1 102.45 5.36
 2 8 -1 100.6 5.84
 -8 -1 -2 96.5 5.24
 1 -2 8 101.93 5.73
 -1 2 8 99.31 5.22
 -8 1 2 102.6 3.79
 -2 -8 -1 95.23 5.22
 -2 8 1 95.92 5.12
 -8 -1 -2 109.57 4.76
 -8 1 2 100.84 5.48
 -1 -2 -8 98.64 5.27
 1 2 -8 90.21 5.1
 2 8 -1 104.1 5.79
 2 -8 1 92.01 4.36
 2 -8 1 99.94 5.82
 -1 -1 -8 213.22 5.56
 -8 1 1 215.4 8.17
 8 1 -1 199.74 7.32
 -1 8 1 204.17 7.44
 -8 -1 -1 205.71 8.02
 8 -1 1 214.83 7.93
 1 -8 1 199.27 7.6
 8 -1 1 219.28 5.82
 -1 -8 -1 198.62 7.32
 1 -8 1 196.94 6.98
 1 -1 8 203.03 7.09
 -1 8 1 205.34 7.68
 -1 -8 -1 195.61 6.08
 -1 -8 -1 210.23 4.94
 1 -8 1 210.68 6.55
 1 -8 1 204.95 8.09
 1 8 -1 192.77 7.93
 1 -1 8 207.62 7.09
 1 -8 1 203.11 7.44
 1 -1 8 205.52 7.99
 -8 -1 -1 205.75 6.17
 -8 1 1 210.55 4.96
 1 8 -1 226.18 8.26
 1 1 -8 192.77 7.41
 -1 8 1 203.05 7.53
 -1 -8 -1 202.85 7.63
 -1 -8 -1 207.52 7.43
 1 -8 1 204.07 8.07
 -1 -1 -8 194.68 7.4
 -1 1 8 204.5 7.61
 1 -8 1 208.91 6.81
 -8 1 0 78.17 5.06
 -8 -1 0 77.68 4.81
 0 8 -1 74.6 4.52
 8 -1 0 79.28 4.8
 -1 0 -8 83.58 3.53
 8 1 0 67.48 4.27
 0 -8 -1 78.93 4.72
 0 -8 -1 73.82 4.07
 8 -1 0 78.04 3.34
 0 -8 1 74.86 4.17
 1 0 8 79.88 4.33
 0 -8 1 71.59 4.56
 0 8 1 77.88 4.85
 1 0 8 73.14 3.9
 0 -8 -1 74.07 4.57
 0 -8 1 72.33 4.3
 0 -8 -1 71.65 3.81
 0 8 -1 69.37 4.67
 0 -8 1 76.78 3.81
 0 -8 -1 76.47 3.27
 -1 0 8 81.37 4.89
 0 8 -1 72.15 4.55
 8 1 0 75.51 3.69
 -8 1 0 71.62 2.81
 0 8 1 84.58 4.98
 0 -8 -1 86.22 4.68
 0 -8 1 70.01 4.12
 0 -8 -1 70.44 4.63
 1 0 8 83.22 5.03
 0 -8 1 74.34 4.82
 -8 -1 0 73.59 3.62
 -1 0 -8 70.22 4.48
 1 0 -8 73.39 4.63
 -1 8 -1 200.41 7.55
 8 1 1 202.58 7.42
 -8 1 -1 212.62 8.54
 8 -1 -1 203.49 7.67
 1 -8 -1 200.56 4.86
 -8 -1 1 204.18 7.61
 -1 1 -8 206.61 5.74
 1 -8 -1 214.71 7.86
 -1 -8 1 203.15 6.59
 -1 -8 1 197.04 7.42
 -1 -8 1 216.55 6.15
 1 1 8 214.07 6.68
 1 -8 -1 213.66 7.11
 1 -8 -1 199.39 7.66
 1 -8 -1 221.42 7.08
 -1 8 -1 199.57 7.74
 -1 -8 1 208.46 7.09
 1 8 1 201.03 7.9
 -1 -8 1 205.03 5.92
 1 -8 -1 188.63 7.67
 1 -1 -8 200.18 7.61
 -8 -1 1 207.63 6.17
 -1 -8 1 198.9 7.21
 1 1 8 206.67 7.81
 8 1 1 205.01 5.69
 -1 -1 8 212.01 7.97
 1 -8 -1 204.48 6.87
 -8 1 -1 201.54 4.89
 -1 1 -8 216 7.8
 -8 -1 1 215.39 7.92
 -1 8 -1 201.31 7.42
 1 8 1 202.46 7.81
 8 -1 -2 88.89 5.12
 -8 -1 2 94.59 5.07
 -1 2 -8 100.57 4.22
 -2 8 -1 95.47 5.41
 -8 1 -2 91.93 5.74
 2 -8 -1 97.47 3.83
 8 1 2 97.82 5.3
 -1 -2 8 89.01 4.91
 -2 -8 1 96.06 4.36
 8 1 2 106.21 3.64
 2 -8 -1 99.56 5.1
 2 -8 -1 94.58 5.36
 -2 -8 1 96.68 3.79
 -2 -8 1 101.51 4.03
 -2 -8 1 95.2 5.12
 -2 -8 1 87.72 4.52
 2 8 1 97.8 5.63
 2 -8 -1 99.29 5.53
 -2 8 -1 95.91 5.27
 -1 -2 8 96.41 5.47
 -8 -1 2 100.19 5.43
 -8 -1 2 104.16 4.56
 -1 2 -8 102.62 5.42
 -2 -8 1 96.85 5.25
 8 1 2 95.25 3.65
 2 -8 -1 94.35 5.61
 -2 8 -1 101.73 5.14
 2 8 1 95.73 5.5
 -8 1 -2 99.93 5.48
 2 -8 -1 99.34 4.66
 -8 1 -2 101.34 3.79
 1 -2 -8 93.94 5.24
 1 2 8 100.49 5.38
 3 -8 -1 476.56 9.27
 8 1 3 453.33 11.62
 -8 1 -3 448.52 12.96
 -1 3 -8 451.52 9.51
 -8 -1 3 459.81 10.82
 -3 8 -1 463.04 12.33
 8 -1 -3 441.54 11.61
 3 -8 -1 470.93 11.25
 8 1 3 463.88 9.12
 -3 -8 1 461.59 8.99
 3 -8 -1 463.54 12.04
 -1 -3 8 464.51 11.53
 -3 -8 1 441.71 10.89
 8 1 3 469.57 8.08
 -1 -3 8 448.5 11.56
 3 -8 -1 442.39 12.04
 3 8 1 455.87 12.31
 -3 8 -1 464.38 11.38
 -8 -1 3 480.25 10.38
 3 -8 -1 464.81 12.73
 -8 -1 3 463.36 11.93
 1 3 8 449.91 11.22
 -3 -8 1 456.26 11.7
 3 8 1 458.98 12.25
 -3 8 -1 462.88 10.75
 3 -8 -1 460.79 9.58
 -8 1 -3 471.47 12.16
 -1 3 -8 433.42 11.2
 1 -3 -8 446.51 11.4
 -1 -3 8 452.28 11.92
 8 -1 -4 1051.9 18.31
 -8 1 -4 1053.55 20.39
 -1 4 -8 1068.53 15.34
 4 -8 -1 1054.06 15.23
 -8 -1 4 1061.66 16.21
 -4 8 -1 1062.39 19.48
 8 1 4 1054.2 18.23
 8 1 4 1039.18 14.25
 4 -8 -1 1098.47 18.89
 4 -8 -1 1067.28 17.51
 -4 -8 1 1050.4 16.76
 -4 -8 1 1073.5 12.96
 -1 -4 8 1074.32 18.08
 4 8 1 1040.37 19
 4 -8 -1 1045.03 19.06
 1 4 8 1035.42 18.78
 -4 8 -1 1092.18 16.97
 -1 -4 8 1073.15 18.74
 -1 -4 8 1031.32 19.36
 8 1 4 1090.24 13.37
 -1 -4 8 1094.01 18.74
 -4 8 -1 1076.65 16.02
 -4 -8 1 1087.88 18.63
 -8 -1 4 1091.13 18.69
 4 8 1 1080.52 19.22
 1 4 8 1081.68 19.59
 1 4 8 1076.72 17.16
 -8 1 -4 1028.83 18.35
 4 -8 -1 1093.52 20.12
 -1 4 -8 1067.86 17.52
 1 -4 -8 1037.65 17.39
 -8 -1 4 1081.56 16.53
 -5 8 -1 308.83 10.94
 5 -8 -1 318.44 9.04
 -8 1 -5 321.59 11.58
 8 -1 -5 313.34 10.36
 8 1 5 306.29 10.21
 -1 5 -8 303.05 8.79
 5 -8 -1 328.93 10.53
 8 1 5 312.79 8.17
 -1 -5 8 334.52 10.4
 -1 -5 8 333.96 10.11
 -5 -8 1 301.41 8.92
 5 -8 -1 304.03 9.68
 5 8 1 313.48 10.63
 -1 -5 8 309.5 10.53
 5 -8 -1 313.89 10.8
 8 1 5 313.61 7.9
 -5 8 -1 311.59 8.85
 -1 -5 8 294.04 10.68
 1 5 8 311.27 10.5
 5 -8 -1 320.95 11.2
 1 5 8 317.57 9.09
 5 8 1 299.97 10.4
 1 5 8 308.34 10.71
 -8 -1 5 314.52 10.38
 -8 1 -5 303.72 10.33
 -1 -5 8 326.94 10.34
 -1 5 -8 308.66 9.52
 -5 -8 1 309.12 10.31
 -5 8 -1 311.66 8.41
 -8 -1 5 307.92 9.45
 1 -5 -8 308.74 9.55
 8 -1 -6 768.42 16.73
 8 1 6 761.17 16.58
 6 -8 -1 756.68 14.88
 -1 6 -8 769.47 14.61
 -8 1 -6 757.18 18.31
 -6 8 -1 785.65 18.19
 -1 -6 8 791.64 15.9
 -6 -8 1 769.79 14.28
 6 -8 -1 779.93 15.81
 8 1 6 783.03 13.53
 -1 -6 8 783.67 16.41
 6 8 1 780.76 17.11
 1 6 8 765.09 16.87
 -1 -6 8 767.31 17.25
 -1 -6 8 768.09 17.86
 8 1 6 801.06 13.68
 6 -8 -1 797.13 17.77
 -1 6 -8 766.09 17.89
 -8 1 -6 742.91 16.66
 -1 -6 8 788.53 16.33
 1 -6 -8 804.62 18.91
 -6 -8 1 778.07 16.87
 -6 -8 1 777.96 13.07
 -8 -1 6 792.01 17.06
 1 6 8 777.9 13.93
 -1 6 -8 783.27 15.3
 6 -8 -1 765.33 17.81
 6 8 1 770.25 17.08
 1 6 8 753.88 17.21
 -8 -1 6 792.77 16.19
 1 -6 -8 787.73 15.31
 -1 7 -8 539.54 12.92
 8 1 7 499.55 13.99
 -7 8 -1 513.82 15.37
 -8 1 -7 506.65 15.37
 8 -1 -7 490.57 13.92
 7 -8 -1 504.87 12.98
 -1 -7 8 524.19 13.88
 8 1 7 533.15 11.79
 -7 -8 1 549.07 12.06
 7 -8 -1 532.16 13.51
 -1 -7 8 524.59 13.24
 7 8 1 510.45 14.11
 -1 -7 8 510.88 14.61
 1 7 8 523.84 14.34
 8 1 7 517.43 11.84
 -1 7 -8 548.33 15.74
 -1 -7 8 497.06 14.96
 1 7 8 513.09 14.65
 -8 -1 7 535.08 14.54
 -1 -7 8 538.2 13.66
 1 -7 -8 548.2 16.05
 -7 -8 1 509.01 14.12
 -8 1 -7 512.12 14.34
 -1 7 -8 517.13 12.56
 7 -8 -1 534.48 15.38
 7 8 1 518.85 14.41
 1 -7 -8 514.69 12.5
 7 -8 2 97.09 5.75
 -8 -2 -7 95.19 6.42
 8 -2 7 86.12 6.09
 8 2 -7 87.96 5.72
 -7 8 2 90.51 6.12
 8 -2 7 93.83 5.62
 7 -8 2 93.1 5.7
 7 -8 2 95.83 6
 2 -7 8 89.79 5.88
 2 7 -8 91.36 6.67
 -2 7 8 91.45 5.91
 2 -7 8 90.57 6.41
 7 -8 2 97.12 6.6
 2 -7 8 80.47 6.03
 2 -7 8 91.86 6.09
 7 8 -2 87.65 6.09
 -2 7 8 92.59 6.51
 7 -8 2 87.37 6.24
 -7 -8 -2 86.12 5.98
 2 -7 8 100.26 6.1
 -8 2 7 85.79 5.78
 2 7 -8 96.54 5.28
 -2 -7 -8 96.39 5.22
 -8 -2 -7 95.28 5.98
 -2 -7 -8 107.61 7.42
 -8 -2 -7 86.97 6.17
 7 8 -2 92.91 6.43
 8 -2 6 591.13 15.19
 -8 -2 -6 582.47 15.36
 -6 8 2 647.37 15.53
 6 -8 2 589.94 13.21
 8 2 -6 590.57 14.08
 8 -2 6 610.33 13.75
 6 -8 2 631 14.55
 6 -8 2 645.56 15.03
 2 -6 8 621.84 14.73
 2 -6 8 611.65 15.82
 6 -8 2 589.65 15.82
 -2 6 8 583.15 14.48
 2 6 -8 597.67 16.3
 6 8 -2 609.67 15.64
 2 -6 8 615.77 14.96
 2 -6 8 594.23 15.62
 -2 6 8 617.75 12.29
 2 -6 8 631.62 15
 -6 -8 -2 594.42 15.13
 -6 8 2 605.02 13.1
 6 -8 2 603.59 15.76
 -2 6 8 598.63 16.02
 -8 2 6 614.92 14.8
 -8 -2 -6 619.22 14.62
 6 8 -2 603.37 15.77
 -2 -6 -8 632.93 13.28
 2 6 -8 610.47 13.19
 -8 -2 -6 634.42 15.58
 -2 -6 -8 616.68 17.25
 5 -8 2 274.63 8.35
 -5 8 2 286.99 9.92
 -8 -2 -5 258.35 9.92
 8 -2 5 268.37 9.95
 8 2 -5 264.89 9.09
 8 -2 5 280.39 9.02
 -5 -8 -2 271.85 7.99
 5 -8 2 289.2 9.8
 2 -5 8 285.82 9.73
 5 -8 2 286.52 9.74
 -2 5 8 283.33 9.86
 5 -8 2 290.09 10.76
 2 -5 8 273.26 10.22
 2 5 -8 282.46 10.81
 -5 8 2 270.53 8.21
 2 -5 8 273.81 10.14
 5 8 -2 279 10.37
 2 -5 8 271.25 9.65
 -2 -5 -8 273.84 8.74
 2 -5 8 265.48 9.64
 -2 5 8 278.23 8.43
 -5 -8 -2 255.28 9.61
 -5 8 2 275.12 8.83
 5 8 -2 273.32 10.38
 -2 5 8 265.51 10.47
 -8 2 5 274.47 9.59
 5 -8 2 273.57 10.39
 -8 -2 -5 267.02 9.29
 -8 -2 -5 253.46 9.26
 2 5 -8 271.88 8.87
 -2 -5 -8 273.65 11.24
 -8 2 4 758.69 14.41
 4 -8 2 782.2 13.02
 -4 8 2 767.13 15.62
 8 -2 4 752.81 16.1
 8 2 -4 729.86 14.49
 4 -8 2 769.49 15.46
 4 -8 2 783.7 15.8
 8 -2 4 788.81 14.75
 2 -4 8 751.22 15.34
 -4 -8 -2 769.95 13.64
 2 -4 8 737.09 16.26
 -4 8 2 728.94 13.85
 4 8 -2 757.63 16.83
 4 -8 2 758 16.95
 2 -4 8 771.87 15.66
 8 2 -4 794.32 13.55
 -2 4 8 756.79 15.96
 2 -4 8 751.52 16.09
 -2 -4 -8 784.76 18.4
 4 -8 2 784.45 17.06
 2 -4 8 763 16.18
 -2 4 8 755.11 14.14
 -8 2 4 756.2 15.45
 -4 8 2 748.64 14.57
 -8 -2 -4 752.08 14.97
 -8 -2 -4 747.63 15.03
 -2 -4 -8 759.13 14.57
 4 8 -2 775.76 16.79
 -4 -8 -2 769.52 16.23
 2 4 -8 743.32 14.66
 -8 2 3 15.4 2.18
 8 2 -3 13.99 2.08
 -3 8 2 16.01 2.26
 8 -2 3 15.79 2
 2 -3 8 12.87 2.09
 -3 -8 -2 16 2.1
 2 -3 8 11.21 1.86
 3 -8 2 14.35 2.15
 3 -8 2 18.64 2.48
 8 2 -3 14.81 1.81
 2 -3 8 9.44 1.82
 3 -8 2 18 2.64
 3 8 -2 19.17 2.79
 -3 8 2 12.48 1.96
 -8 -2 -3 14.81 2.11
 -2 -3 -8 13.64 2.06
 2 3 -8 14.81 2.16
 3 -8 2 20.43 2.04
 3 -8 2 15.75 1.71
 -2 -3 -8 13.64 2.39
 -3 8 2 19.55 2.44
 -3 -8 -2 13.11 2.1
 3 8 -2 15.21 2.39
 -8 2 3 16.13 2.25
 2 -3 8 10.68 1.92
 8 -2 3 17.32 2.52
 3 -8 2 17.37 2.55
 -2 3 8 13.56 2.05
 -8 -2 -3 15.06 2.04
 8 -2 2 1034.44 17.95
 -8 2 2 1061.55 18.02
 8 2 -2 1041.71 16.5
 2 -8 2 1093.02 12.42
 -2 8 2 1033.65 16.96
 2 -2 8 1083.74 17.46
 2 -8 2 1043.87 16.96
 2 -8 2 1055.46 17.97
 8 -2 2 1054.75 14.74
 -2 -8 -2 1052.08 16.54
 -2 8 2 991.14 16.68
 -2 -8 -2 1049.23 12.26
 2 -2 8 1061.93 17.1
 2 -2 8 1073.18 17.09
 2 -8 2 1049.3 16.05
 8 2 -2 1035.3 13.67
 2 -8 2 1020.39 17.96
 2 8 -2 1050.75 19.15
 2 -8 2 1015.99 18.74
 -2 2 8 1091.42 17.49
 -2 -2 -8 1036.58 17.03
 2 -8 2 1045.57 14.81
 2 -2 8 1087.79 18.9
 -8 -2 -2 1061.48 15.74
 2 8 -2 1028.73 18.4
 -2 -8 -2 1063.9 17.85
 -2 8 2 1044.39 17.35
 -8 -2 -2 1036.8 16.71
 -8 2 2 1091.05 17.96
 -2 -8 -2 1041.37 16.69
 8 2 -2 1041.24 16.59
 2 -8 2 1075.23 19.11
 2 2 -8 1041.44 17.38
 8 2 -1 191.92 7.01
 8 -2 1 190.24 7.61
 -8 2 1 188.68 7.87
 -1 8 2 175.2 6.82
 -2 -1 -8 187.51 6.01
 -1 -8 -2 183.8 7.08
 1 -8 2 182.08 7.4
 2 -1 8 181.41 7.03
 2 -1 8 180.04 6.75
 1 -8 2 196.85 7.16
 8 -2 1 186.03 5.88
 -1 -8 -2 179.82 5.34
 2 -1 8 190.43 6.9
 1 8 -2 184.36 7.85
 1 -8 2 180.07 7.75
 1 -8 2 182.22 7.36
 -1 -8 -2 185 6.83
 -1 8 2 206.79 7.77
 1 -8 2 187.54 6.56
 8 2 -1 190.2 5.52
 -1 8 2 186.77 7.38
 -8 -2 -1 189.18 6.46
 1 -8 2 191.07 6.68
 -1 -8 -2 192.06 7.38
 2 -1 8 176.87 7.56
 1 8 -2 190.7 7.74
 -2 1 8 185.39 7.36
 1 -8 2 187.9 7.88
 8 2 -1 181.19 6.52
 -2 -1 -8 187.87 7.32
 -1 -8 -2 178.65 7.12
 2 1 -8 188.49 7.45
 -8 2 0 1064.42 19.05
 -2 0 -8 1128.74 14.83
 8 -2 0 1084.64 17.97
 0 -8 -2 1102.9 11.24
 8 2 0 1098.3 16.75
 0 8 -2 1098.24 17.4
 0 -8 2 1038.98 15.88
 0 -8 2 1073.89 17.78
 2 0 8 1073.15 15.71
 8 -2 0 1139.47 14.02
 0 -8 -2 1096.2 17.63
 0 -8 2 1121.36 15.44
 0 8 -2 1108.64 18.92
 2 0 8 1114.12 15.36
 0 8 2 1070.25 17.92
 0 -8 2 1062.49 17.24
 0 -8 -2 1080.26 14.03
 0 -8 -2 1114.91 17.26
 8 2 0 1118.22 12.94
 0 -8 2 1108.2 15.37
 0 -8 -2 1128.65 11.53
 0 -8 -2 1078.24 17.85
 0 -8 2 1091.27 16.53
 2 0 8 1127.88 18.83
 8 2 0 1122.97 15.43
 -8 -2 0 1087.9 15.18
 -2 0 8 1095.85 18.04
 0 8 -2 1082.08 17.84
 0 8 2 1100.7 18.22
 -2 0 -8 1064.58 17.42
 0 -8 -2 1114.9 17.22
 2 0 -8 1097.63 17.98
 8 -2 -1 179.89 7.34
 8 2 1 186.16 6.99
 1 -8 -2 184.53 5.06
 -8 2 -1 183.52 8.1
 -2 1 -8 180.96 6.16
 -1 8 -2 189.67 7.44
 1 -8 -2 189.74 7.51
 -1 -8 2 184.94 7.34
 -1 -8 2 173.85 6.28
 2 1 8 181.6 6.18
 -1 -8 2 192.35 6.06
 8 -2 -1 196.38 5.71
 8 2 1 189.6 5.35
 2 1 8 193.74 5.83
 -1 -8 2 188.13 7.1
 1 8 2 191.88 7.74
 1 -8 -2 196.69 7.39
 -1 -8 2 191.73 6.15
 -1 8 -2 190.82 7.71
 -1 -8 2 175.95 6.91
 2 1 8 183.09 7.53
 -8 -2 1 189.11 6.36
 -8 -2 1 184.43 7.32
 -2 -1 8 190.02 7.57
 -1 8 -2 179.54 7.08
 8 2 1 193.64 6.03
 1 -8 -2 177.64 7.42
 2 -1 -8 187.61 7.49
 1 8 2 179.91 7.46
 -2 1 -8 184.5 7.33
 1 -8 -2 190.38 6.92
 2 -8 -2 980.14 12.95
 -8 2 -2 1002.03 19.39
 -2 2 -8 1014.1 15.07
 -2 8 -2 996.7 17.68
 8 -2 -2 992.32 17.37
 8 2 2 993.93 16.46
 -2 -8 2 1023.16 17.03
 -2 -8 2 1043.15 13.03
 2 2 8 995.25 13.65
 -2 -8 2 1045.36 14.04
 -2 -8 2 1011.35 14.44
 2 -8 -2 1031.74 17.79
 8 2 2 1041.36 12.74
 2 8 2 1022.86 18.1
 2 -8 -2 1051.83 17.67
 -2 -8 2 1019.5 16.32
 -2 8 -2 1004.98 17.36
 -8 -2 2 1012.35 15.16
 -2 -8 2 1016.64 17.14
 2 2 8 1024.92 17.65
 -2 -2 8 1060.53 18.1
 -2 8 -2 1015.93 16.35
 2 -8 -2 1028.66 18.39
 -2 -8 2 1018.58 11.44
 -8 -2 2 1045.25 17.57
 8 2 2 1022.21 13.5
 2 8 2 1000.76 17.88
 -8 2 -2 1000.68 17.59
 -2 2 -8 1014.4 17.21
 2 -2 -8 998.72 17.27
 2 -8 -2 1022.48 15.62
 3 -8 -2 14.65 1.76
 -2 3 -8 15.25 1.98
 -3 8 -2 15.31 2.4
 -8 2 -3 16.39 2.7
 8 -2 -3 13.19 2.13
 -3 -8 2 16.57 1.56
 -3 -8 2 12.39 1.6
 3 -8 -2 19.38 2.56
 -3 -8 2 12.65 2.02
 -3 -8 2 13.11 1.68
 8 2 3 14.14 1.48
 8 2 3 12.41 1.5
 3 8 2 18.1 2.56
 -3 -8 2 15.18 2.07
 3 -8 -2 15.62 2.32
 -3 8 -2 13.34 2.06
 2 3 8 13.57 2.25
 -8 2 -3 11.88 2.15
 8 2 3 15.38 2.24
 -2 3 -8 14 2.23
 2 3 8 13.86 2.23
 -3 8 -2 13.04 1.84
 3 8 2 13.04 2.14
 2 3 8 10.71 1.81
 -8 -2 3 17 2.15
 -3 -8 2 16.02 1.56
 3 -8 -2 13.92 2.28
 8 2 3 12.36 1.51
 3 -8 -2 17.9 2.05
 -2 -3 8 22.26 2.71
 -8 -2 3 14.27 2.16
 2 -3 -8 13.72 2.21
 -3 -8 2 17.12 2.41
 -8 2 -4 743.29 17.53
 -2 4 -8 761.51 14.13
 4 -8 -2 772.25 13.29
 -4 8 -2 737.32 16.47
 8 -2 -4 766.91 15.97
 8 2 4 754.76 15.31
 -4 -8 2 758.06 14.68
 -4 -8 2 770.22 11.34
 8 2 4 753.4 11.23
 -2 -4 8 778.34 15.45
 4 -8 -2 816.18 16.46
 4 8 2 730.67 15.86
 -2 -4 8 749.26 16.58
 4 -8 -2 780.51 16.25
 8 2 4 780.69 12.2
 2 4 8 753.01 16.04
 -4 8 -2 775.59 14.66
 4 -8 -2 786.58 17.09
 -4 -8 2 771.37 15.95
 2 4 8 785.33 14.94
 -4 -8 2 772.62 11.72
 4 -8 -2 772.67 12.54
 -2 -4 8 787.15 16.03
 2 -4 -8 771.98 15.32
 4 8 2 773.73 16.23
 -8 -2 4 770.48 14.73
 2 4 8 763.26 16.14
 -8 -2 4 810.68 16.25
 -8 2 -4 775.99 16.21
 -2 4 -8 739.84 14.94
 -4 8 -2 782.8 13.46
 -2 5 -8 276.3 8.9
 8 2 5 261.12 9.3
 8 -2 -5 263.51 9.59
 5 -8 -2 273.4 8.54
 -8 2 -5 283.07 11.13
 -5 8 -2 287.15 10.72
 -2 -5 8 277.61 9.55
 5 8 2 277.77 9.99
 5 -8 -2 265.68 9.87
 -5 8 -2 273.06 8.48
 2 5 8 286.6 10.13
 8 2 5 279.5 7.82
 -2 -5 8 258.2 10.05
 -5 -8 2 276.97 7.55
 -5 -8 2 271.21 9.8
 2 5 8 276.63 8.73
 2 5 8 271.4 9.95
 -2 -5 8 282.7 9.76
 5 8 2 272.89 9.9
 -8 -2 5 268.26 9.62
 -8 2 -5 286.35 10.15
 -2 5 -8 268.82 9.1
 5 -8 -2 284.76 10.62
 2 -5 -8 277.99 9.29
 -8 -2 5 276.34 9.27
 8 -2 -6 581.53 14.81
 -2 6 -8 579.43 13.48
 6 -8 -2 620.71 13.68
 -6 8 -2 608.61 16.32
 8 2 6 592.22 14.49
 -8 2 -6 605.35 16.69
 -2 -6 8 633.96 14.8
 -2 -6 8 599.53 15.28
 6 8 2 596.9 14.91
 -2 -6 8 604.74 15.94
 2 6 8 580.61 14.81
 8 2 6 623.78 12.47
 2 6 8 608.38 12.65
 -6 -8 2 604.84 15.01
 -8 -2 6 627.88 15.27
 -8 2 -6 601.64 15.15
 -2 -6 8 634.55 14.65
 6 8 2 617.01 15.29
 2 6 8 597.42 15.18
 6 -8 -2 609.2 16.02
 -6 -8 2 598.38 11.83
 -2 6 -8 592.59 13.59
 -8 -2 6 626.74 14.83
 2 -6 -8 606.1 13.78
 8 2 7 97.55 6.19
 8 -2 -7 101.43 6.45
 -2 7 -8 101.09 5.93
 -7 8 -2 92.55 6.7
 -8 2 -7 108.19 7.26
 7 -8 -2 111.44 6.19
 -2 -7 8 105.64 5.9
 -2 -7 8 97.76 6.04
 7 8 2 98.07 6.19
 2 7 8 96.99 6.28
 8 2 7 95.33 5.26
 -2 -7 8 97.2 6.68
 -7 -8 2 96.67 5.81
 -2 7 -8 88.43 6.32
 -2 -7 8 97.98 6.46
 2 -7 -8 107.7 7.08
 -8 -2 7 97.03 6.25
 -7 -8 2 95.32 6.18
 7 8 2 111.68 6.66
 2 7 8 92.89 6.28
 -7 -8 2 100.45 5.31
 -8 2 -7 105.13 6.64
 -2 7 -8 108.5 5.92
 -2 -7 8 97.65 5.87
 -8 -2 7 101.27 6.36
 -2 -7 8 103.31 6.83
 2 -7 -8 98.5 5.62
 8 -3 7 38.92 4.21
 7 -8 3 38.49 3.78
 8 3 -7 43.5 3.99
 -7 8 3 36.77 3.87
 7 -8 3 44.63 3.99
 3 -7 8 46.54 4.3
 8 -3 7 42.12 3.97
 7 -8 3 40.22 4.07
 3 -7 8 38.82 4.18
 8 -3 7 38.04 3.54
 3 -7 8 40.18 4.16
 7 -8 3 41.25 4.47
 3 -7 8 39.45 4.27
 7 -8 3 37.13 3.63
 3 7 -8 37.59 4.29
 3 -7 8 38.33 4.34
 -3 7 8 41.4 4.01
 7 8 -3 43.15 4.43
 7 8 -3 46.28 4.72
 -8 3 7 38.68 3.9
 -8 -3 -7 45.86 4.68
 3 -7 8 43.48 4.11
 -7 -8 -3 41.71 4.35
 -3 7 8 41.98 4.49
 -3 -7 -8 37.24 4.44
 3 -7 8 40.96 3.98
 -8 -3 -7 37.64 3.79
 -3 -7 -8 38.26 3.33
 7 -8 3 37.78 4.15
 -6 8 3 182.53 8.09
 8 -3 6 191.22 8.8
 8 3 -6 181.47 7.69
 6 -8 3 181.2 7.45
 6 -8 3 191.77 8.1
 3 -6 8 193.14 8.41
 6 -8 3 182.08 8.23
 8 -3 6 179.32 7.81
 8 3 -6 200.83 8.23
 6 -8 3 181.25 7.89
 3 -6 8 169.02 8.08
 -3 6 8 192.05 8.28
 6 -8 3 179.38 8.86
 3 -6 8 200.81 8.77
 3 -6 8 191.15 8.9
 3 6 -8 185.12 9.17
 6 8 -3 181.24 8.74
 3 -6 8 185.95 8.91
 3 -6 8 189.12 8.45
 -6 -8 -3 195.05 8.92
 -3 6 8 190.6 9.22
 -3 6 8 194.23 7.17
 3 -6 8 196.14 8.04
 6 -8 3 195.32 9
 -8 -3 -6 186.11 7.97
 -6 8 3 185.59 7.64
 -8 3 6 184.86 8.09
 6 8 -3 182.26 8.85
 -8 -3 -6 185.26 8.76
 -3 -6 -8 188.94 7.27
 3 6 -8 185.46 7.36
 -3 -6 -8 198.37 9.99
 8 3 -5 137.62 6.49
 -5 8 3 140.02 6.81
 8 -3 5 130.77 7.08
 5 -8 3 137.09 6.07
 3 -5 8 133.8 6.78
 -5 -8 -3 131.51 5.62
 8 -3 5 138.79 6.69
 5 -8 3 137.64 6.82
 5 -8 3 131.31 6.84
 3 5 -8 127.6 7.39
 3 -5 8 140.78 7.44
 5 -8 3 146.57 7.84
 3 -5 8 134.15 6.78
 5 -8 3 133.17 6.74
 -3 5 8 135.59 6.88
 8 3 -5 137.84 6.43
 3 -5 8 133.63 6.9
 -5 8 3 139.53 6.01
 5 8 -3 129.39 7.28
 3 -5 8 139.34 7.31
 3 -5 8 138.75 7.15
 5 8 -3 148.58 7.79
 -5 -8 -3 135.11 7.24
 5 -8 3 136.17 7.35
 -3 5 8 135.93 6.08
 -8 3 5 138.85 6.82
 -8 -3 -5 138.11 6.59
 -8 -3 -5 129.62 6.9
 -5 8 3 144.05 6.72
 -3 -5 -8 133.06 6.17
 3 5 -8 153.01 6.8
 -3 -5 -8 151.21 8.47
 8 -3 4 56.27 4.53
 4 -8 3 59.99 3.76
 8 3 -4 54.37 3.95
 -4 8 3 53.2 4.06
 -8 3 4 62.45 4.26
 4 -8 3 58.67 4.45
 3 -4 8 58.56 4.36
 4 -8 3 51.12 4.13
 -4 -8 -3 59.89 3.86
 8 -3 4 60.5 4.21
 4 8 -3 54.94 4.69
 3 -4 8 51.93 3.93
 3 -4 8 57.3 4.57
 8 3 -4 56.29 3.9
 3 -4 8 59.8 4.53
 -3 4 8 58.39 4.47
 3 -4 8 53.94 4.41
 4 -8 3 48.12 4.43
 -4 8 3 57.63 3.96
 -3 -4 -8 60.43 5.24
 4 -8 3 60.72 3.67
 4 -8 3 58.44 4.75
 -3 -4 -8 56.49 4.07
 3 -4 8 57.7 4.6
 4 8 -3 60.34 4.84
 -4 8 3 64.28 4.55
 -4 -8 -3 55.36 3.76
 -8 -3 -4 51.35 4.15
 -8 3 4 58.78 4.33
 -8 -3 -4 58.14 4.13
 -3 4 8 56.53 3.99
 -4 -8 -3 56.59 4.55
 3 4 -8 58.36 4.24
 3 -8 3 142.17 5.25
 8 3 -3 145.31 6.22
 8 -3 3 136.45 6.82
 -3 8 3 147.46 6.5
 -8 3 3 150.45 6.79
 -3 -8 -3 139.63 6
 3 -8 3 138.05 6.67
 8 -3 3 141.41 6.05
 3 -8 3 134.81 6.53
 3 -3 8 149.07 6.78
 -3 8 3 138.36 6.27
 3 -3 8 140.24 6.04
 3 8 -3 146.12 7.47
 3 -3 8 144.45 6.67
 3 -8 3 154.03 6.72
 3 -3 8 143.1 6.82
 3 -8 3 140.9 7.19
 8 3 -3 141.03 5.78
 3 -8 3 126.5 6.94
 -8 3 3 143.92 6.61
 -3 -3 -8 139.57 7.72
 8 3 -3 150.01 6.96
 3 -8 3 143.9 5.49
 3 -8 3 146.07 5.31
 3 -3 8 145.34 7.16
 -8 -3 -3 131.32 6
 3 8 -3 149.4 7.34
 -3 3 8 132.55 6.14
 -3 8 3 145.07 6.73
 -3 -8 -3 136.74 6.87
 3 -8 3 152.85 7.44
 -8 -3 -3 145.99 6.54
 -3 -8 -3 139.6 5.95
 -3 -3 -8 146.7 6.51
 3 3 -8 142.73 6.52
 8 3 -2 28.49 2.72
 8 -3 2 45.64 3.89
 2 -8 3 34.68 2.36
 -2 8 3 42.91 3.42
 -8 3 2 44.4 3.85
 2 -8 3 36.61 3.47
 8 -3 2 38.03 3.04
 -2 -8 -3 36.33 3.15
 2 -8 3 34.24 3.14
 3 -2 8 36.62 3.26
 2 -8 3 40.17 3.49
 2 -8 3 33.04 3.52
 2 -8 3 47.22 3.64
 3 -2 8 35.6 2.82
 2 -8 3 38.63 3.68
 -2 8 3 45.39 3.67
 8 3 -2 39.2 2.98
 2 8 -3 30.43 3.37
 3 -2 8 38.29 3.37
 3 -2 8 36.39 3.26
 -2 -8 -3 38.62 2.98
 -2 8 3 39.59 3.55
 8 3 -2 35.75 3.28
 2 -8 3 43.42 3.19
 3 -2 8 39.76 3.72
 2 -8 3 36.07 2.55
 2 8 -3 44.55 3.92
 -8 -3 -2 35.6 3.13
 2 -8 3 39.29 3.76
 -2 -8 -3 43.02 3.8
 3 2 -8 37.58 3.44
 -3 2 8 39.81 3.45
 -3 -2 -8 40.67 3.52
 -2 -8 -3 35.18 3.1
 8 -3 1 430.95 11.6
 -3 -1 -8 442.14 10.13
 8 3 -1 430.29 10.3
 -8 3 1 430.85 12.16
 1 -8 3 453.2 11.87
 -1 -8 -3 441.95 11.11
 8 -3 1 450.35 9.88
 1 -8 3 444.26 11.15
 1 -8 3 439.86 10.57
 3 -1 8 442.84 11.03
 1 -8 3 408.1 11.44
 -1 -8 -3 449.24 10.23
 1 -8 3 464.32 10.77
 8 3 -1 437.35 9.45
 1 8 -3 421.4 12.15
 3 -1 8 447.72 10.71
 3 -1 8 418.41 8.65
 -1 8 3 414.87 11.1
 3 -1 8 436.22 10.71
 1 -8 3 439.69 10.45
 -1 -8 -3 438.03 11
 3 -1 8 448.46 12.29
 1 -8 3 438.25 8.29
 8 3 -1 438.23 10.83
 1 8 -3 422.59 11.65
 -8 -3 -1 438.67 10.48
 -3 1 8 425.99 11.26
 -1 8 3 441.81 11.72
 1 -8 3 441.52 12.24
 -3 -1 -8 438.28 11.34
 -1 -8 -3 460.43 11.91
 3 1 -8 428.22 11.46
 8 -3 0 54 4.08
 -8 3 0 62.16 4.8
 -3 0 -8 71.29 4.14
 0 8 -3 60.04 4.16
 8 3 0 68.57 4.11
 0 -8 3 63.99 3.88
 0 -8 3 63.14 4.08
 0 -8 -3 66.43 4.44
 8 -3 0 63.64 3.64
 0 -8 3 64.04 4.42
 3 0 8 63.28 4.14
 0 -8 -3 58.01 2.99
 0 -8 3 63.9 4.43
 3 0 8 65.02 3.98
 3 0 8 70.68 3.96
 0 8 -3 65.5 4.72
 0 -8 -3 63.87 3.99
 0 -8 3 62.5 3.92
 0 8 3 61.83 4.37
 8 3 0 68.11 3.67
 0 -8 -3 66.03 4.43
 -3 0 8 60.47 4.33
 8 3 0 63.3 3.93
 0 -8 3 58.62 3.99
 -3 0 -8 65.37 4.45
 3 0 8 59.86 4.49
 0 -8 3 66.8 3.19
 0 8 -3 59.98 4.28
 0 -8 -3 62.13 4.34
 0 8 3 54.1 4.15
 -8 -3 0 65.18 4
 3 0 -8 63.47 4.42
 3 -1 -8 438.97 11.61
 8 -3 -1 426.22 11.51
 8 3 1 425.82 10.36
 -3 1 -8 457.44 10.66
 1 -8 -3 459.85 8.68
 -1 8 -3 425.9 11.3
 -8 3 -1 440.85 12.93
 1 -8 -3 475.91 11.99
 8 -3 -1 459.9 9.52
 3 1 8 436.65 9.65
 -1 -8 3 447.23 11.57
 -1 -8 3 447.64 10.12
 -1 -8 3 431.86 10.26
 -1 -8 3 451.12 9.67
 8 3 1 439.17 9.17
 -1 -8 3 416.64 11.14
 3 1 8 469.13 9.26
 1 -8 -3 449.35 10.92
 -1 8 -3 455.64 12.18
 1 8 3 434.59 11.76
 -1 -8 3 444.27 11.32
 3 1 8 457.34 12.18
 -8 -3 1 438.31 10.42
 1 -8 -3 454.03 11.26
 8 3 1 443.23 9.95
 -1 8 -3 466.71 11.52
 -3 -1 8 453.93 11.88
 -1 -8 3 450.31 8.21
 -8 -3 1 437.85 11.26
 1 -8 -3 437.95 11.72
 -1 8 -3 433.53 7.8
 1 8 3 429.82 11.69
 -3 1 -8 445.62 11.56
 3 -1 -8 421.04 11.43
 1 -8 -3 447.24 7.79
 -8 3 -2 37.43 3.93
 -2 8 -3 40.33 3.68
 8 -3 -2 38.78 3.56
 3 -2 -8 42.88 3.7
 -3 2 -8 42.33 3.37
 8 3 2 40.76 3.32
 2 -8 -3 38.43 2.74
 -2 -8 3 41.2 3.11
 -2 -8 3 39.36 2.73
 -2 -8 3 40.25 3.03
 2 -8 -3 31.97 3.23
 3 2 8 40.67 2.81
 -2 -8 3 39.68 3.46
 2 8 3 37.78 3.56
 -2 8 -3 40.42 3.6
 2 -8 -3 38.6 3.39
 8 3 2 44.59 3.01
 -2 -8 3 42.6 3.67
 -2 -8 3 37.85 2.5
 3 2 8 36.99 3.5
 2 8 3 39.77 3.66
 -2 8 -3 43.47 2.75
 8 3 2 43.09 3.09
 -2 8 -3 41.6 3.39
 -3 -2 8 40.29 3.63
 -8 -3 2 41.4 3.57
 3 2 8 35.94 3.31
 -8 -3 2 42.3 3.34
 2 -8 -3 37.24 3.22
 2 -8 -3 39.31 3.68
 -3 2 -8 36.25 3.36
 3 -2 -8 41.22 3.67
 -3 3 -8 140.29 6.27
 3 -3 -8 155.42 7.11
 -3 8 -3 132.29 6.84
 3 -8 -3 142.58 5.61
 8 3 3 144.4 6.39
 -8 3 -3 133.63 7.5
 8 -3 -3 139.5 6.83
 -3 -8 3 162.52 5.26
 3 3 8 143.11 4.88
 -3 -8 3 138.04 5.56
 -3 -8 3 158.02 5.96
 3 -8 -3 133.37 6.45
 3 8 3 153.65 7.22
 3 3 8 142.1 6.92
 -3 -8 3 147.98 6.62
 8 3 3 136.12 5.3
 -3 8 -3 139.07 6.53
 3 -8 -3 149.82 7.28
 -8 -3 3 137.59 6.22
 -3 -8 3 164.78 7.46
 3 3 8 141.61 6.65
 3 3 8 130.91 6.4
 -3 8 -3 135.81 5.89
 -8 3 -3 140.78 6.87
 8 3 3 146.53 5.59
 -3 -8 3 142.05 5.02
 -3 8 -3 149.19 5.56
 -8 -3 3 142.21 6.62
 3 8 3 134.29 6.73
 3 -8 -3 144.12 6.02
 -3 3 -8 148.41 6.8
 -3 -3 8 142.07 6.84
 3 -3 -8 142.23 6.74
 4 -8 -3 63.04 3.96
 8 -3 -4 57.1 4.44
 -8 3 -4 60.15 5.17
 8 3 4 54.71 4.13
 -4 8 -3 57.04 4.76
 -3 4 -8 53.7 4.07
 3 -4 -8 52.84 4.24
 -4 -8 3 62.02 3.4
 8 3 4 57.82 3.6
 4 8 3 62.39 4.66
 4 -8 -3 55.27 4.33
 -3 -4 8 51.93 4.45
 -4 -8 3 53.44 4.38
 -4 8 -3 62.37 4.31
 3 4 8 61.4 4.64
 -8 -3 4 48.01 3.87
 8 3 4 61.13 3.61
 -4 -8 3 66.45 4.84
 3 4 8 59.09 4.33
 -4 -8 3 55.02 3.33
 3 4 8 58.3 4.4
 -4 8 -3 58.31 3.68
 -3 -4 8 57.66 4.43
 4 -8 -3 52.97 4.5
 4 8 3 46.96 4.08
 -8 -3 4 63.92 4.59
 3 -4 -8 56.56 4.3
 -4 8 -3 63.64 3.9
 -8 3 -4 50.31 4.27
 -3 4 -8 55.66 4.23
 4 -8 -3 60.83 3.83
 5 8 3 135.7 7.06
 -5 8 -3 143.36 6.38
 8 3 5 145.95 5.97
 3 5 8 146.02 7.32
 -5 -8 3 148.65 7.25
 -3 -5 8 137.51 7.39
 3 5 8 134.6 6.32
 5 8 3 136.55 7.05
 -5 -8 3 152.4 7.5
 -3 -5 8 140.69 6.95
 -5 -8 3 139.79 5.64
 -8 -3 5 142.42 7.08
 -5 8 -3 144.51 6.28
 -8 3 -5 142.07 7.28
 3 5 8 139.3 7.04
 -3 5 -8 149.62 6.99
 5 -8 -3 136.58 7.44
 3 -5 -8 138.63 6.75
 -8 -3 5 148.41 7.08
 -8 3 -5 144.75 8.14
 -3 5 -8 136.81 6.72
 5 -8 -3 130.77 6.07
 -5 8 -3 141.04 7.69
 8 3 5 139.53 6.72
 8 -3 -5 142.31 7.18
 3 -5 -8 140.34 6.89
 6 8 3 191.11 8.5
 8 3 6 189.6 7.19
 3 6 8 190.11 8.51
 -3 -6 8 198.34 9.17
 -6 -8 3 177.9 7.98
 -8 3 -6 181.08 8.46
 -6 -8 3 203.95 8.91
 3 6 8 204.56 7.67
 6 8 3 186.11 8.4
 -3 6 -8 195.19 8.09
 3 6 8 181.83 8.36
 -6 -8 3 190.68 7
 -8 -3 6 201.27 8.69
 -8 -3 6 194.84 8.52
 3 -6 -8 192 7.98
 -3 -6 8 197.12 8.28
 6 -8 -3 185.46 7.66
 -8 3 -6 181.55 9.32
 3 -6 -8 197.75 8.34
 -6 8 -3 192.86 9.35
 -3 6 -8 195.16 8.36
 8 -3 -6 175.24 8.27
 8 3 6 181.35 7.93
 7 8 3 38.83 3.99
 -7 -8 3 35.16 3.64
 8 3 7 37.39 3.44
 3 7 8 39.29 4.09
 -3 -7 8 37.16 4.3
 -3 -7 8 35.05 3.58
 -7 -8 3 40.63 3.5
 -7 -8 3 33.57 3.87
 3 7 8 38.62 4.05
 -3 -7 8 38.58 4.31
 7 8 3 41.11 4.09
 -3 7 -8 39.15 3.7
 -8 -3 7 40.05 4.12
 -8 3 -7 40 4.15
 -8 -3 7 44.95 4.37
 3 -7 -8 40.6 3.75
 7 -8 -3 36.09 3.57
 3 -7 -8 36.24 3.64
 8 -3 -7 37.64 4.03
 -8 3 -7 35.52 4.31
 -3 7 -8 35.45 3.74
 -7 8 -3 38.47 4.49
 8 3 7 34.12 3.7
 7 -8 4 172.94 7.93
 -7 8 4 174.58 8.04
 4 -7 8 167.06 7.83
 8 4 -7 167.84 7.6
 8 -4 7 162.99 8.49
 8 -4 7 164.38 7.95
 7 -8 4 168.77 7.75
 7 -8 4 160.38 8.16
 4 -7 8 161.09 8.14
 8 4 -7 163.87 8.15
 4 -7 8 163.83 8.9
 4 7 -8 157.43 8.96
 4 -7 8 165.45 8.56
 7 -8 4 166.04 8.86
 4 -7 8 175.34 8.64
 7 -8 4 177.56 8.02
 7 8 -4 168.36 8.77
 -4 7 8 161.4 7.72
 8 -4 7 162.98 7.68
 4 -7 8 167.01 8.57
 8 4 -7 162.05 7.75
 4 -7 8 173.36 8.33
 -8 4 7 159.58 7.74
 7 8 -4 165.32 9
 -7 8 4 175.25 7.94
 -7 -8 -4 169.61 8.9
 -8 -4 -7 168.56 7.78
 -4 -7 -8 179.42 9.96
 7 -8 4 173.36 8.74
 -4 7 8 167.77 8.94
 4 -7 8 168.15 8.02
 -8 -4 -7 184.57 9.54
 8 -4 6 45.95 4.45
 -6 8 4 44.75 3.9
 8 4 -6 38.35 3.51
 6 -8 4 42.99 3.74
 8 -4 6 38.18 3.77
 6 -8 4 40.94 4.08
 6 -8 4 46.49 4.11
 4 -6 8 42.24 4.07
 6 -8 4 48.46 4.74
 4 -6 8 42.94 4.29
 4 6 -8 47.26 4.72
 6 -8 4 41.01 3.89
 4 -6 8 40.27 4.07
 8 4 -6 44.5 4.1
 -4 6 8 49.37 4.18
 6 8 -4 39.76 4.25
 8 -4 6 43.28 3.92
 4 -6 8 44.48 4.33
 4 -6 8 49.98 4.84
 4 -6 8 50.7 4.57
 6 8 -4 37.66 4.21
 -8 4 6 36.74 3.69
 -4 6 8 38.62 3.32
 -6 8 4 41.36 3.83
 6 -8 4 35.71 3.88
 -6 -8 -4 41.55 4.31
 -4 6 8 42.17 4.51
 4 6 -8 43.68 3.78
 -8 -4 -6 43.04 3.8
 4 -6 8 42.28 3.8
 -4 -6 -8 42.8 3.57
 -8 -4 -6 46.62 4.62
 -4 -6 -8 42.96 4.82
 8 -4 5 911.61 18.75
 8 4 -5 896.56 16.09
 -5 8 4 937.85 17.17
 5 -8 4 954.66 16.57
 5 -8 4 973.43 18.96
 8 -4 5 931.5 17.96
 5 -8 4 950.65 18.72
 4 -5 8 929.49 18.24
 5 -8 4 952.58 18.09
 8 -4 5 932.56 17.8
 4 -5 8 888.72 19.07
 -5 8 4 928.94 15.88
 4 -5 8 940.6 18.69
 -4 5 8 910.09 17.65
 4 -5 8 889.04 17.61
 4 -5 8 903.33 18.51
 5 -8 4 945.63 20.06
 4 5 -8 952.07 20.26
 5 8 -4 928.29 20
 5 -8 4 929.57 18.31
 8 4 -5 918.14 17.55
 5 -8 4 935.24 19.27
 4 -5 8 947.63 16.4
 -4 5 8 925.06 16.34
 -5 8 4 904.01 17.64
 -5 -8 -4 937.78 19.67
 -4 -5 -8 915.91 16.33
 -8 4 5 933.43 17.56
 -8 -4 -5 881.99 16.39
 -8 -4 -5 936.63 19.25
 8 -4 5 945.86 16.48
 5 8 -4 894.48 19.63
 4 5 -8 897.75 16.66
 -4 -5 -8 985.76 21.92
 4 -5 8 946.89 19.13
 4 -8 4 129.73 5.66
 8 4 -4 128.94 5.84
 -4 8 4 124.95 6.04
 -8 4 4 126.29 6.28
 8 -4 4 111.1 6.41
 4 -8 4 111.43 6.32
 8 -4 4 127.86 6.37
 4 -4 8 126.37 6.56
 4 -8 4 125.18 6.57
 4 -8 4 120.8 6.49
 -4 -8 -4 121.9 5.51
 4 -4 8 113.38 6.53
 4 8 -4 115.48 6.93
 4 -8 4 113.3 6.38
 4 -4 8 120.93 6.5
 4 -8 4 105.63 6.61
 -4 4 8 127.38 6.6
 4 -8 4 123.63 7.16
 4 -8 4 121.14 6.48
 -4 8 4 117.22 5.8
 4 -4 8 127.39 6.73
 4 -4 8 124.11 6.22
 8 4 -4 126.74 6.18
 4 -8 4 118.95 6.75
 8 4 -4 119.5 6.78
 -4 -8 -4 114.35 6.76
 4 -8 4 118.45 5.5
 4 -4 8 110.81 6.51
 -8 -4 -4 119.89 6.57
 4 8 -4 125.53 7.19
 -4 4 8 118.75 5.97
 -8 -4 -4 117.95 5.79
 -8 4 4 118.94 6.18
 -4 -4 -8 119.06 5.97
 4 4 -8 129.39 6.38
 -4 8 4 127.02 6.59
 4 -4 8 124 5.52
 -4 -4 -8 125.67 7.62
 8 4 -3 1194.68 17.18
 8 -4 3 1161.22 20.03
 -8 4 3 1201.51 19.82
 3 -8 4 1238.35 16.19
 -3 8 4 1198.74 18.11
 3 -8 4 1176.3 19.81
 -3 -8 -4 1193.84 17.68
 4 -3 8 1232.72 19.73
 8 -4 3 1221.13 15.23
 8 -4 3 1212.34 18.69
 3 -8 4 1216.73 20.08
 3 -8 4 1206.56 19.59
 4 -3 8 1157.31 19.91
 3 8 -4 1165.48 21.56
 4 -3 8 1223.09 19.83
 -3 8 4 1171.42 18.55
 8 4 -3 1207.86 18.21
 3 -8 4 1157.48 21.13
 3 -8 4 1155.98 20.42
 3 -8 4 1138.67 21.12
 3 -8 4 1216.89 19.54
 4 -3 8 1188.07 17.76
 -3 -8 -4 1211.39 17.18
 -4 -3 -8 1184.04 18.8
 -4 -3 -8 1201.06 22.92
 3 -8 4 1205.01 16.78
 8 4 -3 1176.11 20.21
 4 -3 8 1242.73 21.43
 3 -8 4 1203.15 16.57
 3 8 -4 1187.37 21.33
 -4 3 8 1182.43 18.82
 -8 -4 -3 1187.42 19.59
 -3 -8 -4 1232.05 21.49
 -8 4 3 1200.78 19.16
 -3 8 4 1133.34 19.58
 3 -8 4 1192.29 20.85
 -8 -4 -3 1187.27 17.71
 4 3 -8 1166.74 19.19
 -4 -2 -8 619.76 12.87
 8 -4 2 606.15 14.18
 -8 4 2 610.04 14.57
 8 4 -2 599.77 12.01
 2 -8 4 588.78 13.66
 2 -8 4 639.19 13.62
 4 -2 8 638.58 13.8
 8 -4 2 615.64 12.77
 2 -8 4 631.43 14.39
 2 -8 4 600.83 14.78
 4 -2 8 599.33 13.57
 2 -8 4 637.09 13.74
 2 8 -4 607.44 15.29
 -2 8 4 597.64 13.45
 2 -8 4 583.34 14.86
 2 -8 4 591.07 14.55
 4 -2 8 605.81 13.49
 8 4 -2 610.15 12.49
 4 -2 8 627.03 11.79
 -4 -2 -8 628.72 16.24
 4 -2 8 629.17 15.13
 -4 2 8 611.7 13.68
 -2 -8 -4 622.98 12.71
 2 -8 4 634.53 11.53
 2 -8 4 621.87 12.65
 -2 -8 -4 623.34 14.94
 -4 -2 -8 607.1 13.54
 -8 -4 -2 619.97 13.58
 -2 8 4 608.91 14.27
 2 8 -4 611.44 14.8
 2 -8 4 631.41 15.04
 8 4 -2 604.94 13.98
 4 2 -8 604.62 13.86
 -8 4 1 8.17 1.77
 -4 -1 -8 11.79 1.9
 1 8 -4 8.68 1.68
 8 4 -1 7.3 1.39
 4 1 -8 8.99 1.82
 1 -8 4 5.39 1.39
 1 -8 4 8.81 1.72
 4 -1 8 9.67 1.77
 8 -4 1 7.66 1.51
 1 -8 4 10.19 1.87
 1 -8 4 9.3 1.85
 4 -1 8 6.32 1.43
 -1 8 4 12.22 2.02
 -1 -8 -4 9.21 1.47
 1 -8 4 10.28 2.03
 1 8 -4 9.03 1.99
 8 4 -1 8.5 1.53
 1 -8 4 9.46 2.03
 4 -1 8 7.07 1.53
 -4 -1 -8 9.4 1.94
 4 1 -8 10.17 1.82
 1 -8 4 12.91 2.01
 1 8 -4 9.29 1.98
 -8 -4 -1 9.82 1.76
 -1 -8 -4 11.43 2.09
 8 4 -1 8.01 1.65
 -1 8 4 11.49 2.09
 8 -4 1 10.57 1.82
 4 -1 8 8.59 1.93
 1 -8 4 5.59 1.11
 -4 1 8 11.33 1.97
 -1 -8 -4 9.23 1.68
 -4 0 -8 130.87 6.14
 8 -4 0 125.83 6.37
 0 8 -4 122.1 5.94
 8 4 0 124.32 5.4
 4 0 -8 130.57 6.46
 -8 4 0 119.45 6.75
 0 -8 4 117.92 5.77
 4 0 8 127.11 5.87
 8 -4 0 131.7 5.57
 0 -8 4 125.83 5.62
 0 -8 4 122.6 6.29
 0 8 4 128.65 6.42
 0 -8 4 126.71 6.52
 4 0 8 131.67 5.72
 0 -8 4 138 7.07
 0 -8 -4 131.42 5.55
 0 -8 4 132.31 5.96
 4 0 8 133 5.65
 0 8 -4 115.81 6.49
 8 4 0 126.91 5.51
 0 -8 4 126.43 4.89
 4 0 8 126.48 6.72
 8 4 0 124.93 5.9
 -8 -4 0 125.55 5.85
 0 -8 4 130.88 6.21
 0 8 4 129.55 6.6
 0 8 -4 126.39 6.37
 -4 0 8 124.59 6.34
 -4 0 -8 121.34 6.19
 0 -8 -4 115.79 6.19
 0 -8 -4 127.65 6.14
 4 0 -8 126.85 6.47
 4 -1 -8 9.12 1.86
 -1 8 -4 11.6 2.01
 -4 1 -8 12.57 2.02
 1 -8 -4 11.86 1.59
 8 -4 -1 12.26 2.08
 -8 4 -1 8.08 1.89
 -1 -8 4 11.41 1.8
 8 -4 -1 12.56 1.76
 4 1 8 7.8 1.4
 -1 -8 4 11.85 1.85
 -1 -8 4 12.8 1.8
 -1 8 -4 12.99 2.24
 8 4 1 12.68 1.75
 1 -8 -4 13.01 1.9
 -1 -8 4 10.82 2.09
 4 1 8 10.19 1.49
 -1 -8 4 10.93 2.07
 1 8 4 13.38 2.17
 -1 8 -4 9.36 1.3
 -4 1 -8 13.69 2.19
 1 -8 -4 12.31 1.47
 4 -1 -8 12.36 2.19
 -1 -8 4 9.65 1.81
 8 4 1 10.94 1.71
 8 4 1 16.55 2.15
 -8 -4 1 7.76 1.6
 1 -8 -4 10.86 2.12
 1 8 4 13.45 2.17
 -1 8 -4 11.82 1.97
 4 1 8 13.01 1.98
 4 1 8 13.97 2.29
 -1 -8 4 10.93 1.54
 -4 -1 8 9.86 1.86
 1 -8 -4 8.02 1.63
 -8 -4 1 11.88 1.98
 8 -4 -2 600.95 14.05
 8 4 2 608.03 12.43
 -2 8 -4 619.57 14.32
 2 -8 -4 609.82 11.51
 -8 4 -2 599.1 15.82
 4 -2 -8 603.95 14.1
 -4 2 -8 605.73 13.67
 -2 -8 4 619.92 12.55
 -2 -8 4 624.3 11.47
 -2 -8 4 591.72 12.04
 -2 -8 4 589.23 13.75
 8 4 2 622.79 12.03
 2 8 4 602.82 14.26
 -2 -8 4 587.55 14.6
 2 -8 -4 626.3 13.14
 -2 8 -4 599.97 14.29
 4 2 8 602.84 10.99
 4 2 8 630.73 14.66
 -2 -8 4 601.62 14.06
 2 -8 -4 612.99 14.33
 -8 -4 2 594.15 13.15
 -2 8 -4 611.47 13
 -2 -8 4 617.47 11.01
 2 8 4 583.79 14.11
 2 -8 -4 616.69 10.8
 2 -8 -4 630.36 13.83
 4 2 8 619.83 13.17
 -8 -4 2 606.44 13.45
 -2 8 -4 634.05 11.11
 -4 2 -8 591.67 13.86
 8 4 2 616.6 12.47
 -4 -2 8 655.61 14.76
 4 -2 -8 624.35 14.41
 4 -3 -8 1167.55 19.93
 -8 4 -3 1162.76 22.48
 8 4 3 1187.08 17.95
 8 -4 -3 1167.64 19.88
 3 -8 -4 1258.12 17.35
 -3 8 -4 1176.81 20.67
 -4 3 -8 1156.31 19.5
 -3 -8 4 1254.25 17.64
 -3 -8 4 1201.3 16.47
 -3 -8 4 1212.84 15.48
 8 4 3 1223.07 17.09
 -3 -8 4 1136.61 19.1
 3 -8 -4 1194.63 18.88
 -3 8 -4 1223.08 20.08
 4 3 8 1199.42 19.98
 3 8 4 1193.53 20.33
 -3 -8 4 1189.59 20.88
 -8 4 -3 1189.75 20.24
 -3 -8 4 1223.88 20.7
 4 3 8 1239.71 19.24
 -8 -4 3 1238.75 19.53
 -3 -8 4 1170.53 15.82
 4 3 8 1239.79 20.41
 3 8 4 1198.75 20.39
 8 4 3 1215.09 17.32
 -3 8 -4 1224.04 17.79
 3 -8 -4 1196.41 20.66
 -8 -4 3 1244.09 19.62
 3 -8 -4 1208.19 18.68
 -4 -3 8 1217.3 20.24
 -4 3 -8 1194.58 19.8
 -3 8 -4 1215.94 16.65
 4 -3 -8 1202.77 20.05
 -4 8 -4 115.99 6.81
 4 -4 -8 128.8 6.74
 4 -8 -4 122.52 5.79
 -4 4 -8 126.94 6.68
 8 4 4 119.26 5.95
 -8 4 -4 134.1 7.85
 8 -4 -4 122.43 6.61
 -4 -8 4 116.41 4.94
 8 4 4 110.56 5.3
 4 8 4 117.41 6.51
 4 4 8 120.08 6.51
 -4 -4 8 130.24 6.98
 -4 -8 4 121.33 6.74
 -4 8 -4 117.32 6.13
 -4 -8 4 118.63 6.65
 4 -4 -8 124.26 6.51
 4 4 8 118.68 6.29
 4 8 4 124.55 6.69
 4 4 8 121.59 6.25
 -8 -4 4 124.81 6.5
 8 4 4 125.77 5.65
 -4 8 -4 122.8 5.65
 -8 4 -4 122.31 6.69
 -8 -4 4 124.39 6.41
 -4 -4 8 119 6.43
 -4 4 -8 118.53 6.33
 4 -8 -4 127.04 6.97
 -4 -8 4 121.59 5.35
 4 -8 -4 126.49 5.89
 5 8 4 923.37 18.55
 -5 8 -4 918.52 16.79
 -5 -8 4 952.9 18.86
 4 5 8 921.52 18.3
 8 4 5 928.8 16
 -4 -5 8 903.73 18.97
 -8 4 -5 938.08 18.87
 -5 -8 4 953.11 19.28
 -8 -4 5 934.2 18.44
 4 5 8 940.03 17.45
 -4 -5 8 954.96 18.29
 5 8 4 933.76 18.51
 8 4 5 950.27 15.66
 -5 -8 4 946.94 15.6
 -8 -4 5 942.02 18.24
 -5 8 -4 912.43 16.43
 -4 5 -8 923.68 17.93
 4 5 8 936.91 18.03
 4 -5 -8 932.26 17.9
 5 -8 -4 919.42 16.62
 4 -5 -8 932.96 18.31
 -5 8 -4 921.46 19.85
 -4 5 -8 957.01 18.87
 -8 4 -5 911.11 20.79
 8 4 5 912.55 16.95
 8 -4 -5 927.68 18.6
 4 6 8 37.67 3.88
 6 8 4 49.56 4.47
 8 4 6 39.98 3.52
 -6 -8 4 49.86 4.43
 -4 -6 8 34.81 3.95
 -6 -8 4 42.82 4.28
 4 6 8 38.78 3.53
 6 8 4 40.83 4.01
 4 6 8 45.18 4.18
 -6 8 -4 39.36 3.67
 4 -6 -8 42.77 3.96
 -8 4 -6 41.64 4.16
 -6 -8 4 43.23 3.52
 -4 -6 8 47.39 4.16
 -4 6 -8 43.23 4
 -8 -4 6 45.13 4.22
 -4 -6 8 43.08 4.49
 -8 -4 6 33.97 3.78
 4 -6 -8 43.74 4.09
 6 -8 -4 37.54 3.57
 8 4 6 44.93 4.03
 -6 8 -4 37.83 4.28
 -4 6 -8 41.88 4.12
 -8 4 -6 44.44 4.76
 8 -4 -6 44.21 4.29
 8 4 7 179.83 7.69
 -4 -7 8 166.87 8.8
 7 8 4 161.87 8.06
 4 7 8 162.78 8.21
 -7 -8 4 162.61 7.89
 -7 -8 4 166.53 8.5
 -4 -7 8 175.75 8.08
 -8 -4 7 173.9 8.45
 -7 8 -4 167.29 7.87
 4 7 8 173.34 8.44
 -7 -8 4 165.35 7.22
 -8 4 -7 166.83 8.57
 -4 7 -8 176.98 8.06
 -4 -7 8 166.96 8.88
 -8 -4 7 164.36 8.44
 7 8 4 164.8 8.1
 4 -7 -8 164.85 7.68
 8 4 7 155.08 7.64
 4 -7 -8 154.85 7.71
 -4 7 -8 162.4 8.31
 8 -4 -7 164.18 8.41
 -7 8 -4 162.59 9.14
 -8 4 -7 156.03 9.07
 7 -8 -4 165.3 7.83
 -7 8 5 254.5 9.48
 8 -5 7 250.57 10.65
 7 -8 5 263.29 10.06
 5 -7 8 251.3 9.99
 5 -7 8 260.6 10.54
 7 -8 5 261.92 10.77
 7 -8 5 263.62 9.8
 7 -8 5 259.75 10.66
 8 -5 7 253.43 10.24
 5 -7 8 254.17 9.83
 7 -8 5 258.22 11.25
 5 -7 8 251.54 11.35
 8 -5 7 253.03 10.07
 5 -7 8 247.2 10.44
 -5 7 8 264.7 9.85
 7 -8 5 268.4 10.13
 5 -7 8 252.36 10.66
 8 5 -7 269.94 10.89
 5 7 -8 250.06 11.41
 7 8 -5 260.01 11.26
 5 -7 8 254.31 10.81
 8 5 -7 243.14 9.39
 5 -7 8 265.23 10.12
 5 -7 8 271.73 10.79
 7 8 -5 234.01 11.05
 -7 -8 -5 279.19 11.83
 -7 8 5 258.36 10.18
 -5 7 8 249.5 11.09
 -8 -5 -7 244.13 9.22
 7 -8 5 274.87 11.01
 -8 -5 -7 255.79 11.58
 -5 -7 -8 245.01 11.86
 -8 5 7 282.35 10.26
 6 -8 5 412.44 11.94
 5 -6 8 405.91 12.56
 -6 8 5 396.61 11.32
 8 -5 6 375.08 12.59
 6 -8 5 382.95 12.57
 8 -5 6 424.85 12.91
 6 -8 5 410.18 13.05
 5 -6 8 400.45 12.65
 6 -8 5 404.73 12.1
 5 -6 8 413.06 13.94
 -5 6 8 400.38 11.82
 6 -8 5 399.53 12.43
 8 -5 6 384.33 12.21
 6 8 -5 399.09 13.7
 5 -6 8 392.64 12.61
 6 -8 5 420.61 13.95
 5 6 -8 407.66 13.97
 5 -6 8 419.44 13.32
 5 -6 8 383.08 12.52
 8 5 -6 412.39 12.88
 5 -6 8 409.23 11.76
 -6 8 5 393.28 12.43
 5 -6 8 419.02 13.2
 6 8 -5 398.65 13.94
 -5 -6 -8 402.54 14.74
 6 -8 5 419.14 13.35
 -6 -8 -5 414.56 14.05
 -5 6 8 396.71 10.97
 -5 6 8 379.24 13.38
 -8 5 6 410.23 12
 -8 -5 -6 406.79 11.36
 -8 -5 -6 409.64 13.89
 -5 -6 -8 411.03 11.21
 5 6 -8 388.48 11.17
 5 -8 5 228.63 8.36
 -5 8 5 231.35 8.28
 8 -5 5 210.11 9.16
 8 -5 5 221.98 9.13
 5 -5 8 210.24 8.89
 5 -8 5 236.1 9.54
 8 -5 5 226.27 9.16
 5 -8 5 230.58 9.04
 5 -8 5 215.11 9.32
 8 5 -5 213.2 8.88
 -5 8 5 211.79 7.92
 5 -8 5 205.11 9.53
 5 -8 5 213.59 9.1
 5 8 -5 216.88 9.93
 5 -5 8 208.89 9.08
 8 -5 5 218.33 9.12
 5 -5 8 213.34 9.65
 5 -5 8 213.72 9.02
 5 -8 5 212.83 9.94
 5 -5 8 207.47 8.67
 5 5 -8 218.55 9.85
 -5 5 8 218.28 8.58
 5 -8 5 232.96 9.62
 -5 -5 -8 208.91 8.02
 8 5 -5 207.23 9.6
 5 -8 5 237.89 8.69
 5 -5 8 211.18 9.3
 5 8 -5 218.09 9.98
 5 -8 5 215.2 9.29
 8 -5 5 220.67 8.53
 -5 5 8 230.95 8.44
 -5 8 5 220.61 9.23
 -8 5 5 218.68 8.48
 -5 -8 -5 223 10.08
 -8 -5 -5 216.29 9.64
 -8 -5 -5 213.78 7.92
 -5 -5 -8 218.98 10.61
 5 5 -8 217.92 8.43
 8 5 -4 391 9.98
 8 -5 4 374.07 11.84
 -8 5 4 395.76 11.42
 4 -8 5 404.47 10.45
 -4 8 5 364.33 10.05
 5 -4 8 400 11.85
 4 -8 5 386.52 12.09
 4 -8 5 387.19 11.71
 4 -8 5 405.49 12.03
 8 -5 4 389.96 11.51
 -4 8 5 383.98 10.81
 8 5 -4 386.79 11.46
 8 -5 4 375.24 11.76
 5 -4 8 382.88 11.87
 4 -8 5 371.1 12.55
 5 -4 8 378.74 10.99
 4 -8 5 377.71 12.84
 -5 4 8 381.74 11.29
 5 -4 8 380.69 12.36
 4 8 -5 376.24 12.93
 4 -8 5 412.04 12.28
 4 -8 5 384.31 12.17
 5 -4 8 371.66 11.43
 5 4 -8 372.43 11.07
 5 -4 8 415.63 12.9
 4 -8 5 407.05 10.85
 -4 8 5 391.2 12.13
 -5 4 8 408.09 11.36
 8 5 -4 388.74 12.6
 4 8 -5 393.93 13.06
 -4 -8 -5 382.46 12.86
 8 -5 4 388.39 11.36
 -8 -5 -4 391.54 10.33
 -8 5 4 413.03 11.43
 -8 -5 -4 387.17 12.27
 -5 -4 -8 376.7 10.88
 -5 -4 -8 389.18 13.68
 4 -8 5 390.54 12.35
 5 3 -8 105.97 5.79
 8 5 -3 101 4.92
 3 -8 5 99.97 4.91
 8 -5 3 98.98 5.99
 -8 5 3 104.59 6.1
 3 -8 5 102.71 5.91
 5 -3 8 114.09 6.15
 3 -8 5 110.17 6.24
 8 -5 3 103.88 5.79
 3 -8 5 102.61 6.1
 8 -5 3 106.96 5.01
 3 -8 5 101.84 6.52
 3 -8 5 90.53 6.17
 5 -3 8 108.2 6.11
 3 -8 5 102.63 6.3
 5 -3 8 102.32 6.13
 -3 8 5 100.83 5.66
 3 8 -5 99.03 6.55
 8 5 -3 104.44 5.75
 3 -8 5 99.03 5.86
 5 -3 8 101.7 5.35
 -8 -5 -3 103.96 5.14
 5 -3 8 115.58 6.79
 3 8 -5 105.05 6.61
 3 -8 5 100.7 5.24
 -5 -3 -8 106.71 6.98
 8 5 -3 99.77 6.16
 -3 8 5 100.28 6.11
 -8 -5 -3 102.39 6.09
 -8 5 3 105.14 5.39
 -3 -8 -5 109.13 6.74
 -5 3 8 96.2 5.64
 -5 -3 -8 101.45 5.73
 3 -8 5 110.36 6.45
 8 -5 3 103.4 5.85
 5 3 -8 98.97 5.81
 3 -8 5 113.8 5.55
 5 2 -8 535.44 13.07
 8 -5 2 537.31 13.59
 8 5 -2 534.32 11.06
 -5 -2 -8 543.76 13
 -8 5 2 535.83 14.05
 5 -2 8 544.01 13.01
 8 -5 2 548.83 11.3
 2 -8 5 572.32 14.04
 2 -8 5 543.94 13.58
 8 -5 2 566.04 12.93
 2 -8 5 586.54 13.56
 2 8 -5 528.38 14.81
 5 -2 8 550.92 11.3
 2 -8 5 536.01 14.71
 5 -2 8 544.26 13.11
 -2 8 5 541.49 13.21
 2 -8 5 568.32 13.51
 8 5 -2 556.32 12.85
 2 -8 5 571.1 14.92
 2 -8 5 524.37 14.22
 5 -2 8 552.81 13.67
 -5 -2 -8 562.66 15.65
 5 -2 8 566.11 14.82
 8 5 -2 551.57 13.98
 2 8 -5 553.61 14.62
 -8 -5 -2 585.07 13.86
 -5 2 8 548.59 13.47
 -2 -8 -5 544.66 11.81
 -2 -8 -5 564.5 15.01
 -2 8 5 555.73 14.23
 2 -8 5 565.9 14.47
 -5 -2 -8 552.94 13.34
 2 -8 5 541.59 11.63
 5 2 -8 534.87 13.43
 2 -8 5 560.44 12.7
 1 8 -5 540.71 12.21
 8 5 -1 586.47 11.3
 8 -5 1 554.73 13.59
 -5 -1 -8 575.21 13.54
 5 1 -8 562.61 13.53
 -8 5 1 558.56 14.69
 1 -8 5 568.14 13.5
 1 -8 5 577.65 13.02
 5 -1 8 565.73 12.87
 8 -5 1 587.05 12.78
 1 -8 5 548.5 14.33
 5 -1 8 600.95 13.36
 1 -8 5 578.44 13.35
 1 -8 5 566.9 14.75
 1 8 -5 568.39 15.04
 -1 8 5 551.59 13.48
 5 -1 8 583.19 13.02
 8 5 -1 561.02 12.58
 -1 -8 -5 558.81 12.35
 5 -1 8 564.72 14.7
 1 -8 5 587.22 11.77
 -1 8 5 559.06 14.23
 -1 -8 -5 579.69 14.85
 -5 1 8 572.01 13.81
 -5 -1 -8 553.56 13.44
 -8 -5 -1 584.96 13.54
 8 5 -1 545.89 13.45
 1 8 -5 577.06 14.5
 5 1 -8 540.65 13.57
 1 -8 5 564.07 13.08
 0 8 -5 1037.07 17.43
 8 5 0 1057.03 15.35
 8 -5 0 1033.62 18.48
 -5 0 -8 1037.29 18.45
 5 0 -8 1070.47 18.93
 -8 5 0 1063.18 20.76
 0 -8 5 1085.65 17.23
 0 -8 5 1045.5 17.85
 5 0 8 1057.08 17.1
 8 -5 0 1084.65 16.96
 0 -8 5 1032.45 19.38
 0 8 5 1039.17 18.65
 0 -8 5 1015.39 19.81
 5 0 8 1062.78 16.91
 0 -8 5 1101.29 18.06
 5 0 8 1099.39 17.01
 0 8 -5 1073.16 20.46
 8 5 0 1080.34 17.24
 0 8 5 1048.95 19.4
 0 -8 -5 1057.37 17.69
 -8 -5 0 1070.66 18.14
 5 0 8 1070.97 20.02
 0 8 -5 1036.37 18.76
 0 -8 5 1070.23 15.66
 8 5 0 1013.4 17.74
 5 0 8 1130.37 16.13
 -5 0 8 1065.81 18.96
 0 -8 -5 1106.97 20.16
 -5 0 -8 1022.82 18.45
 0 -8 5 1060.4 18.4
 5 0 -8 1021.93 18.71
 1 -8 -5 575.51 11.41
 8 5 1 574.43 11.46
 -5 1 -8 562.15 13.84
 -1 8 -5 561.35 13.33
 5 -1 -8 540.61 13.62
 -8 5 -1 541.07 15.14
 8 -5 -1 542.17 13.49
 -1 -8 5 553.37 12.58
 5 1 8 570.63 12.19
 8 -5 -1 585.04 12.37
 -1 -8 5 572.59 12.15
 -1 -8 5 590.45 13.04
 8 5 1 571.49 12.48
 -1 8 -5 545.6 14.38
 -1 -8 5 562.56 14.1
 1 -8 -5 562.99 11.54
 -1 -8 5 546.86 14.49
 1 8 5 530.77 13.55
 5 1 8 564.29 11.59
 1 -8 -5 559.11 13.26
 5 1 8 590.11 14.81
 -1 8 -5 556.02 13.35
 -1 -8 5 560.2 11.24
 1 -8 -5 569.18 10.66
 1 8 5 537.03 13.9
 5 1 8 587.9 12
 -8 -5 1 560.09 13.18
 -5 -1 8 566.71 13.94
 -8 -5 1 568.01 12.9
 -1 8 -5 564.19 10.68
 -5 1 -8 554.29 13.75
 1 -8 -5 581.45 14.37
 8 5 1 549.98 12.83
 5 -1 -8 537.32 13.71
 -1 -8 5 577.51 13.95
 -5 2 -8 557.74 14.11
 -2 8 -5 542.38 13.65
 8 5 2 559.9 11.78
 -8 5 -2 522.8 15.21
 5 -2 -8 543.56 13.84
 2 -8 -5 555.23 11.72
 8 -5 -2 549.75 13.69
 -2 -8 5 571.87 11.74
 -2 -8 5 562.94 12.64
 -2 -8 5 571.05 12.41
 2 8 5 546.04 13.89
 8 5 2 546.91 12.19
 -2 8 -5 558.94 14.33
 5 2 8 550.74 13.43
 5 2 8 543.37 10.8
 -2 -8 5 548.7 14.65
 -2 -8 5 535.93 13.73
 -2 -8 5 563.55 14.26
 5 2 8 556.32 12.14
 5 2 8 584.68 14.68
 -2 -8 5 548.27 11.31
 -8 -5 2 548.64 13.25
 2 -8 -5 561.93 13.89
 -5 -2 8 554.36 13.91
 2 -8 -5 559.09 13.72
 8 5 2 531.65 12.45
 -2 8 -5 546.11 12.7
 -8 -5 2 570.28 13.08
 -2 8 -5 551.39 11.1
 -5 2 -8 560.88 13.91
 5 -2 -8 515.63 13.51
 2 8 5 537 13.91
 2 -8 -5 561.85 11.01
 -3 8 -5 106.19 6.37
 3 -8 -5 104.79 5.32
 5 -3 -8 108.46 6.28
 8 5 3 103.67 5.22
 8 -5 -3 94.01 5.81
 -5 3 -8 94.36 5.97
 -8 5 -3 98.58 6.78
 -3 -8 5 102.52 5.12
 -3 -8 5 109.1 5.02
 -3 -8 5 107.4 5.56
 -3 -8 5 102.86 6.26
 -8 -5 3 105.76 6.05
 5 3 8 99.95 6.06
 8 5 3 98.51 5.39
 5 -3 -8 97.03 5.96
 -5 -3 8 100.55 6.02
 -8 -5 3 96.95 5.56
 -3 -8 5 109.6 5.24
 5 3 8 105.81 5.53
 -8 5 -3 97.29 5.91
 -3 8 -5 96.98 4.97
 -3 8 -5 106.34 5.47
 -5 3 -8 98.27 5.94
 3 8 5 98.85 6.04
 3 -8 -5 96.41 5.67
 8 5 3 101.95 5.37
 3 8 5 106.55 6.25
 -3 8 -5 100.27 6.01
 -3 -8 5 96.37 6.21
 5 3 8 98.64 5.8
 5 -4 -8 394.99 11.98
 -4 -8 5 380.16 12.3
 -8 -5 4 406.4 12.1
 5 4 8 398.1 11.89
 -4 -8 5 399.67 10.32
 8 5 4 386.03 10.56
 4 8 5 415.18 12.45
 -5 -4 8 406.78 12.13
 5 4 8 391.64 11.11
 -8 -5 4 370.16 11.16
 -8 5 -4 387.45 12.06
 -5 4 -8 382.42 11.83
 -4 8 -5 394.47 10.6
 4 -8 -5 390.3 11.2
 4 8 5 388.37 12.02
 8 5 4 379.62 10.49
 -5 -4 8 377.23 11.98
 -4 8 -5 401.26 11.9
 5 4 8 376.13 11.45
 -4 -8 5 386.26 12.36
 8 -5 -4 389.56 11.95
 4 -8 -5 393.03 10.77
 5 -4 -8 388.19 11.98
 -5 4 -8 380.22 12.16
 8 5 4 387.34 10.59
 -8 5 -4 398.59 13.76
 -4 8 -5 386.06 12.56
 5 -5 -8 213.26 8.89
 -8 -5 5 223.33 9.34
 -5 -8 5 214.73 9.45
 5 5 8 232.06 9
 -5 -5 8 226.88 9.19
 8 5 5 217.28 8.03
 -5 5 -8 222.56 9.18
 -8 -5 5 218.98 8.85
 5 8 5 225.04 9.3
 5 5 8 224.65 8.81
 -5 -8 5 214.28 7.81
 -8 5 -5 218.96 9.34
 -5 8 -5 215.11 8.26
 -5 -8 5 213.03 9.24
 -5 8 -5 225.9 8.76
 5 5 8 225.52 9.1
 -5 -5 8 211.84 9.23
 5 8 5 221.96 9.26
 8 5 5 224.31 8.3
 8 5 5 204.93 8.01
 5 -8 -5 207.33 8.22
 -8 5 -5 218.94 10.44
 -5 5 -8 204.18 9.2
 8 -5 -5 220.95 9.23
 -5 8 -5 224.36 10.03
 5 -5 -8 212.61 9.02
 5 -6 -8 419.75 12.61
 -6 -8 5 428.72 13.66
 5 6 8 431.91 12.1
 6 8 5 395.89 12.5
 8 5 6 413.55 11.22
 5 6 8 393.33 12.16
 -6 -8 5 415.79 11.35
 -5 -6 8 414.77 12.54
 -6 8 -5 399.89 11.91
 -8 5 -6 412.21 13.13
 -5 6 -8 393.35 12.31
 -5 -6 8 421.08 14.01
 -8 -5 6 408.99 12.55
 -8 -5 6 406.95 13.1
 5 6 8 398.56 12.56
 -6 -8 5 391.28 12.56
 8 5 6 416.79 11.7
 -5 -6 8 406.64 13.29
 6 8 5 377.29 12.22
 5 -6 -8 406.68 12.64
 8 -5 -6 398.68 12.84
 -5 6 -8 410.27 13.44
 6 -8 -5 407.59 12.07
 -8 5 -6 422.98 14.84
 8 5 6 396.81 11.57
 -6 8 -5 417.9 14.25
 -7 -8 5 249.13 10.68
 -7 8 -5 253.34 9.97
 5 7 8 254.66 10.24
 -5 -7 8 259.34 10.01
 -8 -5 7 268.51 10.56
 -7 -8 5 259.05 9.37
 5 -7 -8 250.97 9.82
 -8 5 -7 259.02 10.8
 -5 7 -8 253.74 10.02
 7 8 5 244.09 9.96
 -5 -7 8 251.27 11.13
 -8 -5 7 246.89 10.7
 5 -7 -8 253.67 10.12
 -8 5 -7 265.62 12
 8 -5 -7 246.76 10.42
 -7 8 -5 265.49 11.9
 -5 7 -8 241.18 10.61
 7 -8 -5 247.03 9.84
 8 5 7 242.02 9.46
 -7 -8 5 257.04 10.24
 8 5 7 257.82 9.6
 7 8 5 259.65 10.36
 5 7 8 249.78 10.24
 -5 -7 8 244.31 10.72
 -6 7 8 336.86 5.95
 7 -8 6 324.49 11.11
 7 -8 6 342.88 12.65
 8 -6 7 314.49 11.78
 7 8 -6 342.99 6.97
 6 -7 8 332.47 12.22
 6 7 -8 352.14 7.17
 8 6 -7 343.4 6.82
 6 -7 8 358.08 11.6
 -7 8 6 346.75 6.17
 7 -8 6 352.97 12.72
 7 8 -6 342.25 6.72
 8 6 -7 337.04 6.72
 6 7 -8 343.79 6.91
 -8 6 7 328.2 6.82
 -6 7 8 337.32 6.72
 -7 8 6 342 6.81
 6 7 -8 337.88 6.59
 8 6 -7 339.26 6.53
 -8 -6 -7 346.62 6.32
 -7 -8 -6 341.45 6.05
 -6 -7 -8 342 6.14
 -7 -8 -6 330.47 6
 -6 7 8 341.07 6.53
 6 7 -8 354.74 13.72
 -6 7 8 338.06 6.04
 6 -7 8 334.84 12.62
 6 -7 8 324.83 12.34
 7 -8 6 313.77 12.54
 -7 8 6 331.98 6.08
 6 -7 8 330.61 12.13
 8 6 -7 334.49 12.7
 6 -7 8 324.58 13.21
 7 -8 6 338.02 11.76
 8 -6 7 342.08 12.37
 7 8 -6 325.36 13.03
 -7 -8 -6 342.13 13.68
 7 8 -6 318.02 13.27
 -7 8 6 323.48 11.93
 6 -7 8 339.73 12.43
 -8 -6 -7 359.78 14.1
 -6 7 8 320.27 12.79
 7 -8 6 349.47 12.53
 -8 6 7 343.4 11.26
 -6 -7 -8 332.74 14.1
 7 -8 6 343.27 11.88
 6 -7 8 336.14 12.02
 8 -6 7 338.15 12.47
 6 -8 6 244.23 9.5
 6 -6 8 222.06 9.71
 8 -6 6 214.06 9.63
 6 8 -6 229.29 10.7
 6 -8 6 222.52 10.79
 6 -8 6 210.43 9.34
 6 -6 8 223.57 9.68
 6 -6 8 228.22 10.12
 6 -6 8 232.56 9.73
 -6 6 8 236.08 9
 6 -8 6 225.33 10.35
 6 6 -8 221.42 10.5
 6 -6 8 227.05 10.76
 6 -8 6 226.22 10.06
 8 6 -6 239.63 10.32
 8 -6 6 214.76 9.63
 8 -6 6 253.58 9.75
 6 -8 6 218.15 9.15
 6 -6 8 232.54 10.21
 6 8 -6 206.6 10.46
 8 6 -6 207.24 10.37
 6 -8 6 231.54 9.98
 -6 8 6 226.09 9.91
 -8 6 6 220.32 9.74
 -6 6 8 219.91 10.47
 -6 -8 -6 225.55 10.83
 -8 -6 -6 230.83 10.79
 -6 -6 -8 235.92 8.71
 -6 -6 -8 240.41 11.59
 6 6 -8 215.32 8.58
 -8 6 6 224.98 8.8
 6 -8 6 230.98 9.97
 6 -6 8 224.12 9.71
 6 -6 8 248.89 9.16
 8 -6 6 244.41 10.18
 6 -8 6 243.01 10.43
 8 -6 6 229.82 9.9
 6 -8 6 242.28 9.59
 5 -8 6 182.51 7.81
 6 -5 8 185.72 8.75
 8 -6 5 176.88 8.49
 5 -8 6 169.76 8.37
 8 -6 5 173.54 8.59
 6 -5 8 181 9.19
 5 -8 6 167.67 8.44
 -6 5 8 166.07 7.47
 -5 8 6 168.45 7.38
 5 8 -6 173.73 9.18
 5 -8 6 185.07 9.55
 6 5 -8 163.75 8.72
 8 6 -5 175.65 8.5
 6 -5 8 171.96 8.09
 6 -5 8 174.63 8.58
 6 -5 8 178.24 8.24
 5 -8 6 165.95 8.77
 -6 -5 -8 174.1 9.62
 5 -8 6 171.5 8.46
 6 -5 8 199.32 9.36
 5 -8 6 189.88 8.21
 8 -6 5 193.77 8.52
 -5 8 6 175.4 8.63
 -6 5 8 186.49 7.96
 -8 6 5 160.25 7.83
 8 6 -5 179.84 9.3
 -8 -6 -5 173.86 8.92
 -8 6 5 179.85 7.65
 -6 -5 -8 176.74 7.64
 5 8 -6 188.5 9.66
 -5 -8 -6 167.34 9.17
 6 5 -8 167.98 7.66
 5 -8 6 182.07 8.81
 8 -6 5 176.84 8.46
 5 -8 6 175.04 8.43
 5 -8 6 180.35 8.29
 8 -6 5 178.76 8.53
 6 -5 8 181.64 8.47
 -8 6 4 258.93 9.54
 8 -6 4 290.51 10.55
 6 4 -8 281.13 9.47
 4 -8 6 261.49 8.88
 -6 4 8 256.01 9.23
 6 -4 8 280.37 10.48
 8 -6 4 266.71 10.46
 4 -8 6 262.88 11
 4 8 -6 250.66 10.91
 8 6 -4 271.68 10.22
 4 -8 6 261.82 10.75
 -4 8 6 269.28 9.42
 4 -8 6 277.91 10.69
 6 -4 8 264.95 9.48
 4 -8 6 267.63 10.29
 6 -4 8 260.47 10.57
 6 -4 8 270.26 10.81
 4 -8 6 282.95 9.59
 4 8 -6 269.08 11.17
 8 6 -4 270.56 10.95
 -4 8 6 264.15 10.44
 -6 4 8 262.51 9.48
 8 -6 4 272.98 10.09
 -8 6 4 276.67 9.62
 -8 -6 -4 283 10.91
 -8 6 4 269.69 9.18
 -6 -4 -8 265.77 9.41
 -4 -8 -6 286.45 11.7
 -6 -4 -8 261.58 11.47
 4 -8 6 272.63 10.45
 6 4 -8 269.26 9.77
 8 -6 4 274.01 10.12
 6 -4 8 269.63 9.99
 4 -8 6 278.82 10.18
 8 -6 4 271.86 8.66
 4 -8 6 271.97 10.18
 4 -8 6 274.02 10.52
 8 -6 3 238.13 9.37
 6 3 -8 244.1 8.98
 3 -8 6 254.21 8.2
 -8 6 3 249.61 9.68
 6 -3 8 251.07 10
 8 -6 3 238.05 9.76
 3 -8 6 248.89 10.47
 6 -3 8 245.29 9.48
 3 -8 6 241.06 9.97
 8 6 -3 253.67 9.56
 -3 8 6 240.12 9.03
 6 -3 8 242.62 8.44
 3 -8 6 236.53 10.11
 3 8 -6 253.08 10.75
 3 -8 6 254.95 9.77
 3 -8 6 276.86 9.22
 3 8 -6 241.41 10.3
 -3 8 6 236.75 9.77
 8 -6 3 243.44 9.5
 -3 -8 -6 242.72 10.56
 8 6 -3 250.68 10.2
 -6 -3 -8 244.34 9.11
 3 -8 6 245.64 9.82
 -6 3 8 249.05 9.33
 3 -8 6 250.9 8.76
 -8 -6 -3 250.37 9.89
 6 3 -8 232.86 9.17
 -6 -3 -8 245.38 10.82
 8 -6 3 245.92 9.25
 6 -3 8 232.58 9.01
 3 -8 6 241.79 9.46
 3 -8 6 246.03 9.75
 3 -8 6 244.35 9.34
 8 -6 3 250.78 8.29
 -8 6 2 40.31 4.07
 -6 -2 -8 35.61 3.63
 8 -6 2 39.23 3.71
 6 2 -8 40.4 3.74
 6 -2 8 42.69 3.89
 8 6 -2 44.9 3.96
 2 -8 6 40.55 3.88
 2 -8 6 37.81 4.12
 2 8 -6 34.09 3.92
 2 -8 6 40.41 4.19
 6 -2 8 34.71 3.61
 -2 8 6 43.06 3.9
 2 -8 6 46.24 4.41
 -6 -2 -8 43.16 4.48
 2 8 -6 36 3.92
 -8 -6 -2 43.13 4.02
 8 6 -2 42.4 4.15
 -2 8 6 45.25 4.24
 2 -8 6 44.2 4.2
 -2 -8 -6 40.79 4.27
 2 -8 6 38.77 3.38
 -6 -2 -8 42.66 3.9
 -6 2 8 38.42 3.76
 8 -6 2 44.64 4.13
 2 -8 6 39.18 3.59
 6 2 -8 39.32 3.82
 2 -8 6 43.16 3.89
 8 -6 2 41.07 3.71
 6 -2 8 41.66 3.77
 8 -6 2 43.34 3.54
 6 1 -8 54.94 4.45
 -8 6 1 68.69 5.37
 -6 -1 -8 65.48 4.91
 8 -6 1 65.91 4.85
 1 8 -6 53.49 3.94
 6 -1 8 60.31 4.4
 1 -8 6 59.48 5
 6 -1 8 60.86 4.56
 1 -8 6 61.61 4.67
 1 8 -6 59.56 5.13
 1 -8 6 59.3 4.94
 8 6 -1 65.68 4.68
 -1 8 6 60.91 4.65
 6 1 -8 56.75 4.61
 8 6 -1 61.37 4.79
 1 -8 6 62 4.16
 1 8 -6 65.72 5.09
 -8 -6 -1 57.32 4.52
 -6 1 8 62.36 4.77
 -1 8 6 60.74 4.93
 -1 -8 -6 57.43 3.97
 -6 -1 -8 61.37 4.72
 -1 -8 -6 65.15 5.28
 1 -8 6 63.07 4.66
 1 -8 6 63.96 4.54
 8 -6 1 63.43 4.46
 6 -1 8 59.8 4.31
 -8 6 0 120.06 7.23
 6 0 -8 125.23 6.77
 -6 0 -8 118.58 6.72
 8 -6 0 118.09 6.41
 0 8 -6 115.7 5.91
 0 -8 6 115.84 6.77
 0 -8 6 118.59 7.02
 0 8 6 114.95 6.41
 0 8 -6 110.46 6.86
 6 0 8 126.33 6.11
 6 0 8 115.56 5.79
 8 6 0 119.82 6.23
 6 0 -8 109.99 6.41
 -8 -6 0 113.17 6.29
 -6 0 8 116.47 6.51
 0 -8 6 109.84 5.49
 0 8 6 120.1 6.84
 0 -8 -6 112.71 5.74
 -6 0 -8 110.71 6.35
 0 -8 -6 128.16 7.3
 0 8 -6 107.27 6.3
 8 6 0 114.93 6.34
 0 -8 6 118.64 6.51
 0 -8 6 128.08 6.22
 8 -6 0 119.74 6.03
 0 -8 6 125.25 6.46
 6 0 8 118.77 5.86
 8 -6 -1 51.03 4.24
 -1 8 -6 56.59 4.35
 -8 6 -1 55.79 5.05
 6 -1 -8 57.64 4.68
 -6 1 -8 57.38 4.76
 1 8 6 61.39 4.78
 -1 -8 6 55.21 4.69
 6 1 8 62.66 4.55
 -1 -8 6 49.82 4.63
 6 1 8 57.57 3.95
 -1 8 -6 60.19 5.03
 8 6 1 61.71 4.46
 6 -1 -8 56.93 4.69
 -1 8 -6 60.9 4.6
 -6 -1 8 57.59 4.65
 -8 -6 1 59.75 4.26
 -1 -8 6 57.69 3.97
 1 8 6 60.09 4.88
 -8 -6 1 55.31 4.43
 8 6 1 52.59 4.27
 -1 8 -6 54.46 3.57
 -6 1 -8 61.15 4.75
 1 -8 -6 54.39 4.72
 1 -8 -6 55.01 3.62
 1 -8 -6 59.81 4.38
 -1 -8 6 60.62 4.81
 8 -6 -1 61.12 4.29
 -1 -8 6 61.49 4.22
 -1 -8 6 57.32 4.35
 6 1 8 56.28 3.94
 -6 2 -8 47.85 4.43
 6 -2 -8 41.25 4.03
 -8 6 -2 34.7 4.09
 -2 8 -6 42.02 3.88
 2 -8 -6 42.44 3.49
 8 -6 -2 37.84 3.71
 -2 8 -6 39.51 4.06
 -2 -8 6 45.69 4.26
 6 2 8 39.29 3.65
 -2 -8 6 38.19 4.03
 8 6 2 44.53 3.78
 2 8 6 42.36 4.02
 -6 -2 8 42.68 4.07
 6 -2 -8 38.03 3.93
 -2 -8 6 40.32 3.39
 -8 -6 2 42.64 3.96
 8 6 2 43.25 3.82
 2 8 6 39.05 3.91
 -8 -6 2 39.54 3.55
 -2 8 -6 47.9 3.94
 -6 2 -8 40.92 3.97
 6 2 8 41.17 3.26
 -2 8 -6 42.36 3.29
 2 -8 -6 48.02 4.36
 2 -8 -6 39.57 3.16
 -2 -8 6 38.29 3.98
 -2 -8 6 49.48 3.73
 -2 -8 6 40.81 3.66
 -8 6 -3 232.52 10.65
 3 -8 -6 246.03 8.6
 8 -6 -3 238.83 9.34
 -6 3 -8 235.86 9.96
 -3 8 -6 229.98 9.45
 6 -3 -8 246.54 9.78
 -3 8 -6 232.32 9.57
 -3 -8 6 240.49 10.04
 3 8 6 229.7 9.44
 6 3 8 235.71 8.92
 8 6 3 250.36 8.95
 -8 -6 3 238.94 9.42
 -8 -6 3 243.93 8.83
 -3 -8 6 233.71 8.19
 3 8 6 236.28 9.59
 -6 -3 8 248.54 9.74
 6 3 8 237.31 8.17
 -6 3 -8 240.3 9.61
 8 6 3 228.37 8.7
 -3 8 -6 236.81 8.18
 -3 8 -6 235.38 8.41
 3 -8 -6 247.83 9.6
 -3 -8 6 247.64 10.06
 3 -8 -6 239.03 8.07
 -3 -8 6 239.86 7.89
 -3 -8 6 243.49 8.85
 -4 -8 6 294.51 11.19
 4 -8 -6 278.4 10.08
 -8 -6 4 261.81 10.17
 8 6 4 258.49 9.26
 -4 -8 6 283.41 9.16
 -6 -4 8 284.34 10.48
 -8 -6 4 271.7 9.61
 -4 8 -6 261.21 9.09
 -6 4 -8 276.22 10.45
 6 4 8 270.08 9.15
 4 8 6 277.55 10.46
 -8 6 -4 270.53 10.23
 6 4 8 261.3 9.59
 8 6 4 283.24 9.64
 -4 8 -6 267.96 10.17
 -4 -8 6 261.29 10.56
 4 8 6 267.52 10.3
 8 -6 -4 268.96 10.16
 -4 8 -6 263.41 10.58
 6 -4 -8 263.4 10.2
 -8 6 -4 271.62 11.69
 -6 4 -8 266.62 10.82
 8 6 4 261.02 8.62
 4 -8 -6 270.43 9.38
 -5 -8 6 190.22 9.24
 -8 -6 5 184.48 8.78
 -6 -5 8 174.68 8.32
 -5 8 -6 186.51 8.08
 8 6 5 191.38 8.07
 -8 6 -5 184.83 8.67
 6 5 8 187.98 8.01
 -5 -8 6 182.41 7.6
 -8 -6 5 185.57 8.19
 -6 5 -8 186.43 8.7
 5 8 6 166.66 8.18
 -6 -5 8 192.72 9.47
 -5 8 -6 183.99 8.31
 8 6 5 181.8 7.94
 -6 -5 8 176.29 8.47
 6 5 8 190.91 8.48
 -5 -8 6 185.31 8.98
 5 8 6 175.26 8.43
 6 -5 -8 189.4 8.8
 -5 8 -6 185.53 9.26
 8 6 5 174.75 7.29
 5 -8 -6 177.63 7.93
 -8 6 -5 187.11 9.93
 -6 5 -8 169.91 8.87
 8 -6 -5 186.73 8.66
 -8 -6 6 231.79 9.54
 8 6 6 223.21 8.79
 6 8 6 232 9.77
 6 6 8 212.03 8.94
 -6 -6 8 230.07 9.61
 -8 6 -6 238.27 10.12
 -6 -8 6 239.25 9.06
 -6 -8 6 214.1 10.01
 -6 8 -6 225.38 9.24
 -6 6 -8 223.94 9.66
 -8 -6 6 234.05 10.28
 -6 -6 8 221.15 10.41
 -6 8 -6 215.82 10.47
 6 -6 -8 220.52 9.61
 6 -8 -6 235.43 9.53
 8 -6 -6 214.53 9.56
 -8 6 -6 216.52 10.89
 -6 6 -8 224.89 10.47
 8 6 6 217.32 8.54
 8 6 6 219.86 8.99
 -6 -8 6 220.01 9.83
 6 8 6 218.86 9.54
 6 6 8 233 9.67
 -6 -6 8 224.45 9.94
 -7 8 -6 332.73 6.22
 7 8 6 322.15 11.77
 -6 7 -8 325.78 6.09
 -7 -8 6 328.33 12.07
 -6 -7 8 327.25 12.47
 6 7 8 341.48 12.14
 8 6 7 336.92 11.46
 -8 -6 7 337.16 6.6
 -6 -7 8 331.6 6.62
 6 -7 -8 324.16 11.58
 -7 -8 6 364.27 13.3
 -6 -7 8 351.43 12
 -8 6 -7 346.69 12.62
 7 8 6 354.27 12.22
 -6 7 -8 314.22 11.65
 6 7 8 314.84 11.41
 -8 -6 7 344.76 12.09
 -7 -8 6 339.66 11.21
 -7 8 -6 320.63 11.59
 -6 -7 8 362.61 13.57
 -8 -6 7 354.96 13.08
 8 6 7 333.02 5.94
 6 7 8 331.07 6.06
 -7 8 -6 340.89 6.86
 8 6 7 334.43 6.08
 7 8 6 335.41 6.15
 8 6 7 330.9 6.04
 7 8 6 338.51 6.19
 -8 6 -7 351.22 7.13
 6 7 8 335.69 6.09
 -6 7 -8 338.04 6.98
 8 6 7 337.52 11.1
 8 -6 -7 309.75 11.81
 -6 7 -8 335.36 13.16
 7 -8 -6 324.79 11.62
 6 -7 -8 338.19 12.11
 -7 8 -6 331.59 13.52
 -8 6 -7 340.31 13.9
 -8 6 -7 323.34 6.21
 -6 7 -8 333.09 6.44
 -7 8 -6 336.67 6.61
 7 -8 -6 326.46 5.95
 8 -6 -7 340.77 6.21
 6 -7 -8 340.33 6.12
 -8 -6 7 343.18 6.62
 7 -8 -6 322.46 6.08
 -6 -7 8 343.68 6.47
 -7 -8 6 346.31 6.54
 6 -7 -8 337.59 6.14
 7 7 -8 109.02 4.09
 8 7 -7 110.13 4.08
 7 8 -7 118.6 4.28
 -7 8 7 110.61 3.6
 7 -7 8 103.32 7.03
 -8 7 7 106.69 3.5
 8 -7 7 110.87 7.47
 7 -8 7 106.71 7.17
 7 -8 7 118.63 7.77
 8 -7 7 107.8 7.21
 -7 7 8 110.16 3.5
 7 8 -7 111.95 4.03
 7 7 -8 116.63 4.13
 8 7 -7 111.12 4.01
 -7 -7 -8 113.29 3.46
 -7 8 7 114.1 4.06
 -7 7 8 113.98 4.07
 -8 7 7 117.52 4.18
 7 8 -7 106.73 3.8
 7 7 -8 108.66 3.85
 8 7 -7 112.35 3.88
 -7 -8 -7 110.75 3.6
 -8 -7 -7 107.3 3.64
 -8 -7 -7 110.29 3.61
 -7 -8 -7 108.99 3.5
 -7 -7 -8 109.43 3.63
 -7 -7 -8 105.2 3.43
 7 -8 7 119.13 7.41
 7 -7 8 121.57 7.78
 -7 7 8 101.19 7.35
 7 8 -7 97.32 7.66
 -7 8 7 95.69 6.92
 7 -8 7 110.4 7.14
 -8 7 7 112.01 7.47
 -7 -8 -7 119.24 8.46
 -8 -7 -7 119.2 8.41
 -7 -7 -8 124.76 8.79
 -7 7 8 109.3 3.82
 -7 8 7 108.85 3.75
 -7 8 7 109.66 3.87
 -8 7 7 106.48 3.69
 -8 7 7 114.74 4.04
 7 7 -8 109.41 3.91
 8 -7 7 110.43 7.24
 7 -8 7 118.07 7.21
 7 8 -7 110.12 3.94
 7 -7 8 115.08 7.35
 7 -8 7 111.66 8.12
 8 -7 7 99.57 7.16
 8 7 -7 116.03 7.87
 7 -7 8 107.75 7.88
 7 -8 7 106.8 6.9
 7 -7 8 109.23 6.93
 -8 7 7 107.37 3.46
 -7 8 7 106.55 3.52
 8 -7 7 108.39 7.35
 7 7 -8 100.44 7.47
 7 -7 8 103.84 7.11
 7 8 -7 116.74 8.06
 -7 7 8 107.08 3.51
 7 -8 7 112.35 7.69
 7 -8 7 113.95 7.65
 7 -7 8 113.43 7.6
 8 -7 6 87.08 6.43
 7 -6 8 91.11 6.41
 -8 7 6 82.35 3.03
 6 -8 7 92.75 6.1
 7 6 -8 86.64 3.53
 6 8 -7 90.93 3.68
 8 7 -6 94.21 3.63
 6 -8 7 91.86 6.68
 -6 8 7 89.36 3.15
 6 -8 7 86.1 6.31
 8 -7 6 88.37 6.35
 7 6 -8 83.91 3.41
 6 8 -7 88.3 3.47
 -6 8 7 86.99 3.44
 -7 6 8 87.4 3.51
 -8 7 6 87.98 3.53
 6 8 -7 88.26 3.34
 8 7 -6 87.59 3.29
 7 6 -8 82.74 3.29
 -8 -7 -6 86.05 3.1
 -8 -7 -6 87.88 3.17
 -7 -6 -8 88.92 3.22
 -6 -8 -7 88.44 3.12
 -6 8 7 88.76 3.33
 -7 6 8 84.94 3.32
 7 -6 8 86.36 6.18
 7 -6 8 72 6.24
 8 -7 6 90.87 6.61
 8 7 -6 89.71 6.62
 7 -6 8 85.36 5.94
 6 -8 7 82.89 6.42
 6 -8 7 79.16 5.95
 6 -8 7 87.15 6.96
 7 6 -8 77.03 6.31
 6 8 -7 84.83 6.79
 -6 8 7 82.65 3.06
 7 -6 8 82.05 6.3
 6 -8 7 85.92 6.45
 7 -6 8 93.59 6.7
 6 -8 7 84.71 5.99
 8 7 -6 79.98 6.64
 6 8 -7 85.8 7
 -7 -6 -8 87.12 7.2
 -6 8 7 82.29 6.34
 -8 7 6 81.19 6.02
 6 -8 7 86.63 6.22
 -6 -8 -7 91.17 7.24
 -8 -7 -6 78.09 6.53
 8 -7 6 87.71 6.12
 8 -7 6 91.47 6.41
 7 -6 8 83.83 6.23
 6 -8 7 93.72 6.12
 6 8 -7 88.66 3.46
 5 -8 7 293.91 10.34
 7 -5 8 274.58 11.12
 8 -7 5 279.97 10.8
 5 -8 7 301.16 11.59
 7 -5 8 302.03 12.27
 7 -5 8 299.12 10.59
 7 5 -8 295.55 11.81
 5 -8 7 286.8 11.34
 8 -7 5 272.67 11.25
 5 8 -7 275.62 11.99
 5 -8 7 300.01 11.99
 -5 8 7 278.96 9.93
 7 -5 8 292.12 11.37
 5 -8 7 287.25 12.2
 8 7 -5 287.89 11.46
 7 -5 8 292.92 10.74
 5 -8 7 307.4 11.44
 8 -7 5 292.51 11.01
 5 -8 7 296.71 10.77
 8 7 -5 288.49 12.16
 -7 -5 -8 289.34 10.12
 -8 -7 -5 305.46 12.27
 -5 8 7 283.27 11.56
 -8 7 5 276.42 10.37
 -7 5 8 294.56 10.39
 -5 -8 -7 284.81 12.52
 5 8 -7 295.56 12.52
 -7 -5 -8 290.94 12.63
 7 5 -8 280.23 10.24
 8 -7 5 291.5 11.16
 8 -7 5 292.07 11.31
 5 -8 7 301.84 11.35
 7 -5 8 304.66 11.29
 5 -8 7 298.26 11.63
 5 -8 7 292.46 10.73
 8 -7 4 412.71 12.74
 7 4 -8 410.38 11.9
 -8 7 4 426.93 12.72
 7 -4 8 402.65 13.2
 4 -8 7 406.99 11.6
 -4 8 7 392.48 11.93
 7 -4 8 413.98 13.14
 4 -8 7 388.79 13.86
 4 -8 7 393.92 13.26
 4 -8 7 422.48 13.32
 4 8 -7 395.91 14.2
 8 -7 4 393.6 13.39
 4 -8 7 389.29 13.43
 7 -4 8 392.59 11.7
 8 7 -4 435.91 13.65
 4 -8 7 397.12 12.06
 8 -7 4 396.9 12.79
 8 7 -4 410.12 13.95
 -4 8 7 406.73 13.51
 -7 4 8 411.85 12.35
 -8 -7 -4 416.3 13.7
 -7 -4 -8 404.91 12.06
 4 8 -7 411.08 14.33
 -4 -8 -7 439.13 15.2
 4 -8 7 423.34 13.26
 -7 -4 -8 443.2 15.19
 7 4 -8 399.31 12.27
 8 -7 4 413.54 11.41
 7 -4 8 414.73 12.69
 8 -7 4 419.4 13.01
 4 -8 7 417.97 13.04
 4 -8 7 404.25 12.67
 7 3 -8 582.64 14.42
 -8 7 3 621.88 15.8
 7 -3 8 586.62 15.8
 8 -7 3 598.42 15.04
 3 -8 7 586.6 16.28
 3 -8 7 601.39 16.77
 8 7 -3 609.61 15.64
 3 -8 7 601.02 16.36
 8 -7 3 586.3 16.09
 3 8 -7 582.29 17
 3 -8 7 619.06 15.7
 -3 8 7 588.8 14.66
 7 -3 8 599.28 15.23
 3 -8 7 624.92 14.74
 8 7 -3 602.05 16.42
 8 -7 3 627.53 16.11
 -8 -7 -3 637.38 16.35
 -3 8 7 580.56 16.05
 -7 3 8 619.69 15.28
 -3 -8 -7 627.65 17.88
 3 8 -7 627.29 17.2
 3 -8 7 616.41 15.86
 -7 -3 -8 614.15 15
 3 -8 7 628.49 14.66
 -7 -3 -8 615.42 17.36
 7 3 -8 594.65 15.05
 8 -7 3 625.15 13.99
 8 -7 3 607.53 15.11
 3 -8 7 624.6 15.47
 7 -3 8 602.41 14.8
 3 -8 7 608.7 15.48
 -7 -2 -8 389.66 12.62
 8 -7 2 388.22 11.96
 7 2 -8 361.18 11.5
 -8 7 2 378.53 12.61
 2 -8 7 414.41 12.63
 -2 8 7 365.81 11.64
 2 -8 7 378.14 12.91
 2 8 -7 371.43 13.37
 7 -2 8 394.77 11.96
 8 7 -2 374.93 12.08
 8 -7 2 376.3 12.77
 2 -8 7 394.35 13.29
 7 2 -8 367.04 11.95
 -7 -2 -8 400.57 13.67
 2 8 -7 393.9 13.24
 -8 -7 -2 395.48 12.57
 -2 8 7 388 12.95
 -7 2 8 397.22 12.27
 8 -7 2 391.84 12.72
 2 -8 7 402.96 11.57
 -7 -2 -8 380.33 11.93
 8 7 -2 378.91 12.7
 -2 -8 -7 391.07 13.81
 2 -8 7 404.12 12.08
 8 -7 2 379.6 11.66
 2 -8 7 400.71 12.09
 7 -2 8 411.03 11.8
 8 -7 2 417.05 11.45
 -7 -1 -8 44.86 4.33
 8 -7 1 35.04 3.64
 7 1 -8 49.99 4.45
 1 8 -7 40.54 3.46
 -8 7 1 42.53 4.31
 -1 8 7 43.03 4.12
 1 -8 7 44.68 4.11
 1 -8 7 41.09 4.45
 1 8 -7 43.48 4.64
 1 -8 7 42.24 4.4
 7 -1 8 43.39 3.9
 8 7 -1 42.24 4.01
 1 -8 7 42.6 3.74
 -7 -1 -8 44.02 4.49
 8 7 -1 37.52 3.97
 -8 -7 -1 42.14 4.06
 -1 8 7 42.82 4.34
 1 8 -7 38.68 4.12
 7 1 -8 45.86 4.36
 -7 -1 -8 45.68 4.24
 -7 1 8 46.53 4.31
 -1 -8 -7 45.99 4.75
 8 -7 1 41.65 4.24
 1 -8 7 39.65 3.91
 7 -1 8 45.18 3.86
 8 -7 1 45.99 4.01
 1 -8 7 39.6 3.8
 8 -7 1 46.07 3.9
 -7 0 -8 65.97 5.32
 7 0 -8 64.79 5.06
 -8 7 0 64.12 5.51
 0 8 -7 66.66 4.56
 8 -7 0 57.83 4.58
 0 8 7 67.73 5.2
 0 -8 7 63.33 5.21
 0 -8 7 59.49 5.2
 0 8 -7 58.16 5.27
 7 0 8 59.31 4.37
 8 7 0 60.95 4.75
 -8 -7 0 54.16 4.55
 0 -8 7 62.11 4.43
 8 7 0 55.41 4.67
 0 8 -7 69.44 5.29
 0 8 7 54.72 4.85
 -7 0 8 58.84 4.86
 -7 0 -8 61.61 4.99
 0 -8 -7 62.99 5.46
 0 -8 7 62.97 5
 0 -8 7 57.69 4.62
 7 0 8 58.2 4.22
 0 -8 7 61.09 4.52
 8 -7 0 63.71 4.66
 8 -7 -1 42.65 4.01
 -1 8 -7 38.94 3.69
 7 -1 -8 37 3.93
 -8 7 -1 38.3 4.39
 -7 1 -8 33.8 3.9
 -1 8 -7 44.35 4.57
 -1 -8 7 41.93 4.21
 7 1 8 35.57 3.4
 7 1 8 40.86 3.47
 1 8 7 43.86 4.24
 8 7 1 41.4 3.94
 -1 -8 7 43.47 4.52
 -7 -1 8 39.65 4.02
 -8 -7 1 45.5 4.24
 -1 8 -7 43.49 4.1
 -1 -8 7 46.39 3.84
 8 7 1 42.25 4.06
 1 8 7 42.55 4.28
 -7 1 -8 42.96 4.23
 -1 8 -7 41.36 3.4
 1 -8 -7 44.82 4.52
 1 -8 -7 44.92 3.53
 -1 -8 7 44.76 4.37
 -1 -8 7 39.06 3.79
 8 -7 -1 41.42 3.8
 7 1 8 39.31 3.38
 -1 -8 7 39.82 3.66
 -7 2 -8 401.85 13.5
 8 -7 -2 374.52 11.72
 2 -8 -7 386.41 11.04
 -2 8 -7 375.51 11.71
 -8 7 -2 384.52 13.72
 7 -2 -8 372.35 12.28
 2 8 7 385.36 12.43
 8 7 2 365.65 11.45
 7 2 8 391.15 11.33
 -2 -8 7 395.86 12.85
 -2 -8 7 351.15 12.59
 -2 8 -7 390.74 13.02
 -8 -7 2 392.52 12.37
 2 -8 -7 389.18 10.52
 -2 -8 7 393.42 11.1
 -2 8 -7 395.89 11.78
 -7 2 -8 372.01 12.26
 8 7 2 401.71 12.23
 2 8 7 376.34 12.5
 -8 -7 2 409.44 11.2
 -2 8 -7 390.72 10.64
 -7 -2 8 404.51 12.72
 -2 -8 7 389.83 12.88
 2 -8 -7 401.83 13.19
 -2 -8 7 405.71 11.9
 -2 -8 7 398.29 11.03
 7 2 8 373.52 9.85
 -7 3 -8 606.77 16.88
 7 -3 -8 567.02 15.32
 8 -7 -3 599.5 15.07
 3 -8 -7 614.57 14.26
 -3 8 -7 636.09 15.94
 -8 7 -3 577.26 17.18
 -3 -8 7 581.55 16.33
 -3 8 -7 600.47 16.04
 7 3 8 593.27 14.17
 3 8 7 607.73 15.7
 8 7 3 620.49 14.95
 3 -8 -7 617.66 16.17
 -8 -7 3 611.62 15.65
 -8 -7 3 627.68 14.32
 8 7 3 600.5 14.9
 3 8 7 580.86 15.51
 -3 -8 7 621.99 14.17
 -7 3 -8 589.63 15.62
 -3 8 -7 608.67 13.83
 -7 -3 8 631.79 15.94
 -3 -8 7 602.11 16.24
 3 -8 -7 620.84 13.75
 -3 -8 7 613.24 13.41
 -4 -8 7 403.9 11.68
 -8 -7 4 420.98 12.06
 -8 -7 4 390.92 12.84
 -7 -4 8 427.09 13.25
 8 7 4 408.02 12.33
 4 8 7 421.14 13.22
 -8 7 -4 416.75 12.86
 -4 8 -7 391.03 11.64
 -7 4 -8 394.07 13
 -7 -4 8 415.17 13.77
 -4 -8 7 420.99 13.94
 4 -8 -7 400.32 11.5
 4 8 7 391.34 12.79
 8 7 4 405.27 12.3
 -4 -8 7 397.87 13.55
 7 4 8 404.85 12.06
 -4 8 -7 391.31 12.84
 8 -7 -4 418.51 12.79
 7 -4 -8 397.01 12.95
 4 -8 -7 423.27 12.29
 -4 8 -7 408.27 13.36
 -7 4 -8 391.51 13.92
 -8 7 -4 391.35 14.39
 5 -8 -7 279.35 10.08
 -7 -5 8 295.97 11.19
 5 8 7 281.14 10.91
 7 5 8 279 9.76
 -8 -7 5 285.48 11.31
 -8 -7 5 292.55 10.39
 -8 7 -5 276.71 10.8
 -5 8 -7 281.55 10.28
 -7 5 -8 268.24 10.86
 -5 -8 7 304.02 10.36
 -7 -5 8 314.04 12.24
 8 7 5 280.45 10.32
 -5 -8 7 293.37 11.9
 8 -7 -5 271.66 10.61
 5 -8 -7 269.46 10.18
 -7 5 -8 301.71 12.42
 -5 8 -7 280.49 11.59
 7 -5 -8 286.58 11.21
 -8 7 -5 293.73 12.71
 5 8 7 297.08 11.29
 8 7 5 286.26 10.51
 -5 -8 7 290.86 11.61
 -7 -5 8 284.26 10.78
 7 5 8 291.72 10.55
 -5 8 -7 299.7 11.16
 -7 6 -8 87.83 3.1
 -7 -6 8 75.87 5.78
 -6 -8 7 83.36 6.3
 8 7 6 78.44 5.69
 6 8 7 90.71 6.33
 7 6 8 88.84 6.06
 -6 8 -7 85.03 3.18
 -6 -8 7 81.42 3.29
 -7 -6 8 84.4 3.38
 -6 -8 7 76.32 6.26
 -8 -7 6 89.93 6.61
 8 7 6 80.92 5.66
 6 8 7 91.03 6.28
 7 6 8 79.81 5.52
 -6 -8 7 82.1 5.61
 -8 -7 6 76.92 5.59
 -8 7 -6 88.45 6.28
 -6 8 -7 90.21 6.14
 -7 6 -8 83.72 6.21
 -7 -6 8 79.77 6.4
 -7 -6 8 83.84 6.01
 8 7 6 87.96 3.09
 7 6 8 87.8 3.15
 8 7 6 93.66 3.25
 6 8 7 87.24 3.15
 -6 8 -7 89.08 3.54
 8 7 6 87.75 3.14
 6 8 7 82.86 3.06
 -7 6 -8 85.85 3.59
 -8 7 -6 87.17 3.5
 7 6 8 88.34 3.14
 8 -7 -6 91.11 3.22
 -7 -6 8 87.42 3.35
 -8 -7 6 89.38 3.38
 6 -8 -7 82.07 3.07
 -6 -8 7 84.67 3.25
 -8 7 -6 81.54 3.21
 -6 8 -7 82.94 3.3
 -7 6 -8 85.64 3.24
 -8 7 -6 78.14 6.73
 6 -8 -7 88.26 6.06
 8 -7 -6 82.6 6.1
 7 -6 -8 84.05 6.23
 -6 8 -7 84.39 6.69
 -7 6 -8 82.94 6.71
 7 -6 -8 88.44 3.17
 8 -7 -6 84.94 3.12
 6 -8 -7 85.17 3.04
 -7 7 -8 100.6 3.49
 8 7 7 115.08 7.06
 -7 -7 8 119.58 7.61
 7 7 8 108.65 6.97
 -8 7 -7 113.18 3.66
 -7 -8 7 98.69 6.87
 -7 8 -7 111.71 3.71
 7 8 7 119.7 7.39
 -7 -7 8 112.15 3.99
 -7 -8 7 113.77 3.99
 -8 -7 7 112.08 3.62
 -8 -7 7 108.79 3.88
 -8 -7 7 109.1 7.55
 -7 -8 7 115.05 7.76
 7 8 7 115.24 7.12
 7 7 8 103.53 6.63
 -8 7 -7 104.04 7
 -7 -7 8 115.36 7.1
 -7 -8 7 100.76 6.42
 -8 -7 7 95.51 6.46
 8 7 7 113.52 6.81
 -7 8 -7 111.52 7.09
 -7 7 -8 111.67 7.24
 -7 -7 8 106.81 7.55
 7 7 8 105.89 3.39
 7 8 7 104.21 3.38
 8 7 7 113.96 3.57
 7 7 8 105.39 3.54
 8 7 7 107.94 3.56
 7 8 7 107.5 3.58
 -8 7 -7 107.88 3.77
 -7 8 -7 113.58 4.12
 -7 7 -8 115.14 4.2
 8 7 7 112.47 3.63
 7 7 8 106.74 3.56
 7 8 7 108.17 3.44
 7 8 7 106.41 3.57
 -8 7 -7 110.78 4.11
 7 -8 -7 117.75 7.31
 7 -7 -8 113.73 7.31
 -8 7 -7 112.32 8.2
 7 8 7 112.25 3.57
 -7 8 -7 101.08 7.64
 -7 7 -8 99.36 7.52
 8 -7 -7 118.47 7.52
 -8 7 -7 104.63 3.71
 -7 7 -8 110.63 3.81
 -7 8 -7 110.14 3.88
 8 -7 -7 107.69 3.58
 7 -8 -7 113.08 3.62
 7 -7 -8 106.82 3.57
 8 -7 -7 110.23 3.64
 -7 -8 7 108.48 3.81
 7 -7 -8 108.54 3.6
 7 -8 -7 108.21 3.62
 -8 -7 7 112.3 3.92
 -7 -7 8 109.52 3.82
 8 -8 8 217.73 11
 -8 8 8 237.19 5.51
 8 -8 8 226.76 12.14
 8 8 -8 239.46 12.1
 8 -8 8 249.28 11.86
 -8 8 8 236.92 5.84
 -8 8 8 238.77 5.96
 -8 8 8 234.24 5.46
 8 8 -8 235.6 6.34
 8 -8 8 242.25 11.34
 8 -8 8 230.32 5.63
 8 -8 8 251.1 11.84
 8 8 -8 221.92 6.04
 -8 -8 -8 236.01 5.15
 -8 8 8 233.93 6.13
 8 8 -8 233.62 5.96
 -8 -8 -8 233.97 5.45
 -8 -8 -8 248.68 5.71
 8 -8 8 229.94 10.85
 8 8 -8 232.41 5.93
 8 -8 8 252.97 11.56
 -8 8 8 240 11.55
 -8 -8 -8 251.67 13.11
 -8 8 7 5.79 0.95
 8 -8 7 7.26 2
 8 -7 8 8.14 2.14
 7 -8 8 3.87 2.08
 7 -8 8 5.91 2
 8 -7 8 5.63 2.09
 8 7 -8 12.55 2.9
 7 8 -8 5.67 1.92
 7 -8 8 7.73 2.3
 8 8 -7 6.83 2.29
 -7 8 8 5.07 0.96
 -8 7 8 5.57 1
 8 7 -8 5.41 0.91
 7 8 -8 5.46 1.23
 8 -8 7 3.46 1.9
 8 -7 8 2.72 1.84
 7 -8 8 5.63 2.38
 7 -8 8 6.07 2.3
 8 -8 7 7.4 2.29
 8 -7 8 3.76 0.89
 8 -7 8 9.33 2.55
 8 -7 8 4.49 1.92
 7 -8 8 7.44 2.32
 -8 7 8 5.03 0.92
 -8 8 7 4.79 0.96
 8 7 -8 7.65 1.25
 8 8 -7 6.33 1.24
 8 -8 7 5.92 2.03
 -7 8 8 7.47 1.12
 8 7 -8 4.41 0.97
 7 8 -8 4.49 0.95
 8 8 -7 7.41 1.21
 -8 7 8 5.17 1.11
 -8 -7 -8 6.38 0.96
 -7 -8 -8 4.54 0.89
 -8 8 7 7.68 1.21
 -7 8 8 5.63 1.13
 7 8 -8 8.5 1.28
 8 7 -8 4.99 1.08
 8 8 -7 4.71 1.04
 -8 -7 -8 7.01 1.14
 -7 -8 -8 8.66 1.23
 -8 -8 -7 6.17 1.04
 -7 -8 -8 5.74 1.05
 -8 -8 -7 6.78 1.01
 -8 -7 -8 4.68 1.01
 8 8 -7 7.62 2.76
 8 -7 8 9.14 2.45
 -8 8 7 8.19 2.12
 -8 -8 -7 6.49 2.17
 -8 7 8 5.52 2.01
 -7 -8 -8 7.78 2.41
 -8 -7 -8 3.59 1.71
 -7 8 8 5.32 2.16
 8 -8 7 4.84 1.85
 8 -7 8 3.8 1.78
 8 -8 7 2.9 1.75
 7 -8 8 6.44 1.96
 7 -8 8 5.48 1.78
 8 8 -7 5.87 1.01
 8 7 -8 6.77 1.11
 7 8 -8 4.89 1.03
 -8 8 7 5.26 1.02
 -8 7 8 5.49 1.09
 -7 8 8 5.94 1.1
 -8 7 8 5.62 1.1
 -7 8 8 6.27 1.08
 -8 8 7 6.47 1.14
 8 6 -8 59.84 3.03
 6 -8 8 57.29 5.36
 -8 6 8 63.78 2.67
 8 8 -6 70.67 3.31
 8 -8 6 63.91 5.68
 6 -8 8 49.83 4.67
 -6 8 8 58.71 2.62
 -8 8 6 63.16 2.75
 8 -8 6 67.29 5.83
 8 -6 8 59.94 2.83
 8 -6 8 67.79 5.73
 6 8 -8 61.59 3.14
 6 8 -8 59.67 2.99
 8 6 -8 60.86 3.05
 8 8 -6 59.41 2.94
 -8 6 8 58.14 3
 -6 8 8 59.25 2.9
 -8 8 6 61.86 3.08
 -6 -8 -8 63.05 2.59
 -8 -6 -8 61.27 2.6
 6 8 -8 59.92 2.92
 8 8 -6 63.99 2.92
 8 6 -8 60.5 2.92
 -8 -6 -8 60.47 2.68
 -8 -6 -8 62.82 2.84
 -8 -8 -6 62.38 2.74
 -6 -8 -8 58.83 2.67
 -8 -8 -6 62.03 2.74
 -6 -8 -8 65.55 2.67
 6 -8 8 67.15 5.64
 6 -8 8 63.8 5.45
 8 8 -6 53.74 5.71
 -8 -8 -6 67.35 6.28
 -8 8 6 56.36 5.12
 -6 8 8 63.25 5.79
 -8 -6 -8 68.38 6.49
 8 -8 6 64.73 5.54
 -6 -8 -8 59.59 6.21
 -8 6 8 56.61 2.8
 -8 8 6 57.74 2.73
 -8 8 6 62.45 3.04
 -6 8 8 62.86 2.95
 8 -8 6 60.35 5.26
 6 -8 8 62.92 5.31
 6 8 -8 60.74 3.01
 8 -6 8 64.69 5.72
 8 8 -6 59.4 2.85
 6 -8 8 67.47 6.28
 8 8 -6 71.59 6.27
 8 -6 8 55.22 5.06
 6 8 -8 56.46 5.85
 8 6 -8 61.61 5.74
 6 -8 8 66.19 5.87
 -8 6 8 62.7 2.65
 6 -8 8 49.32 5.1
 -6 8 8 62.78 2.71
 -8 8 6 62.69 2.75
 6 -8 8 53.25 5.13
 8 -6 8 70.59 6.1
 8 -8 6 64.07 5.82
 8 -8 5 50.24 4.7
 5 -8 8 43.67 4.27
 8 -5 8 46.12 4.77
 5 8 -8 51.29 2.72
 8 -5 8 45.25 4.34
 -8 8 5 41.93 2.21
 5 -8 8 34.54 4.43
 -5 8 8 36.57 3.8
 8 -8 5 36.83 4.45
 8 -5 8 39.72 4.52
 8 5 -8 45.21 4.79
 5 8 -8 51.1 5.43
 5 -8 8 47.56 5
 5 -8 8 50.91 4.98
 8 8 -5 35.66 4.33
 -5 8 8 43.65 2.27
 5 -8 8 40.16 4.49
 -5 8 8 49.76 2.58
 -8 8 5 44.74 2.59
 -8 5 8 44.86 2.46
 5 -8 8 48.57 4.67
 -8 5 8 39.4 4.06
 5 -8 8 33.88 3.95
 -8 -5 -8 47.39 4.33
 -5 8 8 41.4 4.64
 -8 -8 -5 48.2 5.12
 5 8 -8 48.24 5.33
 -5 -8 -8 49.79 5.54
 8 8 -5 49.76 5.3
 -8 -5 -8 51.38 5.51
 8 -8 5 49.41 4.85
 8 5 -8 46.88 4.4
 8 -8 5 41.41 4.56
 -8 8 5 43.75 2.32
 8 -5 8 49.06 4.74
 8 5 -8 43.73 2.48
 5 -8 8 46.06 4.55
 8 -8 5 46.57 4.68
 -5 8 8 41.29 2.19
 5 -8 8 46.92 4.79
 8 8 -5 45.04 2.58
 5 8 -8 50.84 2.84
 8 8 -5 43.37 2.55
 8 8 -5 41.57 2.49
 8 5 -8 43.2 2.41
 5 8 -8 44.54 2.48
 8 8 -5 42.9 2.31
 -8 -8 -5 46.74 2.29
 -8 -5 -8 44.83 2.37
 -5 -8 -8 46.72 2.33
 -8 -8 -5 42.62 2.27
 -8 8 5 45.52 2.59
 -8 5 8 41.48 2.52
 -5 8 8 44.31 2.46
 8 5 -8 41.78 2.46
 5 8 -8 44.04 2.55
 -8 -5 -8 40.5 2.16
 4 -8 8 80.3 6.51
 -4 8 8 85.93 5.85
 -4 8 8 87.21 3.1
 4 -8 8 87.73 6.58
 8 8 -4 81.72 6.24
 4 -8 8 86.22 6.48
 4 -8 8 90.36 6.45
 8 -4 8 92.46 6.44
 4 8 -8 85.37 6.88
 8 -8 4 93.03 6.81
 -4 8 8 84.37 3.25
 -8 8 4 91.15 3.58
 8 -8 4 89.74 6.47
 4 -8 8 87.18 6.02
 8 8 -4 99.48 7.22
 -4 8 8 100.21 7.09
 4 -8 8 85.62 6.11
 8 4 -8 87.06 6.03
 -8 -8 -4 94.01 6.8
 -8 4 8 97.86 6.29
 4 8 -8 87.66 6.96
 -8 -4 -8 87.27 5.88
 -4 -8 -8 83.23 6.96
 -8 -4 -8 95.24 7.22
 8 4 -8 93.28 3.48
 -8 -4 -8 90.27 3.5
 8 4 -8 89.15 3.34
 -4 -8 -8 93.95 3.15
 -8 -4 -8 90.16 3.3
 -8 -8 -4 89.62 3.2
 -8 4 8 90.11 3.59
 -8 8 4 89.88 3.47
 8 -8 4 84.31 6.16
 8 8 -4 90.2 3.49
 -8 8 4 89.57 3.2
 4 -8 8 85.43 6.13
 8 -4 8 88.86 6.08
 4 -8 8 87.99 6.16
 -4 8 8 88.86 3.06
 8 -8 4 89.99 5.72
 4 8 -8 84.75 3.42
 8 -4 8 87.93 6.51
 8 4 -8 84.07 5.64
 8 -8 4 102.64 6.43
 -8 8 4 89.63 6.06
 4 -8 8 86.95 5.7
 -8 -3 -8 269.81 11.06
 8 -8 3 290.23 10.63
 8 -3 8 304.26 11.83
 -8 8 3 270.12 10.78
 8 3 -8 283.61 10.47
 8 3 -8 253.97 10.21
 -8 -8 -3 287.21 11.51
 8 8 -3 276.21 11.64
 -3 8 8 281.52 11.73
 -3 -8 -8 290.29 12.76
 8 -8 3 285.24 11.46
 -8 -3 -8 277.3 10.5
 3 -8 8 282.62 10.99
 3 8 -8 276.68 11.93
 3 -8 8 308.67 10.9
 -8 3 8 295.46 11.05
 -8 -3 -8 283.73 12.08
 3 -8 8 302.58 10.86
 8 -8 3 290.53 10.94
 8 -3 8 276.34 10.28
 8 -8 3 295.2 10.29
 3 -8 8 282.25 10.78
 3 -8 8 265.66 11.51
 -3 8 8 282.64 10.61
 3 -8 8 265.73 11.29
 3 8 -8 263.63 11.89
 8 -3 8 276.69 10.83
 3 -8 8 272.12 11.47
 8 8 -3 264.43 10.92
 8 -8 3 257.89 11.18
 3 -8 8 276.14 10.95
 -8 8 2 243.49 10.52
 8 -2 8 265.9 10.88
 -8 -2 -8 247.07 10.72
 8 -8 2 260.82 9.93
 8 2 -8 242.36 9.83
 8 2 -8 234.25 9.93
 -8 -2 -8 260.15 11.24
 2 -8 8 269.22 9.99
 2 8 -8 253.47 11.13
 -8 -8 -2 263.4 10.69
 -2 8 8 265.38 11.2
 -8 2 8 247.88 10.16
 8 -8 2 258.84 10.89
 -8 -2 -8 237.52 9.82
 8 8 -2 279.07 11.36
 -2 -8 -8 257.7 11.81
 2 -8 8 253.17 10.16
 8 -2 8 257.33 9.65
 8 -8 2 269.24 9.82
 8 -8 2 258.78 10.07
 2 -8 8 255.43 10.07
 8 -8 2 244.85 10.81
 2 -8 8 241.97 10.8
 -2 8 8 239.04 9.91
 2 -8 8 266.01 10.57
 8 8 -2 258.82 10.61
 2 -8 8 240.44 10.76
 8 -2 8 257.82 10.04
 2 8 -8 240.78 11.22
 8 -1 8 295.93 11.43
 1 8 -8 319.25 9.63
 8 -8 1 314.64 10.81
 8 1 -8 301.93 11.1
 -8 8 1 321.3 12.26
 -8 -1 -8 321.93 12.24
 -8 -1 -8 335.38 12.37
 1 8 -8 311.86 11.99
 1 -8 8 314.51 10.66
 -8 -8 -1 323.82 11.69
 -1 8 8 321.18 12.25
 -8 1 8 333.27 11.78
 8 -8 1 308.67 11.99
 -8 -1 -8 317.91 11.43
 8 8 -1 314.26 11.86
 1 -8 8 328.98 11.78
 -1 -8 -8 321.22 13.03
 1 -8 8 321.72 11.04
 1 -8 8 323.37 11.45
 8 -8 1 325.27 10.85
 8 -1 8 332.7 10.56
 8 -8 1 309.22 10.8
 1 -8 8 293.39 11.77
 8 -8 1 301.47 11.86
 1 -8 8 310.66 12.18
 -1 8 8 316.46 11.39
 1 8 -8 320.45 12.79
 8 -1 8 329.93 11
 8 8 -1 287.35 11
 -8 0 -8 307.31 12.15
 8 0 8 297.97 11.31
 0 8 -8 305.32 9.79
 -8 8 0 329.16 12.65
 8 0 -8 308.48 11.34
 8 -8 0 311.32 10.71
 0 -8 8 326.38 10.78
 -8 -8 0 309.71 11.37
 8 8 0 294.84 11.28
 -8 0 8 335.37 11.91
 -8 0 -8 309.6 11.42
 0 8 8 300.43 11.75
 0 -8 8 315.73 11.72
 0 -8 -8 328.12 12.98
 8 -8 0 322.83 12.27
 0 -8 8 334.53 11.05
 0 -8 8 320.56 11.25
 8 0 8 320.8 9.99
 8 -8 0 318 10.79
 0 -8 8 291.95 11.85
 0 8 -8 296.45 12.19
 8 0 8 307.58 10.17
 0 -8 8 313.92 11.96
 0 8 8 314.96 11.48
 8 8 0 310.35 11.3
 8 -8 -1 307.79 10.72
 -1 8 -8 304.79 10.23
 -8 8 -1 330.84 12.89
 8 -1 -8 311.6 11.55
 -8 1 -8 274.35 11.62
 -8 -8 1 326.65 11.67
 -1 -8 8 330.9 10.8
 -8 -1 8 315.88 11.64
 -8 1 -8 293.65 11.19
 8 8 1 314.67 11.52
 1 8 8 308.17 11.84
 -1 8 -8 324.1 9.99
 1 -8 -8 331.07 10.02
 -1 -8 8 320.23 11.95
 1 -8 -8 312.3 12.47
 8 1 8 308.83 9.48
 -1 -8 8 331.06 10.77
 8 -8 -1 329.37 10.93
 -1 -8 8 321.31 11.17
 -1 -8 8 310.12 11.83
 -1 -8 8 314.28 12.36
 8 8 1 311.44 11.28
 -1 8 -8 305.53 12.2
 8 1 8 298.79 9.7
 1 8 8 303.67 11.32
 -2 8 -8 252.93 9.77
 8 -8 -2 238.15 9.55
 -8 2 -8 254.5 11.38
 -8 8 -2 243.19 11.29
 8 -2 -8 240.96 10.24
 2 -8 -8 261.39 11.26
 -8 -8 2 254.59 10.44
 8 8 2 268.55 10.6
 -2 -8 8 260.86 9.64
 2 8 8 251.65 10.62
 -8 -2 8 255.97 10.52
 -8 -8 2 255.25 8.92
 -8 2 -8 241.74 10.35
 -2 8 -8 252.18 9.1
 -2 -8 8 256.73 10.9
 2 -8 -8 249.7 9.02
 -2 -8 8 255.22 9.96
 -2 -8 8 261.76 9.45
 -2 -8 8 262.72 10.86
 2 8 8 250.91 10.35
 -2 -8 8 247.06 11.01
 8 2 8 257.69 9.17
 8 8 2 247.73 10.08
 -2 8 -8 247.51 10.9
 8 3 8 278.66 9.78
 8 8 3 284.33 10.8
 3 8 8 249.62 10.49
 -3 -8 8 264.32 11.41
 -3 8 -8 272.55 11.36
 8 -8 -3 277.3 10.42
 8 -3 -8 262.42 10.84
 -3 8 -8 274.78 10.65
 -8 3 -8 308.27 12.71
 3 -8 -8 279.14 10.15
 -8 8 -3 277 12.22
 3 -8 -8 306.48 12.1
 8 8 3 269.28 10.58
 3 8 8 273.21 11.04
 -3 -8 8 291.14 10.3
 -8 -3 8 281.22 11.07
 -8 -8 3 279.27 9.53
 -8 -8 3 271.54 10.93
 -8 3 -8 262.71 10.9
 -3 8 -8 284.85 9.98
 -8 -3 8 280.23 11.3
 -3 -8 8 288.73 11.8
 3 -8 -8 274.99 9.7
 8 8 4 89.11 6.15
 -8 -8 4 89.8 6.44
 -4 -8 8 84.47 5.72
 4 8 8 91.02 6.45
 -8 -4 8 92.71 6.44
 -8 -8 4 86.75 5.51
 -8 4 -8 77.13 6.06
 -4 8 -8 93.55 5.98
 -8 -4 8 86.82 6.47
 -4 -8 8 78.27 6.29
 4 -8 -8 94.81 5.93
 8 4 8 89.35 3.13
 -4 8 -8 94.44 3.57
 8 8 4 84.91 3.13
 -8 4 -8 94.12 3.77
 8 8 4 88.74 3.2
 4 8 8 88.11 3.14
 8 -8 -4 87.25 3.19
 -8 -8 4 86.27 3.21
 4 -8 -8 81.33 3.02
 -8 -4 8 89.22 3.42
 -4 8 -8 90.44 3.37
 8 8 4 83.46 5.93
 4 8 8 84.02 6.22
 -4 8 -8 90.16 3.23
 8 4 8 75.47 5.31
 -4 -8 8 78.66 6.31
 -4 -8 8 85.79 3.31
 -8 -8 4 89.76 3.22
 8 -8 -4 85.64 5.93
 4 -8 -8 98.04 6.22
 -4 8 -8 84.96 6.27
 -8 8 -4 75.38 6.59
 8 -4 -8 84.25 6.31
 -8 4 -8 91.21 7.13
 -8 4 -8 87.8 3.41
 8 -8 -4 86.78 3.1
 8 -4 -8 95.15 3.24
 -8 -8 5 43.63 4.68
 -8 -5 8 42.77 4.48
 5 8 8 42.93 4.45
 -8 -8 5 36.74 3.8
 -8 8 -5 43.57 4.41
 8 8 5 48.27 4.59
 -8 5 -8 48.43 4.89
 -5 8 -8 35.9 3.89
 -5 -8 8 40.65 4.04
 -8 -5 8 40.28 4.51
 -5 -8 8 49.3 5.16
 5 -8 -8 41.99 4.16
 8 5 8 42.05 4.08
 5 8 8 49.87 4.88
 -5 8 -8 43.05 2.29
 -5 -8 8 41.74 4.7
 -8 8 -5 45.13 2.35
 8 8 5 43.18 4.37
 -8 -8 5 46.06 2.33
 -5 -8 8 42.8 2.45
 -8 -5 8 42.74 2.45
 8 5 8 39.2 2.13
 8 8 5 38.71 2.14
 -5 8 -8 44.15 2.54
 5 8 8 47.13 2.35
 8 5 8 44.66 2.29
 8 8 5 43.22 2.29
 -8 5 -8 43.41 2.66
 -8 8 -5 45.45 2.54
 5 8 8 39.06 2.12
 5 8 8 44.91 2.29
 8 5 8 41 2.22
 8 8 5 44.56 2.31
 -8 -5 8 43.52 2.45
 5 -8 -8 41.73 2.24
 -8 -8 5 41.79 2.34
 8 -8 -5 43.96 2.32
 -5 -8 8 43.15 2.33
 -8 8 -5 43.44 2.43
 -5 8 -8 42.84 2.39
 5 -8 -8 45.92 4.42
 -5 8 -8 46.65 4.84
 8 -5 -8 40.9 4.48
 -8 5 -8 35.87 4.68
 -8 8 -5 51.54 5.57
 8 -8 -5 42.04 4.34
 8 -8 -5 46.29 2.34
 5 -8 -8 47.73 2.3
 8 -5 -8 49.17 2.42
 -8 8 -6 63.85 6.3
 -8 6 -8 59.71 6
 -6 8 -8 63.4 5.9
 8 -8 -6 64.79 5.48
 8 8 6 62.35 2.63
 8 -6 -8 63.2 5.58
 6 -8 -8 56.98 5.16
 6 -8 -8 65.5 5.32
 -8 -8 6 62.6 5.73
 -8 6 -8 61.64 5.56
 -8 -6 8 59.05 5.31
 8 8 6 65.55 5.41
 6 8 8 63.93 5.44
 -8 8 -6 66.18 5.54
 -6 8 -8 56.77 5.1
 -8 -8 6 68.04 5.27
 -6 -8 8 64.35 5.23
 -8 -6 8 56.49 5.52
 -6 -8 8 62.23 5.9
 8 8 6 58.71 5.18
 6 8 8 55.38 5.2
 -8 8 -6 63.74 2.81
 -8 6 -8 61.01 2.69
 8 6 8 61.96 5.2
 -6 8 -8 60.64 2.77
 -6 -8 8 57.43 5.46
 8 -6 -8 63.49 2.63
 -8 -6 8 63.22 3.02
 -8 -8 6 63.3 2.98
 -6 -8 8 62.4 3.01
 -8 -8 6 67.81 2.91
 8 8 6 61.37 2.67
 8 6 8 59.85 2.65
 8 6 8 60.57 2.69
 -6 8 -8 62.85 3.12
 8 8 6 61.65 2.77
 6 8 8 63.97 2.8
 -8 6 -8 58.79 2.79
 -8 8 -6 61.15 2.83
 -8 6 -8 65.45 3.26
 6 8 8 64.5 2.81
 -8 8 -6 62.55 3.05
 8 6 8 65.78 2.79
 8 8 6 64.73 2.83
 6 8 8 61.81 2.67
 -8 6 -8 59.74 2.92
 -6 8 -8 62.79 2.94
 -8 6 -8 64.13 2.88
 -8 8 -6 58.68 2.86
 -8 -8 6 58.88 2.84
 6 -8 -8 61.97 2.77
 -8 -6 8 64.86 3
 8 -6 -8 63.41 2.76
 -6 -8 8 61 2.84
 8 -8 -6 63.05 2.82
 8 -8 -6 63.38 2.77
 8 -6 -8 65.22 2.84
 6 -8 -8 67.09 2.8
 7 -8 -8 5.61 1.88
 8 8 7 6.1 1.06
 8 -7 -8 7.23 2.22
 8 -8 -7 4.93 1.77
 -8 7 -8 5.44 2.01
 -7 8 -8 10.14 2.7
 -8 8 -7 8.45 2.63
 -8 8 -7 4.09 1.65
 -8 7 -8 5.74 1.82
 8 8 7 5.28 1.68
 -8 -7 8 6.12 2.14
 -7 -8 8 4.34 2.29
 -8 -8 7 3.88 1.83
 -7 8 -8 5.72 1.92
 7 8 8 6.41 2.04
 -7 -8 8 5.63 1.78
 -8 -7 8 7.31 2.11
 -8 -8 7 6.5 1.91
 7 8 8 9.8 2.46
 8 7 8 6.04 1.97
 -8 8 -7 4.53 0.97
 -7 -8 8 3.21 1.68
 -8 7 -8 6.07 1.06
 -7 8 -8 8.23 1.16
 8 8 7 3.61 1.49
 -8 8 -7 7.47 1.22
 -7 8 -8 5.75 1.04
 8 -7 -8 4.61 0.87
 -8 7 -8 7.7 1.2
 -8 -8 7 4.26 0.87
 -8 -7 8 3.72 0.86
 -8 -8 7 4.79 1.05
 -8 -7 8 5.05 1.06
 -7 -8 8 8.78 1.29
 -7 -8 8 7.17 1.07
 8 7 8 5.07 0.95
 8 8 7 6.17 1
 7 8 8 4.89 0.86
 7 8 8 5.93 1.03
 -8 7 -8 4.78 1.02
 -8 8 -7 7.17 1.13
 -7 8 -8 4.72 0.97
 8 8 7 5.1 1.01
 8 7 8 4.47 0.92
 -7 8 -8 7.49 1.26
 8 7 8 4.95 0.97
 -8 7 -8 6.07 1.2
 8 8 7 5.32 0.97
 -8 8 -7 4.12 1.05
 7 8 8 4.49 0.94
 8 7 8 4.99 0.9
 8 8 7 6.27 0.98
 7 8 8 6.21 0.99
 7 -8 -8 5.1 0.93
 -8 -8 7 5.55 1.06
 -8 -7 8 4.09 1.04
 7 -8 -8 4.04 0.84
 8 -7 -8 3.97 0.83
 -7 -8 8 5.64 1.1
 8 -8 -7 5.43 0.99
 8 -7 -8 5.15 0.97
 8 -8 -7 4.6 0.98
 7 -8 -8 9.78 1.24
 -8 7 -8 4.01 0.85
 -8 -8 8 231.94 11.69
 -8 -8 8 228.85 10.4
 -8 8 -8 232.54 10.93
 8 8 8 225.6 10.27
 8 8 8 226.84 5.29
 -8 8 -8 228.08 5.59
 8 8 8 228.76 5.47
 8 8 8 227.6 5.19
 -8 8 -8 240.71 6.35
 8 8 8 231.36 5.5
 -8 -8 8 229.8 5.85
 8 -8 -8 220.87 5.41
 8 -8 -8 214 5.18
 -8 8 -8 231.79 5.82
 -8 -8 8 227.12 5.37
 -8 -8 8 216.55 5.84
 8 8 8 222.59 5.19
 8 -8 -8 228.38 10.84
 -8 8 -8 227.78 12.13
 8 -8 -8 218.92 5.34
 -8 8 -8 220.55 5.41
 8 8 8 222.87 10.49
 -9 0 0 2.91 1.23
 0 -9 0 0.75 0.76
 0 -9 0 0.78 0.85
 0 9 0 0.4 0.92
 0 0 -9 0.5 0.99
 0 -9 0 0.24 0.73
 0 -9 0 1.53 0.84
 0 9 0 2.94 1.13
 9 0 0 0.92 0.95
 0 0 9 0.01 0.85
 0 -9 0 0.68 0.9
 0 -9 0 0.3 0.76
 0 -9 0 0.71 0.53
 -1 9 0 3.79 1.23
 -9 0 -1 5.67 1.43
 -9 0 1 4.13 1.35
 1 -9 0 2.31 1.28
 1 -9 0 4.88 1.3
 1 9 0 2.42 0.99
 -1 -9 0 4.13 1.07
 -1 9 0 5.74 1.5
 0 1 -9 7.24 1.65
 0 -1 -9 6.74 1.57
 -1 -9 0 7.83 1.73
 9 0 -1 3.07 1.28
 -1 -9 0 4.22 1.32
 9 0 1 6.4 1.62
 1 -9 0 3.29 1.38
 -1 9 0 4.06 1.29
 0 -1 9 2.75 1.16
 0 1 9 2.14 0.76
 1 -9 0 8.51 1.52
 1 9 0 3.29 1.25
 -1 -9 0 5.77 1.23
 -1 -9 0 4.6 0.94
 -1 -9 0 4.38 1.34
 1 -9 0 4.8 1.46
 1 -9 0 4.05 1.2
 1 -9 0 4.52 1.05
 0 -1 9 3.57 1.11
 9 0 2 97.78 5.7
 -9 0 2 91.47 5.47
 -2 9 0 88.56 5.45
 -9 0 -2 89.2 5.97
 9 0 -2 97.8 5.65
 2 9 0 87.33 5.78
 0 -2 9 100 5.46
 2 -9 0 86.65 5.63
 -2 -9 0 91.36 4.64
 2 -9 0 93.94 5.34
 -2 9 0 93.34 5.55
 2 -9 0 93.07 5.96
 0 -2 9 95.45 5.81
 0 2 9 84.06 5.22
 0 2 -9 96.42 5.6
 -2 9 0 104.72 5.68
 -9 0 2 100.77 5.86
 2 -9 0 98.9 4.88
 2 9 0 89.31 5.67
 -2 -9 0 84.18 5.16
 0 -2 -9 88.88 5.4
 0 -2 9 97.15 5.43
 2 -9 0 100.87 5.4
 -2 -9 0 105.49 4.8
 -2 -9 0 87.59 5.17
 2 -9 0 104.32 5.95
 9 0 3 506.9 13.21
 -9 0 3 533.28 12.91
 9 0 -3 506.96 13
 -3 9 0 539.98 13.75
 -9 0 -3 501.64 14.41
 -3 9 0 519.93 12.85
 3 9 0 500.37 13.94
 3 -9 0 552.7 14.47
 0 -3 9 531.52 13.26
 -9 0 3 533.11 10.68
 0 3 9 528.82 12.88
 -3 -9 0 533.92 13.33
 -9 0 3 532.51 13.54
 3 -9 0 526.27 14.41
 -3 9 0 534.52 12.66
 -9 0 -3 498.33 13.06
 3 -9 0 542.47 10.85
 3 9 0 498.29 13.65
 0 -3 9 531.32 13.88
 0 3 -9 532.83 13.08
 0 -3 -9 546.07 13.29
 3 -9 0 546.41 13.81
 0 -3 9 550.64 13.25
 3 -9 0 546.19 12.85
 -3 -9 0 529.02 12.5
 -9 0 4 30.24 3.03
 -4 9 0 27.51 3.28
 4 -9 0 26.41 2.46
 9 0 -4 22.81 2.97
 -9 0 -4 28.05 3.54
 4 9 0 23.78 3.16
 0 -4 9 22.31 2.91
 0 4 9 29.62 3.43
 4 -9 0 28.91 3.53
 -4 9 0 29.99 3.09
 0 -4 9 26.6 3.38
 -9 0 -4 24.6 2.98
 0 -4 9 31.99 3.52
 4 -9 0 27.55 3.48
 -4 -9 0 28.34 3.28
 9 0 4 25.77 3.14
 -4 9 0 27.17 2.85
 4 9 0 26.36 3.27
 0 4 9 24.04 2.8
 0 4 9 25.67 3.34
 0 4 -9 29.42 3.18
 -9 0 4 23.82 3.06
 0 -4 -9 31.63 3.25
 -9 0 4 25.69 2.54
 4 -9 0 24.74 2.95
 0 -4 9 23.95 2.99
 4 -9 0 29.79 3.39
 0 -4 9 27.22 3.13
 -4 -9 0 28.18 2.94
 9 0 4 27.58 2.62
 9 0 -5 970.96 18.84
 9 0 5 995.27 19.5
 -5 9 0 988.29 19.98
 -9 0 -5 941.19 20.69
 5 -9 0 1009.72 16.13
 5 -9 0 993.64 20.54
 0 -5 9 967.38 19.45
 -5 9 0 971.44 16.93
 0 -5 9 993.74 20.63
 0 5 9 990.8 19.71
 5 9 0 991.27 20.23
 0 5 9 1026.37 17.44
 0 -5 9 1067.56 20.02
 -5 -9 0 973.06 19.18
 -5 9 0 1030.95 16.9
 0 5 9 1013.97 20.74
 -9 0 5 1001.38 19.41
 -9 0 -5 1002.76 19.47
 5 -9 0 1027.27 21.21
 0 5 -9 977.33 17.92
 0 -5 -9 1004.25 18.07
 -9 0 5 1010.37 16.79
 5 9 0 978.7 19.99
 5 -9 0 1015.34 18.59
 0 -5 9 1012.28 19.1
 9 0 5 980.91 15.97
 0 -5 9 1035.03 18.96
 5 -9 0 996.49 19.26
 -5 -9 0 1005.42 17.08
 -9 0 -6 159.68 8.81
 9 0 6 146.83 7.79
 -6 9 0 142.43 7.9
 9 0 -6 155.22 7.82
 6 -9 0 149.37 6.68
 0 -6 9 156.14 8.13
 0 -6 9 147.23 8.16
 0 6 9 159.02 8.1
 6 9 0 155.34 8.2
 6 -9 0 150.26 8.24
 6 -9 0 148.52 8.31
 0 -6 -9 143.81 8.54
 6 9 0 148.51 7.99
 -6 -9 0 151.78 7.82
 -9 0 -6 154.49 7.91
 0 -6 9 155.17 7.73
 0 6 9 160.87 8.47
 0 6 -9 149.52 7.03
 -9 0 6 150.67 7.8
 0 -6 -9 162.16 7.32
 -9 0 6 161 7.2
 0 -6 9 169.84 8.13
 6 -9 0 160.33 7.86
 9 0 6 151.11 6.5
 6 -9 0 147.13 7.32
 -6 -9 0 142.78 6.45
 0 -6 9 161.86 7.68
 9 0 -7 81.8 5.91
 -9 0 -7 75.31 6.22
 9 0 7 81.37 5.99
 7 -9 0 79.8 5.27
 -7 9 0 74.46 5.98
 0 -7 -9 95.04 7.14
 -7 -9 0 88.81 6.23
 0 -7 9 85.63 5.79
 7 9 0 79.05 6.02
 -9 0 7 76.05 5.75
 7 -9 0 84.38 6.47
 -9 0 -7 71.95 5.61
 0 7 -9 78.98 5.18
 0 7 9 76.62 6.05
 0 -7 -9 92.68 5.57
 0 -7 9 71.24 5.97
 0 -7 9 72.55 5.83
 0 7 -9 84.74 6.61
 7 -9 0 77.12 6.15
 0 7 9 79.87 5.9
 7 9 0 86.35 6.19
 7 -9 0 86.16 5.9
 0 -7 9 77.68 5.54
 0 -7 9 85.26 5.95
 7 -9 0 80.56 5.58
 9 0 7 75.31 4.78
 -9 0 -8 140.13 8.7
 0 8 -9 160.83 4.67
 -8 9 0 151.28 8.85
 9 0 8 158.91 8.63
 8 -9 0 162.61 7.92
 9 0 -8 151.05 8.31
 0 -8 -9 157.16 9.44
 -9 0 8 157.08 8.47
 0 -8 9 156.04 7.95
 0 8 9 143.3 8.48
 -8 -9 0 157.34 8.47
 8 -9 0 153.94 8.91
 -9 0 -8 148.94 8.32
 8 9 0 163.06 8.84
 0 -8 9 150.63 8.48
 0 -8 9 136.14 8.27
 0 -8 9 153.22 9.01
 8 9 0 159.82 8.66
 0 8 9 147.44 8.19
 0 8 -9 162.61 9.4
 9 0 -8 153.57 4.2
 -8 -9 0 144.4 4.03
 -8 9 0 150.17 4.53
 9 0 8 149.31 4.14
 0 -8 9 145.72 7.69
 0 -8 9 164.53 8.44
 8 -9 0 145.36 7.71
 9 0 8 147.95 7.01
 -8 9 0 149.24 4.22
 8 9 0 150.28 4.29
 -9 0 -8 152.04 4.29
 8 9 0 156.18 4.49
 -9 0 -8 153.7 4.79
 8 9 0 156.17 4.49
 9 0 8 147.49 4.08
 -9 0 -8 153.24 4.44
 0 8 9 157.92 4.27
 0 -8 -9 157.03 4.09
 -9 0 8 149.11 4.59
 -9 0 -8 154.22 4.28
 -9 0 -8 146.25 4.28
 9 -1 8 98.48 6.92
 -9 -1 -8 87.09 6.78
 -8 9 1 98.92 7.04
 9 1 -8 99.04 6.62
 1 8 -9 97.97 3.73
 8 -9 1 89.76 5.89
 8 9 -1 100.5 7.05
 1 -8 9 103.04 6.53
 -1 8 9 97.35 7.06
 -8 -9 -1 92.66 6.58
 8 -9 1 97.91 7.12
 -9 1 8 93.54 6.56
 -9 -1 -8 105.62 6.91
 -1 -8 -9 99.62 7.64
 1 -8 9 99.65 7.13
 1 -8 9 105.45 7.44
 1 8 -9 95.36 7.36
 -1 8 9 97.03 6.61
 8 -9 1 111.37 7.56
 8 9 -1 100.25 6.89
 9 1 -8 105.88 3.5
 -1 8 9 94.75 3.37
 -8 9 1 95.98 3.68
 -8 -9 -1 100.04 3.35
 8 9 -1 87.7 3.34
 8 -9 1 99.21 6.41
 1 -8 9 95.15 6.5
 1 -8 9 101.16 6.5
 8 -9 1 102.52 6.53
 9 -1 8 102.14 3.45
 -8 9 1 97.92 3.42
 9 -1 8 94.07 5.83
 8 9 -1 95.77 3.57
 -9 -1 -8 104.17 3.55
 -9 -1 -8 99.89 3.85
 8 9 -1 101.08 3.67
 -8 -9 -1 94.02 3.22
 -1 -8 -9 98.29 3.25
 -9 1 8 99.09 3.76
 -1 8 9 89.75 3.23
 -9 -1 -8 99.76 3.58
 9 -1 8 102.16 3.48
 -9 -1 -8 103.63 3.54
 -9 -1 -8 97.22 3.36
 -9 -1 -7 109.87 7.42
 9 -1 7 103.27 6.83
 7 -9 1 106.45 6.05
 -7 9 1 114.6 7.27
 9 1 -7 96.23 6.33
 7 -9 1 108.8 7.31
 -1 7 9 110.51 6.93
 1 -7 9 104.16 7.13
 1 7 -9 92.81 6.96
 1 -7 9 115 7.41
 7 9 -1 118.84 7.39
 -1 -7 -9 111.36 7.88
 -9 -1 -7 113.07 6.89
 7 -9 1 106.51 7.22
 1 -7 9 113.51 6.77
 -7 -9 -1 107.53 6.86
 -1 7 9 98.16 6.93
 -9 1 7 118.32 7.14
 1 7 -9 110.91 6.08
 -9 -1 -7 115.5 7.01
 7 9 -1 102.08 6.96
 -1 -7 -9 109.95 5.96
 7 -9 1 109.65 6.58
 1 -7 9 121.19 6.94
 9 -1 7 110.43 6.02
 7 -9 1 113.83 6.72
 1 -7 9 122.06 7.13
 -6 9 1 69.26 5.45
 -9 -1 -6 61.08 5.4
 9 1 -6 71.78 5.28
 9 -1 6 65.23 5.27
 6 -9 1 69.23 4.58
 1 -6 9 66.37 5.42
 6 9 -1 62.68 5.28
 1 -6 9 66.65 5.57
 6 -9 1 72.78 5.81
 -1 6 9 63.39 5.12
 -1 -6 -9 68.55 6.02
 1 -6 9 67.24 5.19
 6 9 -1 72.57 5.69
 -6 -9 -1 64.41 5.19
 -1 6 9 64.5 5.45
 1 6 -9 68.56 4.77
 -9 1 6 73.66 5.43
 -9 -1 -6 64.72 5.11
 -1 -6 -9 74.37 4.92
 6 -9 1 65.07 5.51
 -9 -1 -6 74.27 5.28
 1 -6 9 72.69 5.26
 9 -1 6 72.06 4.77
 6 -9 1 75.27 5.35
 6 -9 1 67.85 5.11
 1 -6 9 67.1 5.2
 5 -9 1 376.73 9.9
 9 -1 5 362.1 11.95
 -5 9 1 349.98 11.72
 9 1 -5 359.95 11.32
 -9 -1 -5 361.12 12.62
 5 -9 1 363.26 12.53
 -1 5 9 355.19 11.8
 1 -5 9 343.17 12.04
 1 -5 9 352.35 11.79
 5 9 -1 358.39 12.34
 -5 9 1 346.11 10.07
 5 -9 1 361.37 12.54
 -1 -5 -9 374.07 13.65
 -5 9 1 348.24 10.16
 -1 5 9 372.22 10.42
 -5 -9 -1 363.77 11.79
 5 9 -1 351.12 12.13
 -1 5 9 338.1 12.22
 -9 1 5 359.26 11.64
 -9 -1 -5 361.93 11.49
 1 5 -9 357.82 10.84
 -9 -1 -5 362.83 10.88
 -1 -5 -9 355.75 10.68
 1 -5 9 365.67 11.81
 1 -5 9 350.93 11.34
 -5 -9 -1 354.52 10.01
 9 -1 5 364.34 10.22
 5 -9 1 352.72 11.15
 1 -5 9 372.75 11.48
 5 -9 1 373.33 11.79
 9 1 -4 643.55 14.72
 -9 -1 -4 634.01 16.37
 -9 1 4 690.6 14.61
 4 -9 1 673.04 12.07
 -4 9 1 675.4 15.66
 9 -1 4 682.35 15.92
 -4 9 1 668.43 14.23
 1 -4 9 672.18 15.55
 -1 4 9 656.11 15.86
 4 -9 1 638.33 16.23
 4 9 -1 676.45 16.63
 1 -4 9 650.32 16.17
 1 -4 9 677.69 15.94
 4 9 -1 652.98 16.09
 -4 9 1 641.24 13.89
 4 -9 1 677.67 16.77
 -9 1 4 670.57 15.5
 -9 -1 -4 653.53 15.05
 -9 -1 -4 650.24 13.73
 -4 -9 -1 659.43 15.43
 -1 4 9 671.75 14.29
 1 4 -9 645.58 14.52
 -1 -4 -9 655.65 14.43
 1 -4 9 684.52 15.33
 4 -9 1 658.52 14.82
 4 -9 1 660.17 15.39
 -4 -9 -1 649.42 13.7
 1 -4 9 666.45 15.05
 9 -1 4 675.12 13.53
 9 -1 3 361.91 11.33
 -9 -1 -3 369.02 12.18
 -9 1 3 362.42 10.84
 9 1 -3 365.83 10.85
 -3 9 1 369.27 11.23
 -3 9 1 360.67 10.66
 1 -3 9 361.27 10.94
 3 -9 1 362.77 11.94
 3 9 -1 348.04 11.73
 3 -9 1 383.9 12.36
 -1 3 9 371.8 10.79
 3 -9 1 361.78 8.8
 3 9 -1 374.75 11.9
 -3 -9 -1 352.81 11.02
 -3 9 1 362.68 10.6
 -9 -1 -3 361.42 10.97
 -9 -1 -3 366.7 9.63
 -9 1 3 372.84 11.33
 1 -3 9 366.11 11.63
 -1 -3 -9 364.06 10.82
 1 3 -9 353.43 10.71
 1 -3 9 354.77 10.66
 -3 -9 -1 352.82 10.12
 3 -9 1 367.33 10.71
 9 -1 3 385.06 9.17
 1 -3 9 365.67 10.9
 3 -9 1 358.09 11.21
 -9 1 2 222.62 8.75
 9 1 -2 218.7 8.25
 -2 9 1 214.17 8.32
 -9 -1 -2 228.09 9.29
 9 -1 2 227.88 8.84
 -2 -9 -1 234.36 6.87
 1 -2 9 234.86 8.41
 2 -9 1 249.46 9.02
 2 -9 1 234.27 7.67
 -2 9 1 218.92 8.46
 2 -9 1 215.91 9.02
 2 9 -1 228.42 9.37
 2 -9 1 235.03 9.46
 -2 -9 -1 242.58 8.86
 -2 9 1 230.98 8.54
 -2 -9 -1 230.41 8.58
 2 -9 1 235.44 7.47
 -1 2 9 234.11 8.62
 2 9 -1 230.37 9.15
 1 -2 9 231.16 9.12
 -9 -1 -2 236.76 7.3
 -9 1 2 231.25 8.87
 -1 -2 -9 244.07 8.86
 1 2 -9 219.06 8.47
 2 -9 1 236.61 8.97
 9 -1 2 243.3 6.81
 -2 -9 -1 229.28 8.28
 2 -9 1 236.91 8.4
 1 -2 9 235.01 8.38
 -1 9 1 1197.19 19.15
 -9 1 1 1182.27 20.53
 9 1 -1 1148.11 18.72
 -9 -1 -1 1169.53 20.57
 9 -1 1 1188.27 19.85
 -1 9 1 1210.27 20.16
 1 -9 1 1224.99 16.54
 1 -9 1 1167.24 18.81
 1 -9 1 1153.08 20.5
 -1 -9 -1 1164.24 15.75
 1 -1 9 1247.52 18.16
 -1 -9 -1 1180.67 19.14
 1 9 -1 1214.62 21.31
 1 -9 1 1221.56 17.56
 -9 -1 -1 1222.44 15.82
 -1 1 9 1221.19 19.93
 1 9 -1 1196.81 20.33
 -1 -9 -1 1230 19.31
 -1 9 1 1180.8 19.48
 -1 -9 -1 1249.7 20.3
 1 -1 9 1200.89 20.58
 1 -9 1 1195.74 21.03
 -1 -1 -9 1184.22 19.47
 1 1 -9 1191.57 19.63
 1 -9 1 1197.98 19.87
 1 -1 9 1190.26 18.18
 -1 -9 -1 1212.94 19.29
 1 -9 1 1233.59 18.49
 9 -1 1 1227.57 14.36
 9 -1 0 341.04 10.5
 9 1 0 330.03 10.07
 -9 -1 0 335.07 10.77
 0 9 -1 339.31 10.18
 -9 1 0 338.86 11.25
 0 9 1 332.66 10.71
 0 -9 1 342.19 11.05
 0 -9 1 336.53 9.76
 0 -9 -1 337.62 8.84
 1 0 9 342.41 9.03
 0 -9 1 348.09 8.5
 0 -9 -1 320.88 10.15
 0 9 -1 313.88 10.64
 -9 -1 0 340.51 8.19
 -1 0 9 347.07 10.78
 0 -9 1 333.85 9.62
 0 -9 -1 340.26 9.82
 0 9 1 324.32 10.35
 0 9 -1 329.1 10.41
 0 -9 1 354.85 11.28
 -1 0 -9 334.46 10.39
 1 0 -9 343.16 10.59
 1 0 9 349.02 10.96
 0 -9 -1 331.98 10.66
 0 -9 -1 328.09 10.21
 0 -9 1 324.36 10.25
 1 0 9 352.43 9.53
 0 -9 1 347.47 9.45
 -9 1 -1 1154.48 21.23
 -1 9 -1 1194.26 19.5
 9 -1 -1 1182.77 19.57
 -9 -1 1 1177.16 19.75
 9 1 1 1137.57 18.77
 -1 -9 1 1177.32 17.77
 1 9 1 1212.94 20.71
 1 -9 -1 1188.71 17.41
 1 -9 -1 1237.83 14.98
 1 -9 -1 1222.91 20.14
 -1 -9 1 1219.51 15.27
 -1 9 -1 1184.6 20.26
 1 -9 -1 1196.75 20.67
 -9 -1 1 1231.8 15.71
 -1 -9 1 1193.05 18.74
 -1 9 -1 1195.59 19.49
 1 -9 -1 1209.27 17.99
 1 1 9 1205.57 20.22
 -1 -1 9 1247.06 20.68
 -1 1 -9 1225.64 19.86
 1 -1 -9 1189.27 19.7
 1 9 1 1209.15 20.3
 -1 -9 1 1242.86 15.62
 -1 -9 1 1219.45 19.56
 -1 -9 1 1197.51 17
 1 1 9 1174.81 16.8
 1 -9 -1 1247.13 20.16
 1 -9 -1 1263.2 18.27
 -9 1 -2 223.29 9.55
 9 1 2 223.11 8.49
 9 -1 -2 232.98 8.82
 -9 -1 2 224.16 8.48
 -2 9 -1 230.39 8.83
 -2 9 -1 239.06 8.98
 -2 -9 1 228.39 7.75
 2 -9 -1 226.03 8.92
 2 9 1 218.02 9.02
 -2 -9 1 243.63 8.73
 -9 -1 2 235.28 7.1
 2 9 1 225.64 8.92
 2 -9 -1 227.78 9.27
 -2 9 -1 235.78 8.44
 2 -9 -1 235.14 7.64
 -9 -1 2 240.06 9.03
 1 2 9 238.41 8.87
 -1 2 -9 230.57 8.68
 -1 -2 9 238.9 9.13
 1 -2 -9 217.65 8.48
 2 -9 -1 232.69 8.14
 -2 -9 1 228.83 6.42
 -2 -9 1 235.31 7.24
 2 -9 -1 239.66 9.06
 -2 -9 1 222.25 8.33
 -9 -1 3 389.42 10.83
 -3 9 -1 368.28 11.51
 -9 1 -3 358.25 12.42
 9 1 3 359.89 10.98
 9 -1 -3 348.1 10.91
 3 9 1 340.53 11.42
 3 -9 -1 363.97 11.61
 -3 9 -1 363.2 10.9
 -9 -1 3 359.12 9.31
 -3 9 -1 361.49 10.25
 3 9 1 364.68 11.64
 3 -9 -1 366.02 11.97
 -9 1 -3 377.39 11.53
 -9 -1 3 387.13 11.56
 1 3 9 362.67 10.85
 -1 3 -9 350.02 10.7
 3 -9 -1 374.1 9.37
 -3 -9 1 377.49 11.24
 1 -3 -9 373.33 11.09
 -1 -3 9 377.16 11.61
 -1 -3 9 351.92 10.62
 9 1 3 378.39 8.73
 -3 -9 1 368.31 8.63
 -3 -9 1 372.68 10.71
 3 -9 -1 384.63 11.63
 3 -9 -1 384.71 10.79
 -9 1 -4 656.88 17.21
 4 -9 -1 668.49 12.28
 9 -1 -4 658.87 15.33
 -9 -1 4 667.98 13.86
 9 1 4 656.46 15.21
 -4 9 -1 632.38 15.66
 4 9 1 639.09 15.91
 -1 -4 9 676.48 15.55
 1 4 9 644.74 15.68
 4 -9 -1 641.3 15.85
 -4 9 -1 680.75 14.49
 -1 -4 9 626.77 16.02
 -9 -1 4 661.37 13.3
 1 4 9 644.06 15.98
 -4 9 -1 650.44 13.56
 1 4 9 667.59 14.42
 -1 -4 9 659.59 15.54
 -9 -1 4 695.61 15.84
 -9 1 -4 632.6 15.26
 -4 -9 1 645.9 15.22
 4 -9 -1 669.19 16.7
 -1 4 -9 658.4 14.76
 4 9 1 656.35 15.91
 1 -4 -9 671.63 14.91
 4 -9 -1 687.95 15.81
 4 -9 -1 667.61 14.6
 9 1 4 664.85 11.86
 -1 -4 9 684.56 15.22
 -4 -9 1 657.94 14.16
 -9 1 -5 357.18 13.01
 5 -9 -1 360.54 9.75
 9 -1 -5 349.48 11.5
 -5 9 -1 352.41 12.12
 9 1 5 342.07 11.35
 5 9 1 335.49 11.68
 -1 -5 9 374.45 12.14
 1 5 9 343.63 11.64
 5 -9 -1 355.22 12.1
 -1 -5 9 351.58 12.3
 -5 9 -1 356.02 10.33
 5 -9 -1 374.39 12.82
 -5 -9 1 349.41 11.51
 5 9 1 349.95 11.88
 1 5 9 337.38 11.83
 -9 -1 5 369.23 11.83
 -1 -5 9 372.3 11.84
 -9 1 -5 364.38 11.9
 -1 5 -9 380.13 11.25
 1 -5 -9 353.82 10.9
 -9 -1 5 383.21 10.8
 1 5 9 354.89 10.36
 -1 -5 9 372.96 11.59
 5 -9 -1 374.76 11.21
 5 -9 -1 358.06 11.65
 -5 -9 1 346.19 10.24
 9 1 6 64.64 5.13
 -6 9 -1 64.11 5.45
 -9 1 -6 77.49 6.22
 6 -9 -1 72.49 4.73
 9 -1 -6 65.44 5.18
 6 9 1 67.08 5.4
 6 -9 -1 65.01 5.42
 1 6 9 61.56 5.08
 -1 -6 9 69.93 5.47
 -1 -6 9 73.3 5.88
 -6 -9 1 74.58 5.58
 -1 -6 9 73.31 5.33
 -9 -1 6 69.67 5.37
 -9 1 -6 67.79 5.31
 1 6 9 65.72 5.38
 6 9 1 64.03 5.28
 -1 6 -9 71 4.91
 1 -6 -9 72.24 5
 6 -9 -1 69.59 5.72
 -9 -1 6 69.92 4.93
 -6 -9 1 71.34 4.68
 6 -9 -1 66.63 5.15
 6 -9 -1 66.83 4.92
 -1 -6 9 68.77 5.2
 -1 -6 9 73.81 5.18
 -9 1 -7 108.76 7.54
 -7 9 -1 111.61 7.46
 9 1 7 111.61 6.92
 7 -9 -1 107.96 6.09
 9 -1 -7 104.37 6.73
 1 -7 -9 111.65 7.64
 -7 -9 1 107.27 6.81
 7 9 1 107.9 6.93
 -9 -1 7 98.82 6.57
 1 7 9 110.24 7.14
 7 -9 -1 100.75 7.07
 -9 1 -7 115.56 7.16
 -1 7 -9 112.29 6.23
 -1 -7 9 105.54 6.47
 -9 -1 7 114.94 6.65
 1 -7 -9 109.78 6.17
 -1 -7 9 114.63 7.25
 7 -9 -1 100.02 6.82
 1 7 9 111.15 6.93
 7 9 1 110.64 7
 -1 -7 9 100.73 7.08
 -1 -7 9 115.85 6.9
 -1 -7 9 111.08 6.48
 7 -9 -1 114.77 6.59
 9 -1 -8 99.67 6.82
 9 1 8 92.77 6.57
 -9 1 -8 102.28 7.51
 -8 9 -1 93.54 7.09
 8 -9 -1 97.21 6.19
 1 -8 -9 95.67 7.31
 -1 -8 9 107.92 6.64
 -1 8 -9 106.8 6.13
 1 8 9 94.51 6.89
 -9 -1 8 91.84 6.55
 -9 1 -8 100.82 6.89
 -8 -9 1 108.55 7.09
 8 9 1 106.4 7.1
 -1 -8 9 96.68 6.95
 1 -8 -9 99.9 5.91
 -1 -8 9 100.85 7.06
 -1 -8 9 95.96 7.21
 1 8 9 111.42 7.19
 8 9 1 114.7 7.25
 -1 8 -9 100.03 7.3
 9 -1 -8 103.74 3.47
 -8 -9 1 100.26 3.4
 -1 -8 9 105.9 6.49
 -1 -8 9 105.16 6.76
 8 -9 -1 110.75 6.69
 8 9 1 103.51 3.5
 9 1 8 98.96 3.35
 -8 9 -1 105.36 3.56
 8 9 1 101.94 3.57
 -9 1 -8 100.87 3.56
 -9 1 -8 104.08 3.97
 8 9 1 103.57 3.6
 1 8 9 101.95 3.43
 -9 1 -8 100.57 3.67
 -9 -1 8 104.21 3.81
 1 -8 -9 100.72 3.32
 -9 1 -8 101.7 3.62
 -9 1 -8 97.38 3.41
 2 8 -9 41.48 2.45
 9 -2 8 37.66 4.39
 -8 9 2 43.45 4.66
 8 -9 2 41.6 4.11
 -9 -2 -8 47.2 5
 9 2 -8 39.99 4.26
 -9 -2 -8 46.61 4.89
 8 9 -2 40.71 4.57
 -8 -9 -2 44.45 4.67
 -2 8 9 39.21 4.59
 -9 -2 -8 42.32 4.38
 -9 2 8 42.64 4.48
 2 -8 9 46.4 4.49
 8 -9 2 38.1 4.42
 -2 -8 -9 44.53 5.24
 8 9 -2 39.89 4.52
 2 -8 9 40.47 4.69
 -2 8 9 45.15 4.55
 8 -9 2 39.54 4.58
 2 -8 9 51.27 5.27
 2 -8 9 46.32 4.69
 -8 9 2 44.54 2.35
 -2 8 9 42.85 2.2
 2 8 -9 44.21 5.04
 9 2 -8 40.31 2.17
 -8 -9 -2 44.31 2.23
 -2 8 9 41.82 2.31
 -8 9 2 44.08 2.51
 -8 9 2 44.68 2.34
 2 -8 9 42.91 4.35
 8 -9 2 46.31 4.57
 9 -2 8 47.76 4.33
 8 -9 2 44.21 4.28
 9 -2 8 42.69 2.3
 8 9 -2 44.16 2.46
 8 9 -2 40.75 2.38
 8 9 -2 46.17 2.54
 -9 -2 -8 42.51 2.56
 -2 -8 -9 43.14 2.18
 -8 -9 -2 45.01 2.28
 -9 -2 -8 43.19 2.36
 -8 9 2 43.35 2.4
 -9 2 8 46.61 2.62
 -2 -8 -9 44.44 2.22
 9 2 -8 41.94 2.32
 9 -2 8 39.18 2.2
 -2 8 9 41.82 2.19
 2 8 -9 42.29 2.41
 -9 -2 -8 40.74 2.24
 2 8 -9 43.39 2.5
 -9 -2 -8 46.88 2.39
 9 2 -7 186.84 8.61
 -9 -2 -7 174.47 9.23
 -7 9 2 189.84 9.17
 7 -9 2 200.96 8.34
 9 -2 7 179.36 9.08
 2 -7 9 180.79 9.32
 2 7 -9 185.42 9.92
 7 -9 2 186.92 9.62
 2 -7 9 192.19 9.7
 2 -7 9 198.11 9.2
 -2 7 9 181.57 8.77
 7 9 -2 183.71 9.28
 2 -7 9 187.96 8.82
 -7 -9 -2 181.68 9.1
 7 9 -2 183.51 9.42
 -2 7 9 178.28 9.4
 -9 -2 -7 188.29 8.75
 -9 2 7 183.6 8.79
 2 7 -9 185.02 7.79
 -2 -7 -9 187.73 7.72
 -9 -2 -7 190.36 9.31
 -2 -7 -9 201.91 10.72
 7 -9 2 187.79 9.55
 9 -2 7 191.77 8.27
 7 -9 2 178.75 8.52
 2 -7 9 201.58 9.06
 7 -9 2 196.19 8.76
 -9 -2 -6 11.93 2.5
 9 2 -6 19.1 2.73
 -6 9 2 11.12 2.24
 -2 6 9 11.94 2.42
 2 -6 9 13.12 2.54
 2 -6 9 9.7 2.28
 2 6 -9 9.79 2.36
 6 -9 2 10.62 2.43
 6 9 -2 17.62 2.95
 -9 -2 -6 14.59 2.52
 9 -2 6 12.91 2.45
 -2 -6 -9 11.01 2.06
 2 6 -9 17.74 2.53
 6 -9 2 13.83 2.26
 6 -9 2 8.65 2.13
 -6 -9 -2 13.76 2.62
 -9 -2 -6 13.63 2.41
 6 9 -2 9.66 2.25
 -6 9 2 12.18 2.08
 -2 6 9 12.41 2.62
 -2 -6 -9 16.17 3.11
 2 -6 9 9 2.06
 -9 2 6 14.69 2.59
 2 -6 9 11.66 2.31
 6 -9 2 11.07 2.22
 9 -2 6 11.78 2.12
 6 -9 2 10.24 2.11
 2 -6 9 9.8 2.14
 9 -2 5 101.16 6.46
 5 -9 2 105.92 5.33
 -9 -2 -5 94.18 6.44
 -5 9 2 100.67 6.19
 9 2 -5 112.31 6.26
 -5 9 2 111.15 5.72
 -2 5 9 96.34 6.18
 2 -5 9 104.78 6.75
 2 -5 9 96.86 6.09
 5 -9 2 111.69 7.07
 5 9 -2 108.72 6.9
 2 -5 9 107.32 6.66
 -2 -5 -9 99.69 7.14
 5 9 -2 111.3 6.97
 -2 5 9 108.23 5.67
 2 -5 9 100.3 6.33
 -5 -9 -2 92.2 6.15
 -5 9 2 102.13 5.76
 5 -9 2 105.94 6.83
 -2 5 9 100.48 6.84
 -9 2 5 102.23 6.19
 -9 -2 -5 106.96 6.21
 -9 -2 -5 105.97 6.19
 -2 -5 -9 106.46 5.83
 2 5 -9 99.95 5.76
 -5 -9 -2 115.03 5.65
 9 -2 5 102.92 5.73
 2 -5 9 108.57 6.35
 5 -9 2 97.28 5.95
 5 -9 2 101.99 6.18
 9 -2 4 171.9 8.15
 9 2 -4 171.39 7.49
 -9 -2 -4 170.6 8.42
 -9 2 4 186.88 7.73
 -4 9 2 180.72 8
 -4 9 2 174.31 7.31
 4 -9 2 176.42 8.68
 2 -4 9 170.66 7.94
 -2 4 9 176.61 8.24
 2 -4 9 184.06 8.61
 4 9 -2 172.21 8.56
 2 -4 9 188.76 8.17
 -2 -4 -9 204.07 9.96
 2 -4 9 200.69 8.79
 4 -9 2 166.99 8.41
 -2 4 9 185.96 7.59
 -4 -9 -2 177.7 8.18
 -4 9 2 182.76 7.66
 -9 -2 -4 173.77 7.67
 -9 2 4 184.41 8.12
 -9 -2 -4 184.36 7.68
 4 9 -2 177.3 8.52
 -2 -4 -9 180.69 7.6
 2 4 -9 171.04 7.57
 4 -9 2 181.62 8.16
 -4 -9 -2 189.98 7.32
 2 -4 9 183.37 7.97
 4 -9 2 178.32 7.89
 9 -2 4 183.53 7.09
 9 -2 4 173.73 7.26
 -9 2 3 663.32 15.02
 9 -2 3 670.37 15.66
 9 2 -3 672.32 14.43
 -3 9 2 697.83 15.13
 3 -9 2 689.56 15.98
 -3 9 2 670.28 14.56
 2 -3 9 666.89 15.07
 3 9 -2 704.38 16.88
 3 -9 2 681.11 16.65
 -3 9 2 679.63 14.82
 3 -9 2 678.38 16.5
 2 -3 9 709.75 16.39
 -9 -2 -3 682.48 13.95
 3 9 -2 666.55 16.07
 -2 3 9 698.56 14.87
 -3 -9 -2 714.32 15.92
 -9 -2 -3 673.08 14.7
 -3 -9 -2 691.74 14.5
 -9 2 3 691.04 15.49
 3 -9 2 691.06 12.31
 -2 -3 -9 672.81 14.7
 2 3 -9 682.45 15.06
 -3 -9 -2 695.37 14.17
 3 -9 2 683.87 14.94
 9 -2 3 706.92 13.17
 3 -9 2 694.67 15.73
 2 -3 9 687.7 15.01
 2 -3 9 687.33 15.09
 -9 2 2 1041.03 19.21
 9 -2 2 1025.51 18.91
 -2 9 2 1037.3 18.01
 9 2 -2 1017.43 17.48
 -2 9 2 1001.02 18.04
 2 -2 9 1036.66 17.75
 2 -9 2 1020.06 18.89
 -2 -9 -2 1021.38 17.1
 2 -9 2 1045.84 16.84
 2 -9 2 1035.25 20.12
 2 9 -2 1019 19.97
 -2 9 2 1036.82 18.41
 2 -9 2 1020.37 15.7
 2 -2 9 1096.59 20.18
 -2 2 9 1045.77 18.4
 2 9 -2 1039.68 19.58
 2 -9 2 1015.69 19.9
 -2 -9 -2 1043.42 18.7
 -9 -2 -2 1037.96 16.38
 -2 -9 -2 1051.34 18.14
 -2 -2 -9 1031.51 18.17
 2 2 -9 1010.44 18.34
 2 -9 2 1012.64 17.68
 9 -2 2 1044.37 15.14
 2 -2 9 1027.6 17.77
 2 -9 2 1018.96 18.73
 2 -2 9 1040.53 18.23
 -2 -9 -2 1038.28 17.63
 9 2 -1 601.87 13.29
 9 -2 1 595.47 14.29
 -9 2 1 593.06 14.83
 1 -9 2 590.26 15
 2 -1 9 613.41 12.82
 -1 9 2 608.46 14.28
 1 -9 2 611.08 12.41
 1 -9 2 574.63 13.7
 1 9 -2 603.1 15.23
 -1 -9 -2 647.65 13.69
 -1 -9 -2 614.73 13.96
 1 -9 2 610.9 12.72
 2 -1 9 600.01 14.8
 -2 1 9 604.43 14.15
 9 2 -1 608.78 12.55
 -9 -2 -1 617.09 12.19
 -1 9 2 586.04 13.93
 1 -9 2 614.06 15.21
 -2 -1 -9 603.75 13.97
 1 9 -2 595.48 14.5
 2 1 -9 588.44 14.08
 -1 -9 -2 605.87 13.99
 -1 -9 -2 589.89 13.49
 2 -1 9 608.04 13.09
 1 -9 2 603.56 13.19
 1 -9 2 600.87 14.32
 9 -2 1 643.06 11.32
 -9 2 0 501.28 13.95
 9 -2 0 492.87 12.9
 0 9 -2 488.96 12.32
 9 2 0 496.72 12.09
 0 -9 -2 494.14 10.09
 0 9 2 483.76 12.86
 0 -9 2 486.16 12.29
 0 -9 2 503.1 10.86
 2 0 9 502.97 10.84
 0 -9 -2 521.23 12.61
 0 9 -2 492.23 13.42
 0 -9 -2 521.26 13.28
 0 -9 2 502.52 11.95
 2 0 9 517.23 13.58
 9 2 0 500.31 10.76
 -9 -2 0 495.29 10.73
 -2 0 9 495.79 12.9
 0 9 -2 487.58 12.8
 0 9 2 501.39 13.05
 0 -9 -2 497.96 12.3
 0 -9 2 543.97 14.2
 -2 0 -9 513.59 12.91
 2 0 -9 506.19 13.01
 0 -9 2 472.82 11.39
 2 0 9 506.67 11.47
 0 -9 -2 501.86 12.66
 0 -9 2 516.57 13.14
 9 -2 0 519.78 9.8
 0 -9 2 509.43 11.02
 9 2 1 595.43 13.36
 -9 2 -1 589.33 15.53
 -1 9 -2 569.6 13.67
 9 -2 -1 581.53 14.01
 2 1 9 624.67 11.26
 1 9 2 611.12 14.69
 -1 -9 2 579.97 13.15
 -1 -9 2 606.08 11.46
 1 -9 -2 604.12 11.9
 -1 9 -2 593.91 14.58
 1 -9 -2 615.71 14.07
 -2 -1 9 606.96 14.49
 -1 -9 2 601.75 13.5
 2 1 9 620.36 14.72
 -1 9 -2 580.39 13.66
 1 9 2 591.54 14.32
 1 -9 -2 616.44 13.26
 -9 -2 1 604.09 11.92
 -2 1 -9 590.51 13.95
 1 -9 -2 610.89 14.69
 2 -1 -9 610.86 14.35
 -1 -9 2 612.45 12.46
 -1 -9 2 580.87 13.83
 2 1 9 602.38 11.95
 1 -9 -2 605.13 14.22
 -1 -9 2 609.11 11.4
 9 2 2 1027.04 17.8
 -9 2 -2 1047.27 21.09
 9 -2 -2 1009.9 18.58
 -2 9 -2 1029.57 18.92
 -2 9 -2 1004.76 18.69
 -2 -9 2 990.34 17
 2 -9 -2 1021.95 18.61
 2 9 2 1005.43 19.18
 -9 -2 2 1031.35 15.88
 -2 -9 2 1036.01 18.27
 2 2 9 1025.33 18.68
 -2 -2 9 1031.55 19.1
 -2 9 -2 1034.85 17.71
 2 9 2 1021.24 19.08
 2 -9 -2 1029.33 19.8
 2 -9 -2 1029.72 16.64
 -9 -2 2 1059.5 18.85
 -2 2 -9 1019.58 18.36
 2 -2 -9 1035.03 18.77
 -2 -9 2 1069.85 14.06
 -2 -9 2 1030.48 18.28
 2 2 9 1015.41 14.8
 -2 -9 2 1030.31 15.6
 -2 -9 2 1034.92 14.75
 2 -9 -2 1070.98 19.19
 -3 9 -2 668.61 15.82
 3 -9 -2 673.08 11.88
 9 2 3 655.64 14.64
 -2 3 -9 676.96 12.98
 -9 2 -3 638.19 16.82
 9 -2 -3 671.23 15.43
 3 9 2 676.45 15.99
 -3 -9 2 672.11 13.88
 3 -9 -2 656.65 15.33
 -3 9 -2 661.19 14.88
 -9 -2 3 672.25 13.48
 3 9 2 700.05 16.11
 -3 -9 2 663.1 15.14
 2 3 9 696.05 15.25
 -2 -3 9 690.44 15.76
 -9 2 -3 656.9 15.47
 2 3 9 666.25 15.65
 -3 9 -2 674.94 14.03
 3 -9 -2 695.53 13.31
 -9 -2 3 717.68 15.8
 3 -9 -2 652.41 16.05
 -2 3 -9 654.51 14.82
 2 -3 -9 659.87 15.04
 -3 -9 2 684.05 11.79
 -3 -9 2 697.01 15
 3 -9 -2 692.27 15.77
 -3 -9 2 686.75 12.06
 -9 2 -4 169.16 8.94
 4 -9 -2 189.55 6.77
 9 -2 -4 185.46 8.29
 -4 9 -2 180.18 8.55
 9 2 4 191.83 8.19
 -9 -2 4 200.95 7.58
 -2 4 -9 186.76 7.2
 4 9 2 188.46 8.67
 4 -9 -2 178.67 8.27
 -2 -4 9 176.82 8.52
 -4 9 -2 186.92 7.79
 2 4 9 176.15 8.27
 -9 -2 4 180.48 7.3
 4 9 2 173.33 8.19
 -4 -9 2 184.18 8.23
 2 4 9 188.39 7.86
 -2 -4 9 187.91 8.36
 2 4 9 188.83 8.52
 -9 -2 4 173.88 7.92
 -9 2 -4 184.75 8.41
 -4 9 -2 192.95 7.31
 -2 4 -9 175.65 7.74
 2 -4 -9 187.91 8.07
 4 -9 -2 177.19 8.67
 4 -9 -2 192.86 8.54
 -4 -9 2 195.07 7.91
 9 -2 -5 102.29 6.37
 9 2 5 99.33 6.09
 -5 9 -2 91.63 6.33
 5 -9 -2 94.99 5.18
 -2 5 -9 91.46 5.25
 -9 2 -5 113.8 7.49
 5 -9 -2 110.47 6.73
 5 9 2 96.27 6.29
 -2 -5 9 87.97 6.24
 -5 9 -2 104.27 5.68
 2 5 9 87.83 5.93
 5 -9 -2 93.12 6.42
 -5 -9 2 100.41 6.3
 -9 2 -5 95.91 6.2
 -2 -5 9 100.86 6.21
 2 5 9 110.56 5.96
 2 5 9 90.47 6.06
 5 9 2 85.92 5.93
 -9 -2 5 102.47 6.31
 -2 5 -9 105.25 6.05
 2 -5 -9 105.56 6.12
 -9 -2 5 104.38 5.9
 -5 -9 2 110.72 6
 -2 -5 9 108 6.33
 9 -2 -6 14.11 2.61
 -6 9 -2 14.3 2.71
 -2 6 -9 15.47 2.35
 -9 2 -6 13.6 2.89
 6 -9 -2 12.38 2.15
 2 6 9 14.69 2.68
 6 -9 -2 7.35 2.03
 -2 -6 9 10.11 2.42
 6 9 2 13.15 2.48
 -9 2 -6 14.29 2.62
 -2 6 -9 12.76 2.23
 2 -6 -9 19.48 2.72
 -6 -9 2 12.25 2.4
 -9 -2 6 13.65 2.42
 2 6 9 12.83 2.46
 6 9 2 11.36 2.3
 6 -9 -2 12.06 2.6
 -2 -6 9 13.59 2.37
 -9 -2 6 21.51 3.09
 9 2 6 18.76 2.9
 -6 -9 2 11.96 2.11
 -2 -6 9 15.91 2.58
 7 -9 -2 176.61 7.94
 9 2 7 188.42 8.93
 -2 7 -9 183.57 8.07
 9 -2 -7 184.7 9.03
 -9 2 -7 195.47 10.23
 -7 9 -2 184.19 9.75
 7 -9 -2 167.46 9.09
 -7 -9 2 171.58 8.69
 7 9 2 185.09 9.04
 2 7 9 180.82 9.06
 -9 -2 7 188.87 9.08
 -9 2 -7 186.58 9.17
 -2 -7 9 183.02 8.56
 -2 7 -9 189.53 8.25
 -9 -2 7 182.36 8.59
 2 -7 -9 193.4 8.32
 -2 -7 9 195.95 9.83
 -7 -9 2 185.97 8.54
 7 9 2 183.18 8.96
 2 7 9 173.27 8.77
 -7 -9 2 184.86 7.79
 -2 -7 9 190.28 8.81
 -9 2 -8 44.61 5.14
 -2 8 -9 38.76 3.95
 9 2 8 40.96 4.38
 8 -9 -2 41.84 4.1
 -8 9 -2 45.78 5.1
 9 -2 -8 40 4.46
 -8 -9 2 36.35 4.17
 -9 -2 8 37.02 4.29
 8 9 2 47.55 4.74
 2 8 9 34.44 4.24
 -9 2 -8 34.42 4.11
 2 -8 -9 36.1 4.46
 -2 8 -9 41.81 3.95
 -2 -8 9 45.05 4.35
 -9 -2 8 41.39 4.44
 -2 -8 9 42.7 4.75
 2 -8 -9 42.61 3.95
 8 9 2 42.3 4.44
 2 8 9 40.1 4.4
 -2 -8 9 41.31 4.58
 -2 -8 9 43.78 4.94
 -2 8 -9 39.96 4.71
 -8 9 -2 36.24 2.17
 -2 8 -9 44.51 2.25
 9 -2 -8 43.95 2.29
 -8 -9 2 41.29 2.26
 -2 -8 9 42.19 2.34
 8 9 2 41.84 2.24
 9 2 8 43.91 2.26
 -2 -8 9 44.83 4.46
 8 9 2 41.48 2.32
 -2 8 -9 43.03 2.43
 -9 2 -8 44.06 2.42
 -8 9 -2 43.06 2.32
 -9 2 -8 45.1 2.7
 8 9 2 41.43 2.3
 2 8 9 44.24 2.3
 -9 2 -8 39.39 2.4
 8 -9 -2 46.38 2.42
 2 -8 -9 43.19 2.24
 -9 -2 8 45.44 2.56
 -8 -9 2 41.04 2.23
 -9 2 -8 41.95 2.3
 -9 2 -8 42.52 2.41
 8 -9 -2 44.04 2.24
 -9 -3 -8 19.08 3.33
 9 3 -8 13.58 2.59
 3 8 -9 16.51 1.62
 -8 9 3 18.26 3.03
 -9 -3 -8 19.13 3.02
 -9 -3 -8 21.53 3.57
 3 -8 9 20.64 3.06
 9 3 -8 10.95 2.47
 8 -9 3 18.92 2.89
 9 -3 8 14.04 2.99
 8 -9 3 17.28 3.09
 8 9 -3 15.33 3
 -3 -8 -9 17.63 3.46
 -3 8 9 18.9 3.39
 -8 -9 -3 17.43 3.06
 3 -8 9 15.73 2.76
 -9 3 8 18.58 3.02
 -3 8 9 16.79 2.75
 8 9 -3 21.96 3.41
 3 -8 9 16.86 3.09
 3 -8 9 16.17 3.05
 -8 9 3 20.14 1.6
 8 -9 3 18.36 3.23
 3 -8 9 19.06 3.35
 3 8 -9 15.87 3.28
 -3 8 9 15.74 1.42
 9 3 -8 17.1 1.47
 -8 9 3 20.27 1.77
 -3 8 9 14.12 1.44
 3 -8 9 21.5 3.27
 8 9 -3 15.6 1.56
 -8 9 3 18.15 1.54
 9 -3 8 18.03 1.55
 8 -9 3 18.72 2.88
 3 -8 9 14.72 2.7
 8 -9 3 21.52 3.21
 9 -3 8 14.83 2.57
 8 9 -3 20.6 1.79
 8 9 -3 18.11 1.7
 -9 -3 -8 15.08 1.59
 9 -3 8 15.27 1.41
 3 8 -9 16.66 1.58
 9 3 -8 17.75 1.59
 -3 8 9 16.6 1.43
 -9 -3 -8 19.06 1.56
 -9 -3 -8 19.43 1.59
 3 8 -9 18.64 1.71
 9 3 -8 18.47 1.61
 -9 -3 -8 17.56 1.56
 -3 -8 -9 19.25 1.57
 -8 -9 -3 16.75 1.48
 -8 9 3 18.68 1.67
 -3 -8 -9 17.75 1.45
 -9 3 8 18.63 1.72
 -9 -3 -7 57.72 2.82
 -9 3 7 57.93 2.85
 -9 -3 -7 59.23 2.69
 -7 -9 -3 56.64 2.46
 -3 7 9 48.85 4.63
 3 -7 9 56.2 5.13
 3 -7 9 62.76 5.61
 7 -9 3 53.35 4.64
 3 7 -9 41.45 4.81
 3 -7 9 54.87 5.23
 7 -9 3 59.79 5.54
 7 9 -3 55.59 5.28
 3 -7 9 56.86 5.08
 -9 3 7 51.37 4.69
 3 -7 9 52.6 4.82
 -7 -9 -3 50.64 4.96
 3 -7 9 57.58 4.79
 -3 7 9 61.83 5.73
 -9 -3 -7 59.67 4.94
 -3 -7 -9 59.37 4.36
 7 -9 3 51.45 5.07
 -9 -3 -7 61.32 5.52
 -3 -7 -9 63.3 6.14
 7 9 -3 52.81 5.18
 -9 -3 -7 54.62 5.21
 9 3 -7 54.36 4.57
 9 -3 7 55.4 5.15
 -7 9 3 52.98 4.8
 7 -9 3 51.07 4.33
 7 -9 3 54.62 4.72
 3 -7 9 54.45 4.84
 9 -3 7 59.44 4.8
 7 -9 3 58.71 5.14
 3 -6 9 251.91 10.12
 3 -6 9 270.17 11.16
 3 -6 9 262.07 10.96
 6 -9 3 260.36 11.13
 6 -9 3 278.53 10.39
 -3 6 9 263.58 10.23
 3 6 -9 246.99 11.14
 6 9 -3 281.88 11.49
 3 -6 9 283.67 10.81
 3 -6 9 276.22 10.76
 -6 9 3 260.48 9.53
 -6 -9 -3 259.49 10.76
 -3 6 9 267.13 11.48
 6 -9 3 278.59 11.4
 -9 3 6 290.55 10.71
 -9 -3 -6 288.23 10.4
 -9 -3 -6 285.45 11.15
 6 9 -3 273.36 11.39
 -3 -6 -9 275.13 9.37
 3 6 -9 270.21 9.56
 -3 -6 -9 265.34 12.15
 6 -9 3 275.17 9.35
 9 -3 6 263.68 10.79
 -6 9 3 275.29 10.39
 9 3 -6 268.06 9.84
 6 -9 3 277.65 10.51
 3 -6 9 284.41 10.67
 9 -3 6 269.99 9.86
 6 -9 3 273.54 10.28
 -3 5 9 41.78 4.16
 -5 9 3 41.09 3.57
 5 -9 3 49.54 4.45
 3 -5 9 48.4 4.57
 5 9 -3 43.69 4.51
 3 -5 9 44.2 4.42
 5 -9 3 42.23 4.46
 3 -5 9 42.36 3.97
 3 -5 9 43.75 4.16
 -3 -5 -9 50.26 5.15
 3 -5 9 49.06 4.56
 5 -9 3 52.95 4.93
 -3 5 9 48.53 3.88
 -5 -9 -3 46.35 4.5
 -9 3 5 44.36 4.12
 -9 -3 -5 45.26 4.01
 -9 -3 -5 48.18 4.38
 -3 -5 -9 44.03 3.83
 3 5 -9 41.73 3.84
 -5 9 3 36.12 3.58
 5 9 -3 46.39 4.65
 9 -3 5 45.88 4.44
 -5 9 3 44.07 4.08
 5 -9 3 46.62 3.63
 9 3 -5 41.99 3.85
 5 -9 3 47.84 4.34
 3 -5 9 44.46 4.17
 5 -9 3 47.56 4.35
 9 -3 5 47.41 4.11
 -5 -9 -3 42.3 3.41
 3 -4 9 42.95 4
 -4 9 3 37.59 3.42
 3 -4 9 35.4 3.4
 3 -4 9 38.21 3.93
 4 -9 3 40.41 4.3
 4 -9 3 32.68 3.86
 4 9 -3 37.61 4.16
 -3 -4 -9 37.25 4.4
 4 -9 3 38.99 4.11
 3 -4 9 49.25 4.55
 4 9 -3 43.16 4.32
 -3 4 9 38.27 3.53
 -9 3 4 43.74 3.98
 -4 -9 -3 36.18 3.9
 -9 -3 -4 41 3.83
 -9 -3 -4 34.22 3.43
 -4 -9 -3 40.16 3.43
 -4 9 3 37.97 3.67
 -3 -4 -9 36.06 3.46
 3 4 -9 36.69 3.56
 9 -3 4 42.75 4.13
 9 3 -4 37.3 3.5
 -4 9 3 41.83 3.83
 -9 3 4 34.47 3.42
 9 -3 4 43.36 3.64
 4 -9 3 33.97 3.58
 3 -4 9 38.52 3.72
 4 -9 3 44.71 4.14
 -4 -9 -3 38.99 3.33
 -3 9 3 49.65 4.06
 3 -3 9 47.85 4.18
 3 -3 9 51.53 3.81
 3 -9 3 52.12 4.6
 3 -3 9 57.97 4.49
 3 9 -3 59.71 5.1
 3 -9 3 45.63 4.43
 3 -9 3 60.46 4.4
 3 -9 3 52.71 3.56
 3 -3 9 51.94 4.54
 -3 3 9 51.2 4.13
 -3 9 3 43.47 3.92
 -3 -9 -3 68.29 5.11
 3 9 -3 52.36 4.59
 -9 -3 -3 49.43 3.95
 -9 3 3 56.13 4.46
 -9 -3 -3 54.54 4.15
 -3 -3 -9 58.85 4.45
 -3 -9 -3 44.69 3.68
 3 3 -9 56.51 4.44
 3 -9 3 57.38 4.88
 9 3 -3 53.55 4.06
 -9 3 3 57.37 4.54
 -3 9 3 50.24 4.05
 9 -3 3 55.16 4.61
 9 -3 3 53.6 3.91
 3 -9 3 56.93 4.5
 3 -9 3 55.38 4.53
 -3 -9 -3 54.14 4.04
 3 -3 9 54.58 4.37
 3 -2 9 121.99 5.33
 3 -2 9 130.87 6.46
 -2 9 3 127.39 6.57
 2 -9 3 136.18 7.14
 -2 -9 -3 138.44 6.03
 2 -9 3 132.51 6.28
 2 9 -3 129.28 7.32
 3 -2 9 133.91 6.49
 2 -9 3 120.42 7.08
 2 -9 3 129.76 5.8
 3 -2 9 124.23 6.98
 9 3 -2 131.23 6.55
 -2 9 3 130.78 6.76
 -9 -3 -2 125.27 6.06
 -2 -9 -3 131.29 6.9
 2 9 -3 121.46 6.86
 -3 2 9 132.86 6.66
 -3 -2 -9 127.01 6.49
 2 -9 3 119.14 6.91
 3 2 -9 133.37 6.81
 -2 -9 -3 125.99 6.22
 9 3 -2 123.94 6.02
 -2 9 3 127.52 6.24
 -3 -2 -9 122.05 5.55
 -9 3 2 124.08 6.8
 9 -3 2 118.56 6.55
 9 -3 2 134.13 5.8
 2 -9 3 123.89 6.38
 2 -9 3 120.42 6.6
 2 -9 3 141.76 6.57
 -2 -9 -3 128.93 6.28
 3 -2 9 129.85 6.51
 -1 -9 -3 6 1.4
 -1 9 3 9.79 1.97
 1 9 -3 9.41 2.18
 1 -9 3 5.36 1.69
 1 -9 3 11.91 2.1
 3 -1 9 7.45 1.52
 -3 -1 -9 8.03 1.74
 3 1 -9 9.87 2.04
 1 -9 3 7.49 1.81
 -1 9 3 9.01 1.96
 9 3 -1 8.8 1.73
 -9 -3 -1 17.04 2.26
 9 -3 1 7.82 1.74
 -1 -9 -3 7.6 1.7
 9 3 -1 5.59 1.32
 1 9 -3 6.42 1.6
 -1 -9 -3 5.5 1.42
 3 -1 9 5.29 1.56
 1 -9 3 5.85 1.35
 -3 1 9 5.63 1.52
 -9 3 1 5.78 1.64
 -3 -1 -9 9.48 1.63
 1 -9 3 4.82 1.49
 1 -9 3 6.41 1.66
 1 -9 3 5.86 1.41
 3 -1 9 5.24 1.37
 -1 -9 -3 7.59 1.74
 9 -3 1 6.23 1.32
 1 -9 3 9.56 1.73
 3 -1 9 7.89 1.79
 0 -9 3 165.77 6.58
 3 0 9 150.55 6.09
 0 -9 3 147.39 7.08
 0 9 3 149.65 7.25
 0 -9 -3 157.63 6.8
 0 9 -3 160.42 7.88
 0 -9 3 149.49 6.68
 3 0 9 149.79 7.51
 0 -9 -3 153.18 7.24
 9 3 0 155.94 6.48
 -9 -3 0 148.03 6.3
 0 9 -3 155.42 7.36
 -3 0 9 147.73 7.14
 0 9 3 153.69 7.43
 0 -9 -3 162.25 7.29
 -3 0 -9 157.52 7.31
 3 0 -9 149.26 7.21
 -9 3 0 151.24 7.87
 -3 0 -9 166.85 6.51
 9 -3 0 152.41 7.29
 0 9 -3 156.27 7.04
 9 3 0 159.23 6.74
 0 -9 3 142.79 6.41
 0 -9 -3 155.79 7.15
 0 -9 3 144.97 6.07
 0 -9 3 164.55 7.51
 9 -3 0 165.07 6.02
 3 0 9 149.21 6.33
 1 -9 -3 7.16 1.67
 -1 9 -3 11.51 2.22
 -1 -9 3 6.82 1.63
 1 9 3 7.82 1.81
 -3 1 -9 6.13 1.62
 3 -1 -9 6.58 1.79
 1 -9 -3 6.77 1.6
 9 3 1 5.34 1.38
 -1 -9 3 9.06 1.92
 9 3 1 7.26 1.45
 -9 -3 1 8.32 1.6
 1 -9 -3 6.67 1.59
 -1 9 -3 10.52 1.98
 1 9 3 8.36 1.99
 9 -3 -1 6.24 1.66
 3 1 9 6.71 1.67
 -3 -1 9 7.99 1.76
 -9 3 -1 5.53 1.67
 -3 1 -9 8.56 1.6
 -1 9 -3 7.14 1.82
 -1 -9 3 5.52 1.34
 -1 -9 3 5.9 1.52
 3 1 9 4.69 1.2
 1 -9 -3 3.55 1.31
 9 -3 -1 12.2 1.71
 -1 -9 3 16.37 2.05
 -1 -9 3 6.83 1.37
 2 9 3 130.25 6.93
 2 -9 -3 123.7 6.41
 -2 -9 3 121.29 6.24
 -2 9 -3 141.2 7.18
 -2 -9 3 131.82 6.71
 -9 -3 2 131.37 6.08
 3 2 9 137.99 7.1
 -3 -2 9 134.77 6.99
 2 9 3 137.56 7.15
 3 2 9 134.14 6.73
 -2 9 -3 129.94 6.39
 2 -9 -3 137.85 6.42
 -9 -3 2 135.71 6.78
 -3 2 -9 129.37 6.72
 2 -9 -3 133.63 7.14
 3 -2 -9 135.43 6.94
 -3 2 -9 128.3 6.04
 9 3 2 136.66 6.45
 -2 9 -3 134.3 6.97
 -9 3 -2 132.48 7.74
 9 -3 -2 126.01 6.74
 -2 -9 3 140.51 6.93
 -2 -9 3 130.91 5.66
 3 2 9 124.63 5.25
 -2 -9 3 127.83 5.66
 2 -9 -3 119.28 6.52
 -2 -9 3 129.35 5.21
 -3 -9 3 47.95 3.95
 3 9 3 57.92 4.72
 3 3 9 41.56 4.04
 3 -9 -3 54.94 4.41
 -3 9 -3 51.67 4.3
 3 9 3 47.26 4.31
 -9 -3 3 52.26 4
 -3 -9 3 53.34 4.43
 3 3 9 46.64 4.07
 -3 9 -3 58.04 4.12
 -3 -3 9 50.73 4.5
 3 3 9 52.69 4.36
 -9 3 -3 53.07 4.49
 -9 -3 3 54.58 4.4
 3 -9 -3 51.77 3.85
 -3 3 -9 52.21 4.3
 3 -3 -9 52.42 4.4
 3 -9 -3 51.49 4.55
 -3 3 -9 47.43 3.8
 3 -9 -3 55.65 3.6
 -3 9 -3 56.68 4.72
 9 3 3 48.06 3.93
 -9 3 -3 48.08 4.78
 9 -3 -3 53.78 4.53
 -3 -9 3 47.22 3.41
 -3 -9 3 47.78 3.39
 -3 -9 3 58.07 4.46
 9 -3 -4 47.24 4.28
 -9 3 -4 40.06 4.42
 9 3 4 43.72 3.89
 4 -9 -3 44.78 3.41
 -4 9 -3 44.5 4.37
 -3 4 -9 40.9 3.66
 4 9 3 41.4 4.12
 3 4 9 43.22 4.15
 -4 9 -3 45.31 3.98
 4 -9 -3 42.72 4.02
 -9 -3 4 43.93 3.83
 -4 -9 3 38.44 3.88
 3 4 9 41.94 3.87
 4 -9 -3 46.83 4.51
 -4 9 -3 39.51 3.32
 -3 -4 9 41.69 4.02
 3 4 9 39.73 3.88
 -9 -3 4 41.98 3.98
 -9 3 -4 41.56 4.07
 -3 4 -9 44.46 3.99
 4 9 3 44.97 4.22
 3 -4 -9 45.33 4.1
 9 -3 -5 34.57 3.82
 -9 3 -5 43.02 4.8
 5 -9 -3 37.4 3.33
 -3 5 -9 35.5 3.55
 -5 9 -3 48.45 4.75
 9 3 5 47.01 4.11
 5 -9 -3 42.15 4.12
 5 9 3 37.24 3.92
 -3 -5 9 45.94 4.59
 -5 -9 3 41.61 4.11
 -5 9 -3 46.05 3.93
 3 5 9 44.26 4.31
 -9 -3 5 42.15 3.93
 -5 -9 3 44.34 4.27
 3 5 9 37.48 3.55
 -9 3 -5 42.93 4.22
 -3 -5 9 38.23 3.93
 3 5 9 39.49 3.97
 5 -9 -3 44.79 4.47
 -9 -3 5 45.15 4.22
 -3 5 -9 40.56 3.91
 5 9 3 33.07 3.77
 3 -5 -9 42.96 4.05
 6 -9 -3 276.67 9.54
 9 3 6 258.62 9.95
 -9 3 -6 278.13 12.19
 -3 6 -9 271.97 9.99
 9 -3 -6 270.08 10.68
 -6 9 -3 285.85 11.76
 6 9 3 278.67 10.91
 3 6 9 262.39 10.49
 -6 -9 3 274.78 10.52
 -3 -6 9 265.9 11.16
 6 -9 -3 284.69 11.59
 6 9 3 263.5 10.56
 -3 -6 9 277.32 10.46
 -6 -9 3 273.19 10.8
 3 6 9 271.66 10.69
 -9 -3 6 270.27 10.5
 -9 3 -6 268.97 10.76
 -3 6 -9 259.37 9.78
 3 -6 -9 281.5 10.2
 -9 -3 6 290.02 10.61
 -9 3 -7 56.91 2.72
 9 -3 -7 54.91 5.05
 -7 9 -3 46.21 4.99
 7 -9 -3 57.16 4.65
 -9 3 -7 64.73 6.1
 9 3 7 57.96 4.95
 -3 7 -9 48.91 4.44
 -9 -3 7 51.84 2.62
 7 -9 -3 55.57 2.55
 -7 -9 3 52.32 4.9
 -9 -3 7 55.58 4.99
 -3 -7 9 67.7 5.24
 7 9 3 44.22 4.5
 3 7 9 57.81 5.15
 -9 3 -7 56.54 5.11
 -3 7 -9 52.4 4.5
 -3 -7 9 55.53 5.37
 -9 -3 7 60.15 5.11
 3 -7 -9 50.38 4.44
 7 9 3 63.71 5.41
 3 7 9 60.11 5.28
 -7 -9 3 50.87 4.59
 -3 -7 9 52.49 5.23
 -9 3 -8 15.33 3.42
 -3 8 -9 16.64 2.78
 8 -9 -3 20.64 3.12
 9 -3 -8 18.67 3.23
 -8 9 -3 15.05 3.06
 -9 3 -8 13.06 2.71
 -3 8 -9 13.62 2.4
 3 -8 -9 18.9 2.82
 -8 -9 3 15.09 2.92
 -9 -3 8 15.67 2.78
 -3 -8 9 15.01 2.97
 8 9 3 18.22 2.88
 3 8 9 19.38 3.2
 -3 -8 9 18.56 2.82
 -9 -3 8 19.21 3.13
 9 3 8 17.28 2.91
 -3 8 -9 13.83 1.36
 3 8 9 15.66 2.85
 -3 -8 9 19.59 3.36
 -8 9 -3 15.84 1.49
 8 9 3 13.98 2.62
 9 -3 -8 17.77 1.52
 -8 9 -3 15.41 1.54
 -3 -8 9 13.6 1.39
 -8 -9 3 16.05 1.49
 -9 -3 8 16.61 1.58
 9 3 8 15.42 1.42
 8 9 3 15.69 1.44
 -9 3 -8 18.31 1.64
 3 8 9 18.76 1.48
 -8 9 -3 17.71 1.55
 9 3 8 16.56 1.41
 -3 8 -9 18.53 1.68
 8 9 3 19.2 1.63
 -9 3 -8 20.62 1.9
 9 3 8 19.32 1.49
 3 8 9 16.27 1.39
 8 9 3 19.13 1.64
 -9 3 -8 16.9 1.62
 3 8 9 15.82 1.44
 -3 8 -9 15.59 1.49
 8 -9 -3 16.52 1.49
 -9 -3 8 18.06 1.69
 -8 -9 3 17 1.48
 3 -8 -9 14.78 1.4
 -9 3 -8 15.16 1.49
 9 -3 -8 16.34 1.47
 8 -9 -3 17.17 1.48
 -9 3 -8 17.44 1.51
 -8 9 4 11.79 2.52
 4 8 -9 10.92 1.38
 9 4 -8 10.14 2.23
 8 9 -4 12.04 1.34
 -9 -4 -8 8.97 2.22
 8 9 -4 9.41 2.53
 9 4 -8 8.49 2.16
 8 -9 4 12.05 2.66
 4 -8 9 12.7 2.52
 8 -9 4 9.76 2.04
 9 -4 8 10.09 2.58
 -8 -9 -4 11.96 2.73
 -4 -8 -9 12.3 3.11
 -9 -4 -8 13.53 3.08
 -4 8 9 11.8 2.73
 4 -8 9 10.82 2.43
 -9 4 8 10.42 2.28
 -4 8 9 10.85 1.21
 -8 9 4 11.39 1.26
 8 -9 4 11.89 2.73
 -4 8 9 9.06 2.07
 4 -8 9 6.03 1.99
 4 8 -9 10.44 2.9
 4 -8 9 10.03 2.44
 8 9 -4 9.19 2.32
 4 -8 9 12.7 2.92
 9 4 -8 8.21 1.07
 -8 9 4 10.17 1.35
 -9 4 8 8.1 1.19
 -4 8 9 9.03 1.18
 8 -9 4 12.93 2.48
 8 9 -4 9.23 1.25
 8 -9 4 7.32 2.07
 4 -8 9 10.6 2.69
 4 -8 9 8.69 2.45
 -4 8 9 9.56 1.09
 9 -4 8 12.11 1.31
 9 -4 8 9.8 2.23
 -8 9 4 11.64 1.33
 8 9 -4 10.81 1.36
 8 9 -4 10.07 1.31
 -9 -4 -8 9.63 1.32
 9 -4 8 10.91 1.33
 4 8 -9 8.04 1.15
 -4 8 9 10.68 1.19
 9 4 -8 8.98 1.27
 -4 -8 -9 9.77 1.17
 -9 -4 -8 10.05 1.27
 -8 -9 -4 13 1.29
 -8 -9 -4 9.34 1.23
 -8 9 4 8.33 1.17
 -9 4 8 7.63 1.22
 -4 -8 -9 11.48 1.24
 -4 8 9 10.54 1.21
 -9 -4 -8 10.37 1.19
 4 8 -9 10.03 1.35
 -9 -4 -8 9.63 1.16
 9 4 -8 12.57 1.41
 -7 9 4 164.48 8.15
 9 -4 7 154.1 8.67
 4 7 -9 160.34 4.69
 9 4 -7 153.79 7.62
 7 -9 4 156.39 7.65
 4 -7 9 153.75 8.93
 -4 7 9 171.31 8.36
 7 -9 4 164.19 9.25
 7 -9 4 162.71 8.15
 -4 7 9 154.06 4.07
 4 7 -9 159.74 9.44
 4 -7 9 167.08 9.01
 -7 9 4 157.11 4.32
 7 9 -4 149.78 8.77
 4 -7 9 161.84 8.62
 4 -7 9 162.35 8.67
 -4 7 9 164.6 4.54
 -7 9 4 169.3 4.75
 -4 7 9 155.9 3.99
 9 -4 7 164.09 8.18
 4 -7 9 164.93 8.56
 7 -9 4 161.72 8.49
 7 -9 4 161.08 8.04
 7 9 -4 154.9 4.61
 -7 9 4 161.76 4.29
 7 9 -4 166.99 4.9
 -9 -4 -7 154.98 4.58
 7 9 -4 166.65 4.91
 -9 -4 -7 165 4.45
 -4 -7 -9 158.28 4.1
 -7 -9 -4 156.64 4.13
 -9 4 7 151.15 7.96
 4 -7 9 167.18 8.63
 7 9 -4 152.04 8.99
 -4 7 9 147.28 8.83
 -7 -9 -4 157.95 8.92
 -9 -4 -7 152.86 7.76
 7 -9 4 149.46 8.59
 4 -7 9 165.02 8.13
 -9 -4 -7 164.46 9.23
 -4 -7 -9 171.1 10.22
 -7 9 4 160.69 4.56
 -9 4 7 155.9 4.74
 -4 -7 -9 159.88 4.07
 9 4 -7 160.01 4.55
 4 7 -9 172.16 4.89
 4 7 -9 155.14 4.54
 9 -4 7 170.99 4.48
 9 4 -7 168.38 4.54
 6 9 -4 492.69 15.72
 4 -6 9 519.84 15.1
 -6 9 4 519.59 14.06
 6 -9 4 523.59 15.68
 -6 -9 -4 520.16 15.69
 -4 6 9 493.24 15.8
 -9 4 6 510.25 14.1
 -9 -4 -6 511.28 13.59
 -9 -4 -6 538.33 15.85
 -4 -6 -9 516.63 13.07
 4 6 -9 498.82 13.18
 -4 -6 -9 529.18 17.44
 6 -9 4 532.32 14.47
 6 -9 4 510.17 14.77
 4 -6 9 558.87 15.19
 9 -4 6 531.33 14.41
 4 -6 9 520.32 14.64
 4 -6 9 536.13 15.16
 6 -9 4 547.66 16.39
 -4 6 9 492.7 13.91
 4 6 -9 524.32 16.36
 4 -6 9 508.29 15.16
 6 -9 4 516.99 14.45
 6 9 -4 488.85 15.53
 4 -6 9 494.38 15.33
 6 -9 4 559.59 13.54
 9 4 -6 511.8 13.26
 9 -4 6 516.39 15.27
 -6 9 4 533.33 14.14
 4 -5 9 155.45 8.21
 5 -9 4 152.03 8.3
 -4 5 9 145.08 6.93
 -5 9 4 145.08 7.44
 -5 -9 -4 155.93 8.44
 -9 -4 -5 138.25 6.87
 -9 4 5 153.43 7.55
 -9 -4 -5 143.97 7.79
 5 9 -4 144.72 8.3
 -4 -5 -9 154.24 7.18
 4 5 -9 133.55 6.88
 -4 -5 -9 155.2 9.22
 9 -4 5 150.13 7.37
 9 -4 5 155.76 7.62
 5 -9 4 147.14 7.73
 5 -9 4 149.32 7.61
 4 -5 9 137.93 7.39
 5 -9 4 155.64 7.94
 -5 9 4 149.4 6.85
 4 -5 9 147.58 8.11
 4 -5 9 138.9 7.19
 5 -9 4 147.28 7.75
 4 -5 9 148.44 7.97
 5 -9 4 138.68 8.14
 -4 5 9 137.17 7.31
 4 -5 9 151.67 7.82
 5 9 -4 145.62 8.36
 9 -4 5 136.67 7.65
 9 4 -5 142.38 6.78
 -5 9 4 148.87 7.24
 -4 -4 -9 37.39 4.5
 4 -9 4 34.56 3.9
 4 -4 9 35.36 3.97
 4 9 -4 36.81 4.11
 -4 9 4 32.38 3.51
 -4 -9 -4 37.5 4.08
 -9 -4 -4 37.65 3.86
 -9 -4 -4 36.41 3.47
 -9 4 4 46.66 4.15
 -4 4 9 43.06 3.79
 -4 -4 -9 41.14 3.73
 4 4 -9 34.78 3.56
 4 -9 4 34.04 3.71
 -4 -9 -4 42.19 3.51
 9 -4 4 41.47 3.78
 4 -9 4 35.53 3.72
 4 -4 9 39.23 3.88
 4 -9 4 39.38 3.93
 4 -9 4 41.25 4.18
 4 -4 9 36.63 3.8
 4 -4 9 35.77 3.85
 -4 9 4 35.65 3.47
 4 -9 4 40.38 3.93
 4 9 -4 31.94 3.96
 4 -9 4 38.19 4.26
 4 -9 4 35.25 4.04
 4 -4 9 42.38 3.75
 9 4 -4 40.31 3.57
 -4 9 4 33.73 3.42
 -9 4 4 36.48 3.66
 9 -4 4 35.82 3.88
 -3 -9 -4 226.9 8.11
 3 -9 4 241.14 7.88
 -4 -3 -9 212.74 10.28
 4 -3 9 229.02 9.75
 9 4 -3 230.94 9.35
 3 9 -4 227.62 9.81
 -3 9 4 226.39 9.18
 -4 3 9 226.44 8.84
 -9 -4 -3 223.44 8.84
 -3 -9 -4 241.35 9.96
 -4 -3 -9 223.22 8.67
 3 -9 4 240.08 10.09
 -9 -4 -3 219.98 8.13
 4 3 -9 206.13 8.58
 3 -9 4 220.13 9.01
 3 -9 4 238.73 9.48
 3 -9 4 230.84 8.91
 9 -4 3 230.51 8.37
 4 -3 9 229.15 8.97
 -3 -9 -4 229.56 8.3
 3 -9 4 234.5 9.96
 3 -9 4 238.66 9.02
 -3 9 4 207.44 8.32
 4 -3 9 221.01 9.09
 3 9 -4 221.08 9.91
 4 -3 9 237.44 9.17
 4 -3 9 236.04 8.14
 3 -9 4 213.26 9.71
 3 -9 4 219.08 9.45
 9 -4 3 219.98 9.27
 9 4 -3 218.6 7.95
 -9 4 3 232.73 9.33
 -3 9 4 223.2 8.35
 2 -9 4 230.19 8.01
 2 9 -4 234.11 9.73
 4 -2 9 235.56 9.84
 -2 -9 -4 228.81 8.39
 9 4 -2 229.46 8.99
 -4 2 9 231.17 8.9
 -9 -4 -2 241.81 8.84
 -2 9 4 240.47 9.45
 -2 -9 -4 239.95 9.7
 2 -9 4 237.29 9.83
 -4 -2 -9 243.03 9.13
 4 2 -9 242.06 9.34
 2 -9 4 246.28 9.25
 2 -9 4 259.66 9.08
 -2 -9 -4 229.35 8.49
 4 -2 9 246.91 9.1
 9 -4 2 236.67 8.18
 2 -9 4 256.21 9.72
 -2 9 4 232.89 8.97
 2 -9 4 237.31 10.07
 4 -2 9 240.34 8.95
 2 -9 4 230.17 9.69
 4 -2 9 247.55 8.96
 2 -9 4 245.7 8.85
 2 9 -4 226.48 9.96
 2 -9 4 227.5 9.52
 -4 -2 -9 238.5 8.3
 9 4 -2 223.39 7.87
 -9 4 2 226.48 9.42
 9 -4 2 226.56 9.21
 1 -9 4 372.28 10.62
 4 -1 9 369.37 12.21
 9 4 -1 363.71 10.85
 -9 -4 -1 371.13 10.68
 -1 -9 -4 395.33 12.19
 -1 -9 -4 390.39 11.11
 -4 1 9 380.99 11.6
 -1 9 4 364.27 11.64
 1 -9 4 385.49 12.45
 1 9 -4 361.99 11.73
 -4 -1 -9 357.89 11.1
 4 1 -9 363.75 11.47
 4 -1 9 382.67 11.01
 1 -9 4 367.44 10.96
 9 -4 1 386.5 10.06
 1 -9 4 381.92 11.81
 1 -9 4 369.6 10.46
 1 -9 4 386.91 10.83
 4 -1 9 398.5 10.86
 1 -9 4 356.76 11.67
 -1 9 4 367.94 11.33
 1 9 -4 363.79 12.41
 1 -9 4 360.74 12.06
 4 -1 9 376.57 10.66
 9 -4 1 354.68 11.41
 -9 4 1 360.75 12.15
 -4 -1 -9 390.5 10.75
 9 4 -1 367.41 9.95
 0 -9 4 212.23 8.28
 -9 -4 0 224.69 8.16
 4 0 9 227.85 9.52
 0 9 -4 218.36 8.88
 -4 0 9 229.89 9.12
 0 9 4 195.12 8.58
 9 4 0 215.21 8.07
 0 -9 -4 223.47 8.76
 0 -9 -4 226.14 9.06
 -4 0 -9 202.16 8.44
 4 0 -9 207.77 8.73
 9 -4 0 231.38 7.63
 0 -9 4 204.9 8.65
 4 0 9 222.13 8.24
 0 -9 4 214.47 7.68
 0 -9 4 209.31 8.03
 0 -9 4 206.69 8.7
 4 0 9 227.47 7.65
 0 9 4 210.89 8.71
 0 -9 -4 207.89 7.56
 4 0 9 212.39 7.68
 0 -9 4 221.24 8
 0 -9 4 209.34 9.18
 0 9 -4 210.52 9.29
 9 -4 0 227.74 9.09
 -4 0 -9 214.74 8.06
 4 0 -9 219.74 8.81
 9 4 0 204.19 7.46
 0 9 -4 213.34 8.33
 -9 4 0 215.04 9.63
 -1 -9 4 375.93 11.27
 4 1 9 390 12.3
 9 4 1 400.27 10.65
 -9 -4 1 390.48 10.8
 1 9 4 365.69 11.69
 4 1 9 405.93 11.16
 -4 -1 9 401.8 12.12
 1 -9 -4 406.27 11.86
 -1 9 -4 391.51 11.56
 -4 1 -9 357.97 11.28
 1 -9 -4 385.96 11.71
 4 -1 -9 385.12 11.9
 -1 -9 4 379.36 10.5
 -1 -9 4 396.45 11.87
 -1 -9 4 398.39 9.97
 -1 -9 4 416.39 10.73
 9 -4 -1 422.53 10.17
 -1 -9 4 381.08 11.66
 1 9 4 376.65 11.78
 -1 -9 4 378.58 12.44
 -1 9 -4 392.82 12.45
 4 1 9 391.76 9.98
 1 -9 -4 386.52 10.58
 -4 1 -9 392.59 11.11
 -9 4 -1 394.74 13.25
 -1 9 -4 371.99 11.29
 9 -4 -1 381.15 11.78
 4 -1 -9 400.18 12.03
 9 4 1 394.2 10.5
 2 -9 -4 234.48 9.4
 -2 -9 4 245.89 9.4
 4 2 9 237.25 9.5
 -9 -4 2 240.14 8.67
 9 4 2 246.84 8.22
 2 9 4 231.08 9.41
 -4 -2 9 247.83 9.62
 4 2 9 241.23 8.77
 -9 -4 2 243.25 9.09
 2 -9 -4 254.54 9.21
 -4 2 -9 227.92 9.05
 -2 9 -4 236.59 8.72
 4 -2 -9 217.86 9.01
 -2 -9 4 233.86 7.35
 4 2 9 241.73 7.37
 -2 -9 4 232 8
 -2 -9 4 238.39 8.02
 2 -9 -4 235.94 8.63
 -2 -9 4 226.95 8.93
 9 4 2 244.43 7.78
 2 9 4 227.87 9.33
 -2 -9 4 233.81 9.77
 -2 9 -4 236.23 9.5
 4 -2 -9 223.67 9.16
 9 -4 -2 222.51 9.04
 -2 9 -4 230.93 9.24
 9 4 2 240.99 8.37
 2 -9 -4 245.87 7.42
 -4 2 -9 226.79 8.66
 -9 4 -2 248.07 10.78
 -3 -9 4 221.11 9.16
 -9 -4 3 208.57 8.31
 4 3 9 219.74 9.13
 -3 9 -4 236.02 8.42
 3 -9 -4 221.34 9.45
 -4 -3 9 236.78 9.48
 4 3 9 227.71 8.76
 -9 4 -3 212.53 9.04
 -9 -4 3 222.34 8.83
 3 9 4 208.55 8.99
 -4 3 -9 231.56 9.17
 3 -9 -4 230.81 8.64
 4 -3 -9 223.57 9.21
 -3 -9 4 223.71 7.54
 -3 -9 4 221.7 7.76
 3 -9 -4 220.54 7.42
 9 -4 -3 221.94 9.18
 9 4 3 219.91 8.24
 4 -3 -9 210.45 8.94
 -9 4 -3 222.26 10.41
 -3 9 -4 225.59 9.43
 -4 3 -9 228.77 8.97
 3 -9 -4 218.08 8.57
 9 4 3 222.47 7.51
 -3 -9 4 228.03 9.66
 3 9 4 217.88 9.24
 -3 -9 4 222.5 8.82
 -3 9 -4 214.03 8.94
 4 3 9 215.99 9.04
 9 -4 -4 41.48 4.12
 9 4 4 39.59 3.65
 -4 9 -4 41.17 4.35
 4 -4 -9 39.83 3.99
 -9 4 -4 39.99 4.61
 -4 4 -9 35.87 3.62
 4 -9 -4 31.79 3.04
 4 9 4 37.28 3.95
 4 4 9 33.91 3.68
 9 4 4 34.52 3.07
 -4 -9 4 35.81 3.95
 -4 9 -4 35.27 3.57
 -9 -4 4 37.4 3.69
 -4 -9 4 34.65 3.81
 4 4 9 38.36 3.85
 4 9 4 38.7 4.02
 -4 -4 9 44.33 4.24
 4 4 9 35.2 3.57
 -9 -4 4 38.33 3.85
 -9 4 -4 38.67 4.02
 4 -9 -4 30.33 3.66
 -4 4 -9 37.49 3.82
 4 -4 -9 34.61 3.75
 -5 9 -4 143.85 8.17
 -9 4 -5 148.31 8.83
 4 -5 -9 140.53 7.5
 -4 5 -9 141.25 7.38
 9 -4 -5 147.35 7.82
 5 -9 -4 138.11 6.63
 9 4 5 143.8 7.12
 5 9 4 148.2 7.92
 -4 -5 9 133.68 7.73
 -5 -9 4 154.94 8.06
 -5 9 -4 140.76 7.07
 9 4 5 150.65 6.54
 4 5 9 145.51 7.73
 -9 -4 5 150.4 7.61
 -5 -9 4 165.98 8.34
 4 5 9 147.19 7.27
 -9 4 -5 141.87 7.78
 -4 -5 9 140.29 7.46
 4 5 9 149.86 7.64
 -9 -4 5 156.43 7.82
 -5 9 -4 151.22 6.8
 -4 5 -9 153.12 7.65
 5 9 4 152.53 7.96
 4 -5 -9 147.09 7.58
 -4 6 -9 518.03 14.53
 4 -6 -9 493.8 14.16
 -9 4 -6 515.98 16.85
 9 4 6 510.23 13.86
 6 -9 -4 508.41 13.22
 9 -4 -6 474.44 14.39
 -6 9 -4 491.39 15.67
 -6 -9 4 522.23 15.19
 6 9 4 495.73 14.57
 -4 -6 9 500.63 14.17
 4 6 9 523.28 14.7
 -9 -4 6 522.79 14.68
 -6 9 -4 535.47 13.49
 -9 4 -6 504.33 14.97
 -4 6 -9 504.82 14.09
 4 -6 -9 475.91 13.65
 -9 -4 6 548.5 15.07
 -4 -6 9 497.74 15.3
 6 9 4 487.25 14.53
 -6 -9 4 503.37 14.57
 9 4 6 520.68 12.58
 4 6 9 513.54 14.74
 -9 4 -7 165.5 9.79
 9 4 7 155.49 7.99
 -7 9 -4 163.83 9.49
 7 -9 -4 151.15 7.64
 4 -7 -9 146.11 7.85
 -4 7 -9 151.76 8.16
 9 -4 -7 155.45 8.52
 -7 -9 4 161.52 8.71
 7 9 4 165.44 8.65
 -4 -7 9 173.78 8.49
 4 7 9 155.09 8.32
 -9 4 -7 153.18 8.56
 -4 7 -9 154.36 7.91
 -9 -4 7 164.07 8.56
 -4 -7 9 158.89 9.14
 4 -7 -9 145.07 7.6
 -9 -4 7 166.22 8.65
 7 9 4 158.76 8.5
 -7 -9 4 158.9 8.3
 4 7 9 153.51 8.37
 -4 7 -9 156.01 4.18
 -7 9 -4 161.37 4.44
 -4 -7 9 154.45 8.89
 -7 9 -4 159.79 4.55
 -4 -7 9 155.47 4.52
 -7 -9 4 164 4.27
 9 4 7 157.36 4.13
 -4 7 -9 160.66 4.7
 7 9 4 157.01 4.31
 4 7 9 165.33 4.22
 -9 4 -7 161.76 4.53
 4 7 9 169.86 4.27
 -9 4 -7 160.15 4.9
 7 9 4 161.57 4.37
 4 7 9 167.37 4.29
 -9 4 -7 160.45 4.67
 -4 7 -9 162.58 4.41
 -9 -4 7 160.97 4.58
 -7 -9 4 155.21 4.29
 4 -7 -9 156.91 4.16
 7 -9 -4 161.96 4.35
 9 -4 -7 158.16 4.24
 8 9 4 12.18 1.25
 -8 9 -4 10.6 2.74
 8 -9 -4 11.91 2.48
 -4 8 -9 12.01 2.48
 -9 4 -8 9.16 2.61
 9 -4 -8 16.03 2.92
 4 -8 -9 10.95 2.39
 -9 4 -8 8.74 2.2
 -4 8 -9 10.67 2.38
 4 -8 -9 9.01 2.09
 -4 -8 9 9.5 2.43
 -9 -4 8 10.21 2.54
 -8 -9 4 10.56 2.47
 8 9 4 13.3 2.69
 4 8 9 14.53 2.77
 9 4 8 9.51 2.2
 -4 -8 9 9.95 2.34
 -9 -4 8 10.84 2.47
 4 8 9 10.93 2.46
 -4 8 -9 13.38 1.34
 -4 -8 9 8.09 2.39
 -8 9 -4 9.75 1.21
 8 9 4 10.49 2.32
 9 -4 -8 12.91 1.33
 -4 8 -9 11.08 1.31
 -8 9 -4 12.09 1.36
 -4 -8 9 13.69 1.45
 -8 -9 4 11.17 1.3
 -9 -4 8 10.86 1.33
 9 4 8 13.15 1.31
 8 9 4 12.19 1.24
 8 9 4 11.79 1.35
 -9 4 -8 12.8 1.44
 9 4 8 10.24 1.16
 4 8 9 11.72 1.24
 -8 9 -4 10.24 1.24
 4 8 9 11.53 1.25
 -9 4 -8 12.8 1.5
 -4 8 -9 13.49 1.49
 -8 9 -4 8.87 1.21
 8 9 4 12.36 1.37
 9 4 8 12.68 1.28
 -9 4 -8 11.69 1.41
 4 8 9 10.64 1.2
 4 -8 -9 10.82 1.22
 -4 -8 9 9.71 1.19
 -9 -4 8 11.34 1.44
 -8 -9 4 9.45 1.28
 8 -9 -4 12.43 1.35
 4 -8 -9 12.94 1.32
 -9 4 -8 11.86 1.3
 9 -4 -8 9.85 1.18
 8 -9 -4 8.86 1.14
 5 8 -9 20.24 1.79
 8 9 -5 20.03 1.71
 -9 -5 -8 15.28 2.64
 9 5 -8 13.94 2.66
 -9 -5 -8 15.56 3.21
 8 -9 5 19.31 3.1
 5 -8 9 22.35 3.16
 -8 -9 -5 18.66 3.49
 -5 -8 -9 24.36 4.08
 8 9 -5 21.06 3.8
 -5 8 9 21.83 3.64
 9 -5 8 20.72 3.6
 5 -8 9 20.73 3.28
 -9 5 8 17.92 2.94
 8 -9 5 16.6 3.1
 -5 8 9 13.33 2.39
 9 5 -8 20.55 3.28
 5 -8 9 17.84 3.41
 5 -8 9 15.63 3.06
 5 -8 9 13.28 2.73
 5 8 -9 23.07 3.81
 8 9 -5 17.69 3.36
 -8 9 5 18.66 1.62
 8 -9 5 23.85 3.79
 -5 8 9 20.44 1.64
 9 5 -8 19.4 1.63
 -9 5 8 18.33 1.72
 -9 5 8 20.95 1.79
 -5 8 9 21.05 1.75
 -8 9 5 20.8 1.67
 -8 9 5 23.06 1.95
 9 -5 8 21.36 3.3
 5 -8 9 17.89 3.24
 5 -8 9 19.47 3.09
 5 -8 9 22.8 3.47
 -9 5 8 21.13 1.6
 8 -9 5 23.94 3.76
 8 -9 5 25.39 3.4
 -5 8 9 20.18 1.61
 9 -5 8 25.23 1.85
 9 -5 8 22.87 3.54
 -8 9 5 21.25 1.73
 8 -9 5 22.04 3.52
 9 5 -8 23.53 1.94
 8 9 -5 24.24 2.02
 8 9 -5 21.3 1.9
 -9 -5 -8 18.22 1.7
 8 9 -5 20.69 1.89
 -5 8 9 22.03 1.63
 5 8 -9 20.15 1.83
 9 5 -8 18.02 1.68
 8 9 -5 20.03 1.7
 -8 -9 -5 21.8 1.67
 -5 -8 -9 22.55 1.72
 -9 -5 -8 19.22 1.63
 -8 -9 -5 20.63 1.68
 -9 -5 -8 22.86 1.86
 -5 8 9 18.06 1.66
 -9 5 8 18.4 1.83
 -9 -5 -8 22.28 1.72
 -8 9 5 22.91 1.91
 -5 -8 -9 24.14 1.73
 5 8 -9 21.07 1.89
 9 5 -8 22.68 1.92
 7 -9 5 126.45 7.04
 7 9 -5 125.58 4.12
 5 -7 9 127.15 7.51
 5 7 -9 129.13 4.28
 9 -5 7 124 7.82
 9 -5 7 134.91 7.58
 5 -7 9 125.07 8.21
 7 -9 5 124.91 8.22
 -5 7 9 118.89 6.97
 -5 7 9 126.14 3.74
 5 -7 9 120.87 7.59
 7 -9 5 140.01 7.75
 9 5 -7 120.94 7.46
 5 7 -9 126.05 8.54
 5 -7 9 131.12 7.97
 -7 9 5 118.12 3.79
 5 -7 9 129.79 7.93
 7 9 -5 133.4 8.52
 -5 7 9 127.58 4.09
 -7 9 5 132.34 4.31
 -9 5 7 123.24 4.19
 9 5 -7 128.4 7.16
 5 -7 9 131.63 7.91
 -9 5 7 130.83 7.36
 -7 9 5 132.83 7.53
 -5 7 9 120.88 8.1
 -7 -9 -5 130.34 8.43
 7 -9 5 120.37 7.73
 -9 -5 -7 123.4 6.9
 7 9 -5 116.52 8.15
 -9 -5 -7 133.03 8.57
 -5 -7 -9 143.45 9.5
 7 -9 5 131.2 7.93
 5 -7 9 136.58 7.51
 -7 9 5 122.15 3.79
 7 -9 5 133.01 7.46
 9 5 -7 128.49 4.15
 9 -5 7 125.25 7.47
 5 -7 9 129.49 7.74
 -5 7 9 124.87 3.67
 7 -9 5 131.69 7.95
 7 9 -5 131.24 4.37
 7 9 -5 131.12 4.47
 7 9 -5 135.52 4.55
 9 -5 7 125.17 3.9
 5 7 -9 134.39 4.3
 9 5 -7 126.86 4.07
 -7 -9 -5 135.24 3.81
 -7 -9 -5 121.38 3.71
 -9 -5 -7 131.56 3.97
 -9 -5 -7 132.74 4.07
 -5 -7 -9 128.79 3.79
 -9 5 7 129.26 4.39
 -7 9 5 128.17 4.22
 -5 -7 -9 129.76 3.73
 -5 7 9 124.51 4.04
 5 7 -9 124.51 4.27
 9 5 -7 127.82 4.19
 7 9 -5 130.3 4.15
 6 -9 5 219.68 8.8
 -6 9 5 227.02 9.06
 9 -5 6 212.61 9.89
 -5 6 9 210.81 9.13
 9 -5 6 195.26 9.05
 5 -6 9 213.01 10.36
 6 9 -5 212.44 10.5
 6 -9 5 207.28 9.67
 9 5 -6 214.6 9.53
 6 -9 5 204.4 10.25
 6 -9 5 199.81 9.34
 5 -6 9 207.67 9.71
 -6 9 5 204.77 4.82
 5 -6 9 233.23 9.99
 5 6 -9 214.05 10.57
 5 -6 9 206.18 9.62
 -5 6 9 213.38 5.18
 6 9 -5 216.65 5.47
 5 -6 9 203.99 9.4
 -6 9 5 207.69 4.74
 6 -9 5 210.68 9.28
 6 -9 5 219.03 9.95
 9 -5 6 222.49 9.65
 6 -9 5 201.84 9.48
 9 -5 6 221.13 9.65
 6 9 -5 217.54 5.58
 6 9 -5 229.57 5.72
 -9 -5 -6 222.57 5.04
 5 -6 9 221.8 10.14
 6 -9 5 206.9 9.93
 6 9 -5 221.07 10.83
 -6 9 5 215.92 9.46
 -9 -5 -6 207.08 8.55
 -5 6 9 197.76 10.24
 -6 -9 -5 214.24 10.51
 -9 5 6 215.81 9.22
 -9 -5 -6 201.04 10.03
 -5 -6 -9 212.61 8.49
 5 6 -9 205.04 8.63
 -5 -6 -9 213.21 11.31
 -6 9 5 223.87 5.33
 -9 5 6 227.03 5.62
 5 6 -9 205.29 5.29
 5 6 -9 217.34 5.27
 9 5 -6 217.75 5.09
 5 -5 9 127.88 7.66
 5 -9 5 134.93 7.88
 5 9 -5 117.99 7.68
 -5 -5 -9 129.08 6.71
 -5 5 9 129.88 6.78
 -5 9 5 128.64 7.28
 -5 -9 -5 126.89 7.93
 -9 -5 -5 129.75 6.5
 -9 -5 -5 123.48 7.52
 -9 5 5 130.46 6.97
 5 5 -9 119.46 6.62
 -5 -5 -9 135.38 8.75
 5 -9 5 136.2 7.66
 9 -5 5 114.86 6.86
 5 -5 9 134.01 7.43
 5 -9 5 126.53 7.19
 5 -9 5 132.6 7.46
 9 -5 5 142.54 7.45
 5 -9 5 131.03 8.12
 5 -5 9 119.85 7.46
 9 5 -5 131.85 7.13
 -5 9 5 134.6 6.71
 5 -9 5 125.52 7.29
 5 -5 9 129.38 7.39
 5 -9 5 130.2 7.48
 5 -9 5 127.54 7.92
 5 -5 9 123.36 6.87
 5 9 -5 136.25 8.3
 -5 5 9 117.29 6.76
 5 -5 9 117.93 7.16
 9 -5 5 135.04 7.7
 -5 9 5 121.97 6.42
 4 -9 5 205.08 9.53
 -5 -4 -9 206.18 10.48
 5 -4 9 211.73 9.7
 -5 4 9 217.45 8.72
 9 5 -4 206.5 9.57
 4 9 -5 212.26 10.05
 -4 9 5 189.02 8.8
 -9 -5 -4 209.18 9.3
 -4 -9 -5 212.29 9.95
 -9 -5 -4 196.85 7.75
 -9 5 4 196.26 8.41
 -5 -4 -9 201.13 8.41
 5 4 -9 206.19 8.77
 5 -4 9 216.55 9.14
 4 -9 5 198.56 8.87
 4 -9 5 200.39 9.06
 9 -5 4 214.14 8.8
 4 -9 5 207.81 8.97
 4 -9 5 204.28 8.99
 5 -4 9 201.54 9.29
 4 -9 5 202.71 9.81
 4 -9 5 199.2 9.23
 5 -4 9 212.02 8.49
 5 -4 9 203.07 8.98
 -4 9 5 202.94 8.34
 9 5 -4 196.42 8.36
 4 -9 5 215.5 10.06
 4 9 -5 206.8 10.08
 -4 9 5 219.47 8.31
 9 -5 4 211 9.41
 -9 5 4 198.7 8.63
 3 -9 5 343.94 9.92
 -5 -3 -9 347.05 13.3
 5 -3 9 342.38 12.25
 9 5 -3 337.89 11.76
 -5 3 9 336.88 11.03
 -3 9 5 341.2 11.67
 -9 -5 -3 348.31 11.52
 -3 -9 -5 353.38 12.61
 3 9 -5 338.22 12.35
 -5 -3 -9 330.28 10.82
 3 -9 5 346.91 12.21
 5 3 -9 325.32 11.05
 5 -3 9 330.43 10.98
 9 -5 3 342.76 10.71
 3 -9 5 344.99 11.58
 3 -9 5 336.08 11.4
 3 -9 5 336.06 11.07
 5 -3 9 343.73 11.57
 3 -9 5 340.18 12.33
 3 -9 5 338.95 11.2
 9 5 -3 349.45 10.8
 3 -9 5 329.36 11.81
 5 -3 9 326.61 11
 3 9 -5 333.96 12.6
 -3 9 5 326.42 10.69
 3 -9 5 335.72 12.46
 9 -5 3 326.81 11.45
 -9 5 3 351.51 11.74
 2 -9 5 172.35 7.31
 5 -2 9 172 8.67
 9 5 -2 161.77 7.86
 2 9 -5 160.33 8.28
 -9 -5 -2 165.41 7.69
 -5 2 9 159.33 7.62
 -2 9 5 160.75 8.01
 -2 -9 -5 158.96 8.32
 2 -9 5 167.74 8.43
 -5 -2 -9 150.73 7.39
 5 2 -9 154.72 7.74
 2 -9 5 167.66 7.57
 5 -2 9 164.37 7.54
 9 -5 2 166.99 7.22
 2 -9 5 164.2 7.82
 2 -9 5 166.27 7.99
 2 -9 5 150.32 8.28
 2 -9 5 155.24 8.15
 5 -2 9 163.07 7.62
 -2 9 5 156.26 7.5
 2 -9 5 161.1 7.52
 2 9 -5 167.76 8.78
 5 -2 9 158.05 7.37
 9 5 -2 164.69 7.19
 2 -9 5 152.28 8.14
 5 2 -9 161.58 7.61
 -9 5 2 151.91 7.94
 9 -5 2 154 7.75
 -5 -2 -9 162.2 7.39
 1 -9 5 226.89 8.65
 -9 -5 -1 223.67 8.72
 5 -1 9 203.21 9.31
 9 5 -1 204.04 8.58
 1 9 -5 208.68 9.17
 -1 9 5 226.57 9.46
 -1 -9 -5 213.84 9.46
 -1 -9 -5 226.65 8.44
 -5 -1 -9 204.56 8.62
 -5 1 9 215.85 8.97
 5 1 -9 213.51 9.02
 1 -9 5 213.87 9.06
 1 -9 5 222.83 8.92
 5 -1 9 218.71 8.45
 1 -9 5 217.44 8.33
 9 -5 1 225.65 8.18
 -1 9 5 210.03 8.77
 1 -9 5 214.58 9.41
 5 -1 9 223.25 8.41
 5 -1 9 218.42 8.35
 1 -9 5 216.73 8.52
 1 -9 5 203.15 9.32
 1 9 -5 222.3 9.98
 9 5 -1 215.46 8
 -5 -1 -9 227.51 8.87
 9 5 -1 217.71 7.55
 5 1 -9 225.49 9.09
 -9 5 1 229.4 9.96
 9 -5 1 226.01 9.25
 0 -9 5 1142.49 19.93
 9 5 0 1115.75 19.32
 5 0 9 1177.48 22.18
 0 9 -5 1136.17 20.8
 -5 0 9 1131.88 20.65
 0 9 5 1115.74 20.98
 -9 -5 0 1136.34 19.42
 0 -9 -5 1196.21 21.89
 -5 0 -9 1102.23 20.16
 0 -9 -5 1145.98 19.57
 5 0 -9 1063.13 20.26
 0 -9 5 1163.08 18.52
 0 -9 5 1143.85 19.43
 0 -9 5 1171.28 21.06
 9 -5 0 1176.77 18.23
 5 0 9 1121.4 18.67
 0 -9 5 1082.57 20.66
 0 -9 5 1166.17 19.29
 0 9 5 1109.84 20.4
 0 9 -5 1113.97 21.99
 0 -9 5 1081.4 21.5
 5 0 9 1136.04 18.15
 9 5 0 1160.11 18.27
 -5 0 -9 1149.1 20.07
 -9 5 0 1140.83 22.66
 0 9 -5 1103.42 19.06
 9 5 0 1139.35 17.12
 5 0 -9 1145.99 20.65
 9 -5 0 1108.13 20.31
 -1 -9 5 204.41 8.69
 9 5 1 212.13 8.25
 -1 9 -5 220.63 8.89
 5 1 9 224.03 9.6
 -9 -5 1 230.73 8.79
 1 -9 -5 231.14 9.1
 -5 -1 9 218.39 9.14
 1 9 5 223.75 9.43
 5 1 9 213.17 7.8
 1 -9 -5 229.99 9.46
 -5 1 -9 206.65 8.83
 5 -1 -9 209.5 9.02
 -1 -9 5 222.18 8.31
 -1 -9 5 216.92 8.29
 -1 -9 5 247.59 8.3
 9 -5 -1 225.29 7.93
 -1 -9 5 215.53 9.15
 -1 9 -5 213.24 9.51
 1 9 5 222.42 9.27
 -1 -9 5 222.25 9.78
 5 1 9 216.05 7.55
 9 5 1 210.27 7.73
 5 -1 -9 221.72 9.22
 9 5 1 212.24 7.53
 -1 9 -5 213.69 8.68
 -9 5 -1 232.31 10.43
 -5 1 -9 225.96 9.05
 9 -5 -1 212.93 8.96
 -2 -9 5 161.5 7.87
 5 2 9 156.16 7.99
 -9 -5 2 155.65 7.36
 -2 9 -5 163.4 7.42
 9 5 2 153.44 6.9
 -5 -2 9 160.35 7.97
 2 9 5 141.68 7.56
 5 2 9 158.3 6.95
 -9 -5 2 170.38 7.67
 -5 2 -9 151.07 7.63
 2 -9 -5 163.01 7.83
 2 -9 -5 155.03 7.7
 5 -2 -9 149.29 7.7
 -2 -9 5 147.88 6.66
 -2 -9 5 173.92 6.73
 -2 -9 5 157.65 6.96
 -2 -9 5 147.71 7.54
 9 5 2 158.19 6.74
 2 9 5 151.13 7.72
 2 -9 -5 152.81 6.78
 -2 9 -5 155.6 8.03
 5 2 9 160.09 7.71
 -2 -9 5 154.72 8.24
 9 -5 -2 149.29 7.6
 -2 9 -5 155.42 7.67
 5 -2 -9 151 7.73
 2 -9 -5 151.37 6.27
 -5 2 -9 166.8 7.92
 9 5 2 149.6 6.52
 -9 5 -2 163.05 8.95
 -3 -9 5 342.01 11.78
 -9 -5 3 328.99 10.91
 5 3 9 350.59 11.87
 -3 9 -5 333.8 10.28
 9 5 3 330.97 10.12
 -5 -3 9 329.9 11.47
 3 9 5 331.09 11.59
 5 3 9 339.89 10.55
 -9 -5 3 326.84 10.79
 -5 3 -9 344.95 11.63
 3 -9 -5 339.64 11.68
 3 -9 -5 369.23 11.59
 5 -3 -9 314.5 11.22
 -3 -9 5 353.38 10.32
 -3 -9 5 340.61 9.69
 3 -9 -5 332.31 9.6
 9 5 3 314.43 9.73
 9 -5 -3 331.58 11.38
 5 -3 -9 339.88 11.61
 -9 5 -3 338.42 13.11
 -3 9 -5 296.8 11.03
 -5 3 -9 349.03 11.71
 3 9 5 336.63 11.65
 9 5 3 336.91 9.93
 -3 -9 5 332.88 12.08
 5 3 9 338.73 11.31
 -3 9 -5 342.42 11.7
 9 5 4 198.87 7.99
 -4 9 -5 202.48 9.45
 4 -9 -5 204.1 7.94
 9 -5 -4 196.56 8.95
 5 -4 -9 186.8 8.78
 -5 4 -9 193.2 8.94
 -9 5 -4 183.83 9.88
 9 5 4 195.13 7.71
 -4 -9 5 185.33 9.02
 4 9 5 196 9.1
 -4 9 -5 206.03 8.98
 5 4 9 211.32 9.1
 -4 -9 5 198.97 9.24
 -9 -5 4 200.7 8.8
 5 4 9 203.07 9
 5 4 9 199.63 8.35
 -5 -4 9 196.41 8.92
 4 9 5 182.97 8.74
 -9 5 -4 190.96 8.9
 -9 -5 4 196.45 8.55
 -5 4 -9 190.93 8.75
 5 -4 -9 193.32 8.85
 9 -5 -5 127.95 7.44
 5 -5 -9 129.45 7.39
 -5 9 -5 138.24 8.14
 5 -9 -5 133.51 6.73
 -5 5 -9 138.79 7.74
 9 5 5 131.14 6.74
 -9 5 -5 116.2 8.05
 -9 -5 5 127.76 7.27
 -5 -9 5 138.57 7.88
 5 5 9 131.76 7.15
 5 9 5 135.19 7.6
 -5 -5 9 137.81 7.6
 -9 -5 5 133.04 7.25
 -9 5 -5 123.63 7.37
 -5 9 -5 139.86 6.78
 -5 5 -9 126.19 7.22
 5 5 9 121.36 6.81
 5 -5 -9 129.08 7.31
 5 9 5 125.75 7.37
 -5 -9 5 130.68 7.7
 9 5 5 140.55 6.69
 -5 -5 9 123.55 7.46
 -5 9 -5 124.02 6.91
 5 5 9 138.62 7.56
 -9 -5 6 235.61 10.24
 -6 -9 5 207.78 9.88
 -9 -5 6 206.47 9.3
 6 9 5 207.4 9.55
 -5 -6 9 214.06 9.52
 5 6 9 194.45 8.89
 -6 9 -5 203.32 8.6
 -9 5 -6 218.56 10.07
 -5 6 -9 197.24 9.11
 -5 -6 9 216.29 10.51
 5 -6 -9 218.29 9.55
 6 9 5 193.81 9.33
 -5 6 -9 207.48 4.72
 5 6 9 199.92 9.26
 -6 -9 5 209.3 9.69
 -6 9 -5 208.16 4.97
 -5 -6 9 200.74 9.84
 9 5 6 208.56 8.46
 -6 9 -5 211.77 5.23
 -5 -6 9 208.14 5.2
 9 5 6 202.96 4.65
 6 9 5 216.81 4.92
 5 6 9 209.45 4.78
 5 6 9 204.51 4.72
 6 9 5 223.84 5
 -5 6 -9 211.44 5.45
 -6 -9 5 204.71 4.9
 -9 -5 6 212.61 5.21
 6 -9 -5 210.01 4.85
 -5 6 -9 218.45 5.04
 9 5 6 207.39 8.81
 6 -9 -5 216.93 9
 9 -5 -6 193.64 9.36
 -5 6 -9 201.84 9.63
 -6 9 -5 209.61 10.38
 5 -6 -9 212.51 9.56
 -9 5 -6 207.05 10.92
 5 -6 -9 206.97 4.71
 9 -5 -6 200.91 4.7
 9 5 7 119.82 6.97
 5 -7 -9 121.15 7.31
 -9 5 -7 123.3 8.61
 -5 7 -9 130.54 7.97
 7 -9 -5 135.04 7.42
 7 9 5 124.48 3.79
 9 -5 -7 113.89 7.43
 -7 9 -5 131.12 8.63
 -9 -5 7 138.97 7.92
 -7 -9 5 123.7 7.81
 7 9 5 132.05 7.76
 -5 -7 9 144.99 7.93
 5 7 9 122.31 7.38
 -7 9 -5 125.84 7.14
 -9 5 -7 131.19 8
 -5 7 -9 130.63 7.54
 -5 -7 9 130.54 8.37
 5 -7 -9 119.69 7.16
 -9 -5 7 122.23 7.69
 7 9 5 130.21 7.79
 -5 -7 9 122.82 7.95
 -7 9 -5 126.57 3.97
 -7 -9 5 115.35 7.29
 9 5 7 126.69 6.83
 5 7 9 136.68 7.92
 -5 7 -9 121.21 3.76
 9 -5 -7 121.68 3.67
 -7 9 -5 128.14 4.15
 -9 -5 7 128.06 4.1
 -7 -9 5 128.45 3.81
 -5 -7 9 126.38 4.18
 9 5 7 121.02 3.69
 -7 9 -5 127.07 4.13
 9 5 7 130.72 3.78
 7 9 5 129.9 3.95
 -9 5 -7 129.26 4.14
 5 7 9 122.99 3.77
 7 9 5 125.02 3.87
 -5 7 -9 126.08 4.32
 5 7 9 125.74 3.85
 9 5 7 129.3 3.76
 -9 5 -7 129.84 4.46
 5 7 9 125.29 3.77
 -9 5 -7 124.84 4.21
 -5 7 -9 133.57 4.11
 5 -7 -9 123.3 3.78
 7 -9 -5 128.51 3.93
 -9 -5 7 127.78 4.16
 -5 -7 9 123.62 3.88
 -7 -9 5 121.14 3.9
 7 -9 -5 124.46 3.7
 9 -5 -7 126.5 3.85
 5 -7 -9 127.26 3.76
 -9 5 -8 21.96 3.81
 5 -8 -9 20.43 3.21
 -5 8 -9 26.31 3.75
 9 -5 -8 18.77 3.28
 8 9 5 21.33 1.66
 8 -9 -5 20.63 3.19
 -8 9 -5 24.93 4.06
 -8 9 -5 20.47 3.13
 -9 5 -8 27.49 3.88
 -5 8 -9 21.24 3.06
 5 -8 -9 23.47 3.28
 -5 -8 9 21.37 3.67
 -9 -5 8 20.03 3.37
 9 5 8 23.07 3.25
 8 9 5 24.18 3.52
 5 8 9 17.82 2.99
 -8 -9 5 22.46 3.49
 -5 -8 9 18.96 3.02
 -9 -5 8 18.14 3.12
 -5 8 -9 21.88 1.75
 5 8 9 24.41 3.58
 -8 9 -5 22.05 1.76
 -9 5 -8 22.16 1.64
 -5 -8 9 24 3.78
 9 5 8 21.22 3.1
 8 9 5 19.79 3.24
 9 -5 -8 22.99 1.71
 8 9 5 23 1.57
 -9 -5 8 22.63 1.79
 -9 -5 8 21.12 1.81
 -5 -8 9 23.36 1.94
 -8 -9 5 26.03 1.88
 8 9 5 22.49 1.72
 9 5 8 21.07 1.63
 9 5 8 23.61 1.72
 -8 9 -5 20.13 1.77
 8 9 5 23.22 1.81
 -9 5 -8 20.6 1.81
 5 8 9 22.95 1.74
 -8 9 -5 22.68 1.79
 -5 8 -9 20.47 1.86
 8 9 5 25.35 1.81
 9 5 8 23.48 1.74
 -9 5 -8 23.39 2.05
 5 8 9 24.11 1.79
 5 8 9 22.38 1.7
 8 9 5 22.71 1.78
 -9 5 -8 21.49 1.86
 -8 9 -5 21.99 1.84
 -5 8 -9 24.79 1.88
 5 -8 -9 22.5 1.66
 -5 8 -9 24.05 1.86
 -9 5 -8 19.08 1.63
 5 -8 -9 21.61 1.68
 8 -9 -5 21.84 1.71
 9 -5 -8 19.84 1.68
 -8 -9 5 21.28 1.81
 8 -9 -5 23.57 1.83
 -9 -5 8 22.41 1.92
 -5 -8 9 22.4 1.77
 5 -8 -9 21.51 1.7
 9 -5 -8 19.57 1.57
 9 -6 8 213.49 10.1
 6 -8 9 199.75 11.01
 -9 6 8 204.19 4.78
 8 -9 6 212.24 11.02
 6 -8 9 218.67 10.84
 6 -8 9 207.27 10.4
 6 -8 9 204.74 10.55
 9 6 -8 219.28 10.83
 6 8 -9 197.25 11.06
 8 9 -6 219.01 11.36
 9 -6 8 216.28 10.85
 -8 9 6 204.81 5.15
 -6 8 9 213.46 5.15
 9 6 -8 210.67 4.99
 6 8 -9 202.62 4.79
 -8 9 6 212.51 5.29
 -9 6 8 221.68 5.54
 -6 8 9 217.35 5.57
 -9 6 8 211.63 5.66
 -8 9 6 214.88 5.73
 6 8 -9 211.7 5.85
 9 6 -8 210.9 5.7
 8 9 -6 198.77 5.48
 -6 -8 -9 216.47 4.97
 -9 -6 -8 204.2 4.89
 -8 9 6 201.61 5.56
 -9 6 8 216.07 5.93
 -6 8 9 210.54 5.58
 8 9 -6 211.52 5.38
 9 6 -8 206.37 5.5
 6 8 -9 226.19 5.81
 -9 -6 -8 214.98 5.26
 -9 -6 -8 216.19 5.42
 -8 -9 -6 201.54 5.01
 -6 -8 -9 214.95 5.16
 -8 -9 -6 224.36 5.24
 -6 -8 -9 214.14 4.88
 9 -6 8 210.52 10.25
 -6 8 9 216.48 5.1
 6 -8 9 218.33 10.54
 8 9 -6 208.92 5.88
 -9 6 8 209.15 4.92
 9 6 -8 219.15 5.81
 8 -9 6 207.85 10.41
 8 -9 6 202.39 10.27
 -8 9 6 207.99 5.15
 9 -6 8 212.16 5.27
 6 -8 9 212.57 10.05
 8 -9 6 223.57 10.13
 8 9 -6 212.55 5.57
 9 -6 8 211.65 10.69
 6 8 -9 216.92 5.81
 6 -8 9 227.18 10.79
 8 9 -6 204.91 11.33
 -6 8 9 210.6 10.99
 -8 -9 -6 220.43 11.61
 -9 -6 -8 221.58 11.91
 8 -9 6 198.11 10.16
 -6 -8 -9 227.14 12.54
 6 -7 9 318.4 12.38
 9 -6 7 328.91 12.34
 6 -7 9 296.24 12.99
 7 -9 6 310.13 13.1
 -6 7 9 320.03 6.01
 7 -9 6 304.68 11.77
 6 7 -9 299.49 13.15
 9 6 -7 322.35 12.66
 7 -9 6 311.23 13.68
 7 -9 6 324.31 12.84
 -7 9 6 314.06 6.21
 7 9 -6 315.57 13.42
 6 -7 9 282.96 11.74
 6 -7 9 304.05 12.39
 -6 7 9 320.11 6.61
 -7 9 6 325.29 6.41
 -9 6 7 330.26 6.93
 -7 9 6 327.18 6.73
 -9 6 7 317.18 6.35
 9 6 -7 314.76 6.73
 6 7 -9 310.42 6.88
 7 9 -6 312.97 6.64
 -7 9 6 321.41 6.79
 -6 7 9 325.61 6.77
 -6 -7 -9 322.02 5.95
 -9 6 7 328.73 7.08
 9 6 -7 321.29 6.6
 9 -6 7 322.45 6.37
 6 7 -9 319.97 6.71
 7 9 -6 308.2 6.29
 -9 -6 -7 318.48 6.32
 -7 -9 -6 320.07 6.07
 -6 -7 -9 325.74 6.23
 -7 -9 -6 321.9 6.03
 -9 -6 -7 319.62 6.27
 -6 7 9 312.76 5.88
 9 -6 7 326.49 12.59
 7 -9 6 296.35 12.15
 -7 9 6 311.92 6.1
 6 -7 9 326.8 12.44
 7 -9 6 325.35 12.64
 7 -9 6 315.28 11.56
 -9 6 7 321.2 6.01
 9 -6 7 315.69 12.19
 9 6 -7 335.05 6.94
 7 9 -6 326.05 7.11
 6 -7 9 341.8 12.66
 6 7 -9 319.46 6.78
 7 -9 6 328.99 11.71
 7 9 -6 326.23 6.81
 9 -6 7 313.46 12.54
 6 -7 9 327.64 12.76
 7 9 -6 307.44 13.47
 -6 7 9 316.38 13.28
 7 -9 6 312.85 12.54
 -9 6 7 333.24 11.66
 -7 -9 -6 319.23 13.6
 -9 -6 -7 315.26 13.56
 -7 9 6 316.67 12.16
 -6 -7 -9 332.72 14.79
 6 9 -6 97.37 7.35
 9 -6 6 95.44 6.62
 6 -6 9 90.59 7.02
 6 -9 6 86.97 6.34
 6 -9 6 93.94 7.3
 6 -6 9 93.18 6.68
 -6 6 9 80.79 5.66
 6 -9 6 93.74 6.72
 6 -9 6 89.9 6.92
 6 6 -9 82.78 6.76
 9 6 -6 87.43 6.33
 -6 9 6 94.16 3.34
 6 -6 9 88.34 6.3
 6 -6 9 97.01 6.64
 -6 6 9 95.12 3.16
 -9 6 6 94.94 3.71
 -6 6 9 95.81 3.56
 -6 9 6 89.33 3.31
 6 6 -9 93.47 3.68
 6 9 -6 88.73 3.47
 -6 9 6 94.28 3.58
 -6 -6 -9 97.37 3.27
 -6 6 9 94.56 3.61
 -9 6 6 88.75 3.62
 9 6 -6 95.93 3.5
 6 6 -9 91.41 3.56
 9 -6 6 87.53 3.28
 -6 -9 -6 95.78 3.24
 -6 -9 -6 100.53 3.32
 -9 -6 -6 90.85 3.3
 -9 -6 -6 94 3.35
 -6 -6 -9 100.51 3.42
 6 9 -6 99.54 3.85
 6 -9 6 95.32 6.76
 9 -6 6 88.56 6.4
 6 -9 6 94.02 6.35
 9 -6 6 91.92 6.47
 -6 9 6 98.74 3.36
 6 -9 6 95.19 6.69
 9 6 -6 100.75 3.7
 6 -6 9 103.77 6.9
 -9 6 6 96.56 3.27
 9 -6 6 89.09 6.53
 6 6 -9 98.85 3.67
 6 9 -6 96.12 3.65
 6 -6 9 92.27 6.56
 6 -6 9 90.82 6.74
 6 -9 6 104.05 7.13
 -6 9 6 90.98 6.49
 -6 -9 -6 90.39 7.16
 -9 6 6 95.64 6.14
 -9 -6 -6 90.43 6.99
 -6 -6 -9 100.73 6.05
 -6 -6 -9 112.12 8.36
 6 6 -9 85.61 5.77
 6 9 -6 91.08 7.21
 5 -9 6 84.7 6.73
 5 -9 6 81.09 6.1
 9 -6 5 83.54 6.16
 6 -5 9 86.09 6.56
 -5 9 6 82.12 3.09
 -5 9 6 89.83 5.68
 -6 5 9 88.66 5.84
 6 -5 9 86.4 5.86
 5 9 -6 82.49 6.69
 6 -5 9 89.3 6.3
 5 -9 6 91.55 6.43
 9 6 -5 78.9 5.87
 5 -9 6 86.82 6.7
 -6 5 9 86.77 3.33
 -9 6 5 90.12 3.55
 -5 9 6 84.02 3.26
 6 5 -9 89.67 3.38
 -5 -9 -6 86.69 3.02
 -6 -5 -9 90.25 3.16
 -6 5 9 91.44 5.85
 5 -9 6 93.6 6.69
 6 -5 9 80.5 6.27
 9 6 -5 81.46 6.54
 -9 -6 -5 96.94 6.95
 -5 9 6 86.47 6.23
 -5 -9 -6 84.5 6.76
 -9 6 5 82.08 5.58
 9 -6 5 94.08 6.09
 -6 -5 -9 90.54 5.81
 5 9 -6 87.79 6.9
 6 5 -9 82.97 5.7
 -6 -5 -9 79.37 6.86
 9 -6 5 78.71 5.96
 6 -5 9 80.6 6.08
 6 5 -9 83.92 3.36
 9 -6 5 88.73 6.1
 9 -6 5 82.64 6.04
 5 9 -6 88.86 3.59
 -5 9 6 95.08 3.18
 6 -5 9 84.8 6.05
 5 -9 6 83.94 5.98
 5 -9 6 92.97 6.41
 5 -9 6 88.73 6.39
 -9 6 4 15.95 2.61
 -6 -4 -9 19.47 2.81
 6 4 -9 16.68 2.66
 9 6 -4 19.22 3.08
 -9 -6 -4 17.95 2.94
 4 -9 6 23.96 3.45
 -4 -9 -6 17.52 3.19
 4 9 -6 15.5 2.9
 -6 -4 -9 22.18 3.61
 -4 9 6 21.27 3.19
 9 -6 4 19.25 3.02
 6 -4 9 17.46 3.02
 -6 4 9 22.08 2.98
 9 -6 4 20.11 2.84
 9 -6 4 18.62 2.87
 6 -4 9 20.45 2.91
 4 -9 6 21.66 3.16
 6 -4 9 19 2.95
 4 -9 6 18.96 2.98
 4 -9 6 22.32 3.18
 4 -9 6 18.18 2.88
 -4 9 6 19.03 2.77
 -6 4 9 20.27 2.94
 6 -4 9 26.4 3.57
 4 -9 6 22.28 3.45
 4 -9 6 19.15 3.06
 4 9 -6 17.71 3.14
 4 -9 6 20.52 3.32
 9 6 -4 19.04 2.9
 -9 6 3 51.55 4.67
 6 3 -9 54.78 4.55
 9 -6 3 53.63 4.76
 -6 -3 -9 57.56 4.8
 -6 -3 -9 55.94 5.5
 6 -3 9 64.24 5.47
 3 9 -6 58.07 5.29
 -3 9 6 55.32 5
 -9 -6 -3 58.84 5
 -3 -9 -6 64.3 5.72
 -6 3 9 58.47 4.78
 -6 -3 -9 55.74 4.64
 3 -9 6 61.31 5.28
 9 6 -3 56.26 5.04
 6 3 -9 56.55 4.82
 9 -6 3 62.91 4.82
 3 -9 6 45.93 4.45
 3 -9 6 59.73 4.85
 3 -9 6 56.04 4.86
 6 -3 9 55.09 4.59
 3 -9 6 55.3 5.23
 6 -3 9 54.29 4.86
 3 -9 6 62.21 5.37
 3 -9 6 56.22 4.77
 3 9 -6 56.96 5.39
 9 6 -3 55.15 4.62
 -3 9 6 65.33 4.96
 3 -9 6 56.08 5.25
 6 -3 9 55.32 4.66
 6 2 -9 49.11 4.38
 -9 6 2 42.25 4.32
 9 -6 2 44.23 4.29
 -6 -2 -9 48.69 4.35
 6 -2 9 43.88 4.49
 -6 -2 -9 48.78 5.03
 -2 9 6 44.53 4.43
 9 6 -2 48.45 4.56
 -2 -9 -6 51.34 5.03
 -9 -6 -2 46.46 4.3
 -6 2 9 50.44 4.5
 2 -9 6 40.42 4.25
 -6 -2 -9 44.04 4.19
 2 9 -6 48.26 4.74
 6 2 -9 40.1 4.12
 2 -9 6 43.82 3.93
 2 -9 6 44.06 4.07
 2 -9 6 47.7 4.49
 9 -6 2 48.98 4.19
 2 -9 6 45.2 4.32
 6 -2 9 48.96 4.26
 -2 9 6 47.98 4.31
 6 -2 9 51.55 4.36
 2 -9 6 46.82 4.82
 2 -9 6 49.78 4.42
 2 -9 6 43.07 4.53
 6 -2 9 48.19 4.39
 2 9 -6 45.23 4.76
 9 6 -2 50.1 4.25
 2 -9 6 39.84 4.35
 6 1 -9 7.17 1.99
 -9 6 1 8.91 2.2
 -6 -1 -9 7.32 1.8
 -6 -1 -9 11.06 2.27
 6 1 -9 9.14 2.18
 1 -9 6 6.74 1.72
 -9 -6 -1 12.98 2.42
 -1 -9 -6 10.54 2.43
 1 9 -6 9.08 2.18
 9 6 -1 9.27 2.03
 9 -6 1 8.48 2.11
 -1 9 6 8.8 2.15
 6 -1 9 9.98 2.27
 -6 1 9 4.94 1.79
 6 -1 9 8.75 1.85
 1 -9 6 9.12 1.88
 6 -1 9 8.47 1.77
 1 -9 6 11.39 2.22
 1 -9 6 9.15 1.99
 1 -9 6 5.32 1.61
 9 -6 1 9.93 1.94
 -1 9 6 9.91 2.18
 6 -1 9 8.6 1.82
 1 -9 6 9.59 2.23
 1 -9 6 10.42 2.36
 1 9 -6 4.78 1.87
 9 6 -1 9.14 1.84
 -9 6 0 379.09 13.4
 -6 0 -9 385.72 12.45
 9 -6 0 406.13 12.49
 0 9 -6 386.44 11.47
 6 0 -9 386.33 12.35
 0 -9 -6 408.25 11.66
 6 0 9 402.49 13.42
 0 9 6 384.48 12.75
 0 9 -6 395.8 12.66
 9 6 0 383.87 11.98
 -6 0 9 389.21 12.43
 -6 0 -9 384.93 12.31
 -9 -6 0 383.78 11.87
 0 -9 -6 404.4 13.41
 6 0 -9 384.93 12.56
 0 -9 6 397.58 12.32
 0 -9 6 401.03 11.39
 9 -6 0 422.93 11.54
 6 0 9 398.49 11.25
 0 -9 6 381.84 11.55
 0 -9 6 402.23 12.05
 0 -9 6 403.22 13.09
 0 -9 6 370.52 13.02
 6 0 9 402.09 11.25
 0 9 -6 368.04 13.11
 9 6 0 389.51 11.38
 0 9 6 387.68 12.43
 6 -1 -9 7.04 2.05
 -6 1 -9 10.46 2.21
 -1 9 -6 6.69 1.82
 -9 6 -1 9.69 2.48
 9 -6 -1 8.02 1.96
 -6 1 -9 9.68 2.17
 6 -1 -9 10.29 2.26
 1 -9 -6 4.96 1.51
 -1 -9 6 6.91 1.81
 -9 -6 1 8.58 1.89
 1 -9 -6 8.26 1.91
 9 6 1 7.93 1.86
 1 9 6 9.02 2.17
 6 1 9 6.74 1.97
 -1 9 -6 10.03 2.1
 -6 -1 9 6.66 1.83
 6 1 9 13.74 2.08
 -1 -9 6 7.74 1.82
 -1 -9 6 7.93 1.85
 6 1 9 9.05 1.91
 9 -6 -1 8.92 1.92
 -1 -9 6 4.4 1.3
 1 9 6 4.75 1.61
 -1 -9 6 14.76 2.63
 -1 -9 6 7.51 2.17
 -1 9 -6 9.76 2.41
 9 6 1 9.38 1.92
 6 -2 -9 48.5 4.56
 -2 9 -6 44.78 4.29
 2 -9 -6 46.88 3.75
 -9 6 -2 40.44 4.61
 9 -6 -2 48.23 4.41
 -6 2 -9 45.68 4.45
 -2 -9 6 50.96 4.64
 6 2 9 43.54 4.42
 -9 -6 2 44.48 4.21
 9 6 2 47.96 4.17
 2 9 6 42.29 4.32
 -6 -2 9 42.59 4.23
 -9 -6 2 52.83 4.3
 -6 2 -9 52.28 4.74
 -2 9 -6 49 4.27
 2 -9 -6 48.16 4.58
 6 -2 -9 43.83 4.35
 -2 -9 6 49.84 3.86
 -2 -9 6 48.93 4.15
 -2 -9 6 46.43 3.9
 9 6 2 48.52 4.06
 6 2 9 44.46 4.09
 -2 9 -6 46.23 4.62
 -2 -9 6 47.88 4.79
 2 9 6 48.8 4.56
 -2 -9 6 47.96 4.56
 -3 9 -6 59.43 5.08
 3 -9 -6 57 4.28
 9 -6 -3 50.08 4.61
 -9 6 -3 54.83 5.47
 6 -3 -9 60.2 5.08
 -6 3 -9 55.19 5.07
 6 -3 -9 57.69 5.02
 -3 -9 6 49.28 4.7
 6 3 9 54.39 4.88
 -9 -6 3 58.51 4.89
 6 3 9 51.47 4.07
 3 9 6 47.41 4.6
 -6 -3 9 55.62 4.92
 9 6 3 56.11 4.48
 -9 -6 3 59.73 4.66
 -6 3 -9 47.64 4.61
 3 -9 -6 57.17 4.89
 -3 -9 6 58.16 4.54
 -3 -9 6 55.42 4.17
 9 6 3 52.37 4.21
 3 9 6 57.18 4.96
 -3 -9 6 51.39 4.93
 -3 9 -6 61.12 5.14
 6 3 9 55.24 4.63
 6 4 9 16.41 2.66
 4 9 6 19.44 3.03
 9 6 4 23.9 3.02
 -4 -9 6 21.35 3.41
 -4 9 -6 14.34 2.61
 9 -6 -4 19.89 3.04
 -9 6 -4 22.92 3.76
 -4 9 -6 20.31 3.26
 4 -9 -6 20.29 2.7
 6 -4 -9 20.95 3.18
 -6 4 -9 25.46 3.49
 -9 6 -4 21.43 3.15
 -6 4 -9 24.54 3.35
 6 -4 -9 15.27 2.71
 4 -9 -6 18.06 2.51
 -4 -9 6 20.48 3.2
 9 6 4 20.5 2.77
 -9 -6 4 21.96 3.12
 4 9 6 17.84 2.91
 6 4 9 18.76 2.57
 6 4 9 20.94 3.15
 -6 -4 9 23.68 3.28
 -9 -6 4 23.78 3.17
 6 -5 -9 85.69 6.15
 -5 -9 6 92.52 6.67
 -9 -6 5 92.38 6.4
 6 5 9 75.8 5.72
 5 9 6 94.17 6.48
 -6 -5 9 85.63 6.14
 6 5 9 95.06 5.97
 -9 -6 5 85.11 5.89
 -9 6 -5 85.75 6.3
 -5 9 -6 81.91 5.41
 -6 5 -9 84.98 6.14
 -6 -5 9 84.04 6.61
 -5 -9 6 85.43 6.47
 5 9 6 86.6 6.3
 9 6 5 90.27 5.72
 6 5 9 96.26 6.35
 -5 9 -6 85.93 3.2
 -5 9 -6 84.04 5.94
 -5 9 -6 87.02 3.37
 -6 -5 9 85.61 3.36
 9 6 5 90.65 3.11
 6 5 9 87.38 3.11
 5 9 6 81.97 3.03
 -5 9 -6 83.95 3.3
 5 9 6 84.7 3.07
 -6 5 -9 81.32 3.45
 6 5 9 87.86 3.12
 -5 -9 6 86.64 3.17
 -9 -6 5 86.64 3.28
 5 -9 -6 88 3.14
 6 -5 -9 78.19 5.93
 5 -9 -6 90.15 5.83
 9 -6 -5 76.6 5.8
 -9 6 -5 93.26 7.36
 -5 9 -6 83.39 6.47
 -6 5 -9 93.25 6.75
 6 -5 -9 87.33 3.09
 9 -6 -5 80.59 3.05
 6 -6 -9 82.61 6.14
 -9 -6 6 101.31 6.91
 -6 -9 6 87.69 6.65
 6 9 6 98.61 6.74
 6 6 9 90.91 6.11
 -6 -6 9 91.15 6.44
 -9 -6 6 98.09 6.5
 -9 6 -6 95.99 6.77
 -6 9 -6 89.5 5.94
 -6 6 -9 93.59 6.57
 -6 -6 9 93.9 7.12
 6 6 9 84.56 6.12
 6 9 6 98.36 6.79
 -6 9 -6 94.02 3.42
 -6 -9 6 93.22 6.71
 -6 -6 9 86.19 6.49
 -6 6 -9 96.09 3.29
 9 6 6 89.19 5.86
 -6 9 -6 98.34 3.67
 -9 -6 6 94.73 3.41
 -6 -6 9 94.98 3.64
 9 6 6 93.74 3.23
 -6 9 -6 102.38 3.75
 6 6 9 89.4 3.22
 -9 6 -6 90.87 3.48
 6 9 6 100.27 3.45
 9 6 6 99.93 3.31
 6 9 6 87 3.14
 6 9 6 93.34 3.32
 6 6 9 90.2 3.24
 -6 6 -9 94.3 3.76
 -9 6 -6 92.79 3.73
 9 6 6 94.99 3.23
 -9 -6 6 93.43 3.53
 -6 -9 6 95.06 3.44
 6 -6 -9 92.66 3.22
 -6 -6 9 95.21 3.44
 6 -9 -6 95.82 3.37
 -6 6 -9 87.73 3.31
 -9 6 -6 88.76 3.26
 6 -9 -6 90.18 3.27
 6 9 6 92.93 3.28
 -9 6 -6 97.96 7.75
 -6 6 -9 97.66 7.08
 6 -6 -9 94.26 6.62
 9 -6 -6 92.3 6.61
 6 -9 -6 95.84 6.22
 -6 9 -6 96.13 7.24
 6 -6 -9 100.82 3.41
 6 -9 -6 96.48 3.21
 9 -6 -6 96.3 3.39
 7 -9 -6 325.52 11.84
 6 -7 -9 307.62 12
 -6 7 -9 317.65 12.97
 9 6 7 305.07 11.03
 -9 6 -7 304.29 13.78
 -7 9 -6 312.38 13.49
 7 9 6 317.28 6.09
 9 -6 -7 316.29 12.47
 -9 -6 7 304.46 12.37
 -7 -9 6 327.39 13.03
 -6 -7 9 307.31 11.76
 7 9 6 325.87 12.34
 6 7 9 322.58 11.95
 -9 -6 7 321.22 12.07
 -7 9 -6 302.23 11.39
 -9 6 -7 315.55 12.52
 -6 7 -9 294.02 11.67
 -6 -7 9 303.01 12.91
 6 -7 -9 316.67 11.94
 7 9 6 301.54 12
 -6 7 -9 309.24 6.09
 -7 9 -6 309.02 6.25
 -9 6 -7 300.71 5.8
 -7 -9 6 301.96 12.13
 6 7 9 307.28 11.94
 -6 -7 9 307.29 12.59
 9 6 7 320.26 11.31
 9 -6 -7 312.93 5.88
 -6 -7 9 295.54 6.54
 -9 -6 7 314.67 6.59
 -7 -9 6 317.8 6.07
 -9 -6 7 310.66 6.26
 9 6 7 303.14 5.91
 6 7 9 305.64 5.7
 7 9 6 304.66 5.81
 -9 6 -7 309.56 6.51
 -7 9 -6 323.83 6.81
 7 9 6 298.11 6.09
 6 7 9 310.62 6.08
 9 6 7 326.68 6.11
 7 9 6 301.95 6.13
 -6 7 -9 323.37 7.06
 7 9 6 317.27 6.05
 -9 6 -7 325.56 7.12
 9 6 7 318.83 6.03
 6 7 9 310.49 5.89
 6 7 9 314.06 6.1
 -9 6 -7 315.84 6.77
 -7 9 -6 314.76 6.65
 -6 7 -9 315.99 6.41
 -9 6 -7 305.69 6.14
 6 -7 -9 307.2 6.06
 -6 -7 9 309.54 6.35
 -7 -9 6 319.96 6.49
 -9 -6 7 304.87 6.51
 9 -6 -7 311.44 6.04
 7 -9 -6 307.91 6.17
 6 -7 -9 314.04 6.06
 9 -6 -7 299.78 6.04
 7 -9 -6 305.21 5.93
 -6 7 -9 309.84 6.4
 8 9 6 208.08 5.03
 9 6 8 192.41 9.14
 6 -8 -9 199.63 9.85
 -9 6 -8 212.59 11.81
 9 -6 -8 199.7 10.24
 -8 9 -6 199.63 11.23
 -6 8 -9 201.46 10.64
 8 -9 -6 198.93 9.66
 -8 -9 6 216.9 10.89
 8 9 6 204.13 9.91
 -6 -8 9 212.17 9.88
 -8 9 -6 206.89 9.88
 -9 6 -8 210.07 10.61
 -6 8 -9 203.99 9.85
 -9 -6 8 210.34 10.19
 6 8 9 197.02 9.73
 -6 -8 9 206.97 10.94
 6 -8 -9 190.38 9.43
 -9 -6 8 208.41 10.67
 -9 6 -8 206.52 4.99
 -6 -8 9 208.07 10.75
 8 9 6 202.92 9.98
 -6 8 -9 205.65 5.18
 6 8 9 215.52 10.37
 -8 9 -6 209.09 5.26
 9 6 8 208.69 9.48
 9 -6 -8 208.58 4.94
 -6 -8 9 203.22 5.59
 -8 -9 6 216.71 5.23
 -9 -6 8 200.52 5.48
 -9 -6 8 216.44 5.25
 9 6 8 195.17 4.9
 8 9 6 208.87 5.05
 6 8 9 200.49 4.69
 -6 8 -9 209.06 5.81
 -8 9 -6 214.98 5.73
 -8 9 -6 196.45 5.12
 9 6 8 205.52 5.06
 -9 6 -8 202.58 5.41
 6 8 9 206.47 5.08
 8 9 6 198.05 5.11
 8 9 6 208.1 5.22
 8 9 6 203.32 4.94
 9 6 8 209.39 5.08
 6 8 9 203.44 4.97
 6 8 9 202.82 5.06
 -9 6 -8 207.17 5.89
 -9 6 -8 211.57 5.67
 -8 9 -6 215.77 5.61
 6 -8 -9 193.18 4.68
 -6 8 -9 210.99 5.45
 9 -6 -8 199.97 5.07
 6 -8 -9 212.16 5.09
 8 -9 -6 211.05 5.08
 -6 8 -9 203.51 5.22
 -9 6 -8 200.88 5.05
 -9 -6 8 209.41 5.59
 6 -8 -9 209.69 5.17
 -8 -9 6 207.57 5.42
 8 -9 -6 204.01 5.16
 9 -6 -8 202.79 4.97
 -6 -8 9 210.89 5.37
 7 -8 9 27.22 4.03
 8 -9 7 27.11 4.14
 9 -7 8 26.51 3.83
 7 -8 9 28.45 4.43
 7 -8 9 29.31 3.98
 8 9 -7 34.09 4.72
 7 8 -9 26.16 4.25
 9 7 -8 36.35 4.81
 -9 7 8 32.5 2.05
 -7 8 9 34.2 2.17
 8 -9 7 34.56 4.99
 -8 9 7 27.44 2
 7 8 -9 27.04 1.88
 9 7 -8 29.01 1.93
 -9 7 8 29.83 2.15
 -8 9 7 28.58 2.12
 -7 8 9 31.52 2.15
 -7 8 9 31.68 2.25
 -8 9 7 30.76 2.27
 -9 7 8 28.99 2.22
 7 -8 9 27.33 4.03
 -9 7 8 29 1.98
 7 8 -9 28.71 2.34
 9 -7 8 26.79 3.95
 -8 9 7 29.27 1.99
 9 -7 8 28.83 2.03
 8 -9 7 30.38 4.32
 8 -9 7 33.32 4.45
 7 -8 9 30.04 4.32
 8 9 -7 27.71 2.26
 8 -9 7 24.77 3.91
 9 7 -8 33.37 2.44
 9 -7 8 29.08 4.24
 -7 8 9 28.37 1.94
 9 -7 8 28.96 4.08
 8 9 -7 29.55 2.25
 9 7 -8 28.36 2.25
 7 8 -9 29.61 2.32
 -9 7 8 26.74 2.24
 -8 9 7 30.82 2.32
 -7 8 9 31.37 2.34
 -7 -8 -9 28.75 1.9
 -9 -7 -8 28.66 1.91
 7 8 -9 30.27 2.23
 8 9 -7 29.58 2.17
 9 7 -8 27.15 2.12
 -9 -7 -8 30.85 2.09
 -7 -8 -9 27.58 1.9
 -8 -9 -7 30.76 2.09
 -8 -9 -7 32.35 2.13
 -9 -7 -8 31.76 2.15
 -7 -8 -9 30.34 2.06
 8 9 -7 21.16 3.89
 8 -9 7 33.72 4.13
 -8 -9 -7 31.45 4.74
 -9 -7 -8 36.02 5.09
 -7 -8 -9 40.46 5.59
 8 -9 7 29.59 4.12
 -7 8 9 21.23 3.71
 -9 7 8 32.38 4.49
 9 -7 8 26.82 4.01
 7 -8 9 29.14 4.09
 7 -8 9 28.26 3.87
 9 7 -8 27.74 2.07
 7 8 -9 28.87 2.23
 8 9 -7 28.45 2.13
 7 -9 7 160.67 10.04
 7 -7 9 150.3 8.98
 -7 7 9 146.98 4.17
 7 -7 9 138.94 9.18
 7 -7 9 145.96 8.4
 7 7 -9 154.6 9.55
 7 -9 7 150.22 8.62
 7 -9 7 152.85 9.35
 -7 9 7 147.77 4.36
 -9 7 7 151.74 4.26
 9 7 -7 145.61 8.85
 7 9 -7 154.56 9.6
 7 -7 9 164.76 9.15
 7 -9 7 167.62 9.57
 9 -7 7 145.85 8.65
 7 7 -9 149.41 4.17
 -7 7 9 147.72 4.61
 -7 7 9 154.96 4.51
 -9 7 7 156.97 4.93
 -7 9 7 151.91 4.55
 -9 7 7 150.28 4.47
 9 -7 7 168.19 9.42
 7 7 -9 153.84 5.06
 9 -7 7 159.8 9.04
 -7 9 7 146.4 4.27
 7 -9 7 161.13 9.29
 7 -7 9 156.82 8.92
 7 -9 7 139.9 7.88
 -9 7 7 154.08 4.33
 7 -9 7 156.92 9.07
 7 9 -7 155.1 5.08
 -7 7 9 149.65 4.17
 9 7 -7 158.19 4.97
 7 -7 9 146.85 4.67
 7 7 -9 147.15 4.84
 7 9 -7 147.72 4.77
 9 7 -7 143.9 4.69
 -9 7 7 154.18 4.98
 -7 -7 -9 155.48 4.26
 -7 9 7 153.05 4.82
 -7 7 9 159.62 4.92
 7 9 -7 146.09 4.54
 9 7 -7 142.31 4.52
 9 -7 7 157.47 4.54
 7 7 -9 151.6 4.75
 -9 -7 -7 146.68 4.41
 -7 -9 -7 153.16 4.31
 -7 -9 -7 158.73 4.4
 -7 -7 -9 148.56 4.16
 -9 -7 -7 153.48 4.46
 -7 -7 -9 159.26 4.52
 7 -7 9 152.54 9.02
 7 9 -7 131.05 9.17
 -7 9 7 146.59 8.67
 7 -9 7 152.7 8.8
 -7 7 9 140.76 9.05
 -7 -9 -7 144.41 9.6
 -9 -7 -7 152.48 9.7
 -7 -7 -9 145.99 10.02
 7 9 -7 146.36 4.71
 7 -7 9 156.26 8.94
 7 7 -9 156.12 4.8
 9 7 -7 148.48 4.46
 7 -9 7 152.55 8.28
 9 -7 7 146.37 8.66
 6 -9 7 268.26 11.61
 7 -6 9 266.93 11.61
 9 -7 6 248.45 11.15
 7 -6 9 248.37 10.54
 7 -6 9 250.4 10.73
 7 6 -9 242.06 11.58
 6 -9 7 253.33 11.11
 6 -9 7 252.34 12.21
 7 -6 9 229.26 11.35
 9 7 -6 254.5 11.34
 6 9 -7 222.41 11.45
 -9 7 6 243.36 5.23
 -6 9 7 240.2 5.39
 6 -9 7 230.34 11.3
 -7 6 9 239.09 5.11
 7 6 -9 241.13 5.26
 -9 7 6 240.26 5.4
 -6 9 7 253.61 5.74
 -7 6 9 252.27 5.92
 -9 7 6 243.94 6.07
 7 -6 9 270.67 6.12
 -7 6 9 241.59 5.11
 9 -7 6 237.22 10.79
 6 -9 7 252.86 11.06
 6 -9 7 239.94 10.29
 7 6 -9 255.72 6.26
 -6 9 7 240.48 5.3
 9 7 -6 259.33 6.15
 6 -9 7 256.18 11.38
 6 9 -7 254.4 6.37
 -9 7 6 247.46 5.4
 7 -6 9 243.32 10.74
 9 -7 6 257.9 11.11
 -7 -6 -9 241.05 5.07
 6 9 -7 245.95 5.97
 7 6 -9 243.48 6.05
 -7 -6 -9 249.16 5.32
 -6 9 7 241.89 5.83
 -9 7 6 244.19 6.09
 -7 6 9 239.79 5.93
 9 7 -6 246.88 5.67
 9 -7 6 247.76 5.46
 6 9 -7 251.39 5.75
 7 6 -9 248.76 5.88
 -9 -7 -6 252.59 5.54
 -6 -9 -7 247.32 5.21
 -9 -7 -6 256.71 5.62
 -6 -9 -7 255.07 5.42
 -7 -6 -9 240.72 5.45
 7 -6 9 266.06 11.82
 -9 -7 -6 259.77 12.12
 -6 9 7 242.51 11.09
 9 7 -6 243.78 11.94
 -6 -9 -7 253.57 12.38
 6 9 -7 248.17 12.21
 6 -9 7 256.98 11.32
 -7 -6 -9 258 12.97
 9 -7 6 244.96 10.91
 7 -6 9 257.66 11.31
 6 9 -7 243.63 5.97
 7 6 -9 244.2 5.81
 9 7 -5 173.14 9.74
 5 -9 7 168.72 9.01
 7 -5 9 187.68 9.79
 5 9 -7 170.53 9.84
 -5 9 7 171.7 9.24
 9 -7 5 176.63 8.81
 -7 5 9 179.48 8.5
 -9 -7 -5 186.23 9.82
 -5 -9 -7 174.75 10.1
 -7 -5 -9 172.45 8.19
 -7 -5 -9 188.71 10.78
 7 5 -9 163.5 8.23
 5 -9 7 172.48 9.03
 7 -5 9 182.42 9.32
 9 -7 5 167.51 9.09
 -5 9 7 173.23 8.17
 5 -9 7 168.27 9.68
 5 -9 7 162.05 8.91
 7 -5 9 161.29 9.25
 5 -9 7 145.26 8.85
 5 9 -7 169.72 9.82
 9 7 -5 183.98 9.33
 -5 9 7 172.2 4.49
 7 5 -9 174.34 4.45
 5 -9 7 166.1 9.06
 9 -7 5 169.3 8.98
 -5 9 7 166.96 4.33
 7 -5 9 172.05 4.8
 7 -5 9 174.05 8.8
 5 9 -7 167.09 5.05
 5 -9 7 181.19 8.96
 7 5 -9 170.61 4.9
 -9 7 5 176.26 4.55
 5 -9 7 174.73 8.99
 9 7 -5 178.02 4.98
 9 -7 5 177.41 9
 5 9 -7 167.29 4.81
 7 5 -9 170.07 4.91
 -7 -5 -9 176.16 4.92
 -5 9 7 169.88 4.71
 -7 -5 -9 172.78 4.41
 -9 7 5 169.84 4.94
 -7 5 9 168.76 4.91
 7 5 -9 178.13 4.88
 5 9 -7 166.91 4.62
 9 7 -5 171.14 4.58
 -7 -5 -9 169.44 4.53
 -5 -9 -7 163.13 4.14
 -9 -7 -5 180.23 4.52
 -5 -9 -7 167.37 4.29
 -9 -7 -5 178.1 4.61
 9 -7 5 179.02 9.14
 7 -5 9 163.34 8.91
 5 9 -7 183.24 5.11
 -5 9 7 176.36 4.74
 -9 7 5 180.32 5.17
 -7 5 9 170.05 4.77
 7 -4 9 120.59 7.33
 9 -7 4 106.94 7.19
 4 -9 7 111.46 7.72
 4 9 -7 106.51 7.69
 -4 9 7 116.3 6.77
 4 -9 7 114.36 7.51
 9 7 -4 126.56 7.51
 4 -9 7 124.86 7.54
 7 -4 9 114.75 7.52
 4 -9 7 109.91 7.62
 -4 9 7 116.18 3.63
 -7 4 9 111.66 3.85
 -4 9 7 119.67 3.85
 -9 7 4 116.24 4.13
 7 4 -9 119.68 4.03
 -7 4 9 117.41 4.04
 -7 -4 -9 116.16 3.59
 -9 7 4 114.33 3.97
 7 4 -9 114.7 3.82
 -4 -9 -7 115.38 3.52
 -9 -7 -4 121.38 3.77
 -7 -4 -9 114.41 3.65
 9 -7 4 114.85 7.15
 7 -4 9 107.26 7.12
 7 4 -9 114.78 6.7
 4 9 -7 113.9 3.96
 -9 7 4 113.19 6.95
 7 -4 9 110.9 6.88
 -4 9 7 113.99 3.5
 9 -7 4 116.43 7.09
 -9 7 4 119.86 3.72
 4 -9 7 104.38 6.98
 4 -9 7 115.74 7.1
 4 9 -7 116.97 4.18
 4 -9 7 120.55 7.29
 9 7 -4 114.15 3.87
 7 -4 9 121.12 7.83
 4 -9 7 113.8 6.54
 4 9 -7 122.03 8.15
 9 7 -4 118.88 7.81
 -7 -4 -9 111.87 6.65
 -4 9 7 106.26 7.21
 -7 4 9 110.67 6.77
 -9 -7 -4 113.41 7.45
 9 -7 4 120.01 7.29
 -4 -9 -7 131.34 8.62
 4 -9 7 117.64 7.47
 7 4 -9 111.4 6.85
 -7 -4 -9 126.97 8.61
 -7 -3 -9 317.68 13.21
 7 -3 9 337.11 12.92
 3 9 -7 304.81 12.49
 -7 3 9 320.18 11.52
 3 -9 7 325.51 10.7
 -3 9 7 306.21 12.03
 -9 -7 -3 331.12 12.21
 9 7 -3 317.23 12.34
 -7 -3 -9 311.49 11.2
 -3 -9 -7 339.52 13.53
 3 -9 7 344.44 12.55
 9 -7 3 324.18 11.93
 7 3 -9 291.64 11.13
 -9 -7 -3 309.76 5.87
 -3 -9 -7 309.27 5.65
 3 -9 7 322.29 11.75
 7 -3 9 305.97 11.26
 3 -9 7 294.36 12.21
 3 -9 7 303.93 12.14
 9 7 -3 331.41 11.78
 3 9 -7 294.67 12.58
 -3 9 7 301.49 10.98
 3 -9 7 301.59 12.36
 7 -3 9 314.99 11.85
 -3 9 7 323.88 6.14
 7 -3 9 312.06 11.1
 -3 9 7 304.24 5.56
 3 -9 7 317.95 11.88
 3 -9 7 328.56 11.64
 9 -7 3 306.31 11.07
 3 -9 7 305.11 11.5
 3 9 -7 320.37 6.57
 -7 -3 -9 312.36 11.66
 7 3 -9 304.71 11
 -9 7 3 324.96 11.95
 9 -7 3 315.39 11.51
 2 -9 7 635.8 16.15
 7 -2 9 652.78 15.93
 2 -9 7 629.84 17.44
 2 -9 7 647.07 17.94
 -2 9 7 658.5 16.31
 7 -2 9 659.96 16.55
 2 9 -7 639.15 18.25
 2 -9 7 644.7 17.59
 9 7 -2 669.18 16.34
 -7 -2 -9 711.95 19.27
 2 -9 7 667.68 14.94
 9 7 -2 645.65 17.07
 2 9 -7 614.33 17.27
 -9 -7 -2 663.7 16.81
 -2 9 7 607.94 16.82
 -7 2 9 637.59 16.32
 2 -9 7 636.11 17.07
 -7 -2 -9 644.78 16.21
 -2 -9 -7 673.03 18.8
 2 -9 7 649.6 15.71
 7 2 -9 607 16.08
 2 -9 7 647.19 16.58
 2 -9 7 664.11 16.88
 7 -2 9 627.65 15.29
 9 -7 2 695.5 16.16
 2 -9 7 654.31 15.98
 -7 -2 -9 629.65 16.54
 7 2 -9 625.02 15.86
 9 -7 2 644.59 16.25
 -9 7 2 647.07 17.25
 1 -9 7 65.49 5.62
 7 -1 9 74.69 5.29
 -1 9 7 75.19 5.64
 1 -9 7 69.79 5.91
 1 9 -7 69.16 5.99
 1 -9 7 67.21 5.2
 9 7 -1 70.82 5.32
 1 9 -7 64.31 5.52
 9 7 -1 63.76 5.28
 -9 -7 -1 68.26 5.35
 -7 1 9 67.51 5.36
 -7 -1 -9 67.76 5.33
 -1 9 7 64.77 5.52
 -1 -9 -7 67.14 5.84
 1 -9 7 67.65 4.71
 1 -9 7 63.93 5.06
 7 1 -9 59.26 5.18
 7 -1 9 64.52 4.82
 9 -7 1 66.55 4.96
 1 -9 7 66.76 5.05
 -7 -1 -9 67 5.48
 7 1 -9 71.46 5.48
 -9 7 1 65.35 5.77
 9 -7 1 64.83 5.13
 0 -9 7 109.32 7.16
 0 9 7 96.22 6.44
 0 9 -7 91.25 6.81
 7 0 9 99.01 5.84
 0 -9 7 101.72 7.04
 9 7 0 105.32 6.32
 7 0 -9 94.95 6.52
 0 -9 7 102.79 5.73
 0 9 -7 101.11 6.64
 -9 -7 0 92.41 6.15
 9 7 0 88.27 6.07
 0 9 7 88.65 6.36
 -7 0 9 101.36 6.61
 -7 0 -9 91.7 6.23
 0 -9 -7 107.35 7.31
 0 -9 7 93.72 6.27
 0 -9 7 95.29 5.87
 9 -7 0 95.23 5.84
 0 -9 7 109.74 6.52
 7 0 9 99.95 5.83
 -7 0 -9 94.7 6.63
 9 -7 0 100.39 6.34
 0 9 -7 91.27 5.7
 7 0 -9 98.35 6.52
 -9 7 0 101.99 7.2
 -1 -9 7 74.72 5.86
 1 9 7 75.21 5.73
 -1 -9 7 76.49 6.23
 7 1 9 71.29 5.14
 -1 9 -7 73 5.99
 9 7 1 71.31 5.19
 7 -1 -9 71.12 5.63
 -1 9 -7 78.51 5.68
 -9 -7 1 70.7 5.4
 9 7 1 71.36 5.37
 -1 -9 7 77.08 4.97
 1 9 7 74.39 5.84
 -7 -1 9 71.59 5.61
 -7 1 -9 66.68 5.44
 1 -9 -7 76.06 6.06
 -1 -9 7 70.73 5.59
 7 1 9 73.09 4.81
 -1 -9 7 70.89 4.98
 -1 -9 7 78.98 5.52
 9 -7 -1 69.33 4.91
 -9 7 -1 64.02 5.82
 -7 1 -9 63.15 5.46
 -1 9 -7 70.05 5.12
 9 -7 -1 72.56 5.46
 7 -1 -9 72.71 5.63
 9 7 2 637.87 15.41
 -2 -9 7 628.17 16.77
 -2 -9 7 636.92 17.77
 -2 9 -7 646.49 17.65
 7 2 9 650.06 15.45
 2 9 7 633.91 16.56
 -2 9 -7 623.62 15.76
 9 -7 -2 656.82 16.38
 7 -2 -9 639.63 16.8
 -9 7 -2 648.73 18.71
 -7 2 -9 642.93 17.53
 -2 -9 7 674.27 15.85
 -2 -9 7 659.87 14.53
 7 -2 -9 617.14 16.56
 -9 -7 2 643.73 16.27
 2 9 7 658.93 17.28
 -2 -9 7 678.71 14.75
 9 7 2 640.57 15.91
 -7 -2 9 638.28 16.69
 -2 9 -7 633.29 15.58
 -9 -7 2 664.94 15.22
 -7 2 -9 609.34 16.32
 2 -9 -7 652.08 17.45
 -2 -9 7 654.1 17.2
 7 -3 -9 287.82 11.41
 3 -9 -7 330.15 12.15
 -9 -7 3 315.16 11.61
 9 7 3 326.53 11.26
 3 9 7 308.68 11.85
 -7 -3 9 328.8 12.05
 -3 -9 7 328.82 10.39
 -9 -7 3 322.86 10.78
 -7 3 -9 307.63 11.79
 -3 -9 7 312.95 12.12
[truncated: 4,667,518 more chars]
