# Supplementary material for: Tracing electron density changes in langbeinite under pressure
Source: IUCrJ. 2021 Dec 23;9(Pt 1):146–62. doi: 10.1107/S2052252521012628 (PMC8733888; doi:10.1107/S2052252521012628)
Supplement: Supplementary file 2 [file m-09-00146-sup2.fcf]

#
# h,k,l, Fc-squared, Fo-squared, sigma(Fo-squared), status flag
#
data_Langbeinite_silver_source
_shelx_title ' appr1_a.res in P2(1)3'
_shelx_refln_list_code          4
_shelx_F_calc_maximum      173.77
_exptl_crystal_F_000       824.00
_reflns_d_resolution_high  0.3993

loop_
 _space_group_symop_operation_xyz
 'x, y, z'
 '-x+1/2, -y, z+1/2'
 '-x, y+1/2, -z+1/2'
 'x+1/2, -y+1/2, -z'
 'z, x, y'
 'z+1/2, -x+1/2, -y'
 '-z+1/2, -x, y+1/2'
 '-z, x+1/2, -y+1/2'
 'y, z, x'
 '-y, z+1/2, -x+1/2'
 'y+1/2, -z+1/2, -x'
 '-y+1/2, -z, x+1/2'

_cell_length_a     9.9189
_cell_length_b     9.9189
_cell_length_c     9.9189
_cell_angle_alpha  90.000
_cell_angle_beta   90.000
_cell_angle_gamma  90.000

_shelx_F_squared_multiplier     1.000

loop_
 _refln_index_h
 _refln_index_k
 _refln_index_l
 _refln_F_squared_calc
 _refln_F_squared_meas
 _refln_F_squared_sigma
 _refln_observed_status
  -1   1   1        946.48       1058.71         6.64 o
   0   1   1          1.64          4.15         0.22 o
   1   1   1        980.56       1092.39         6.61 o
   0   0   2         12.58         12.16         0.56 o
   1   0   2          1.17          4.02         0.33 o
  -1   1   2       4298.31       4601.15        10.99 o
   0   1   2         20.84         22.86         0.48 o
   1   1   2       4312.36       4598.68        10.71 o
  -2   2   2        880.63        918.88         5.21 o
  -1   2   2       1018.03       1076.33         3.13 o
   0   2   2        280.19        339.59         1.40 o
   1   2   2       1060.36       1129.49         3.12 o
   2   2   2        902.09        941.85         5.42 o
   1   0   3      30195.25      30770.37        59.72 o
   2   0   3      11533.71      12140.46        22.23 o
  -2   1   3       5117.38       5206.36        10.68 o
  -1   1   3       4799.25       5000.52        13.83 o
   0   1   3      30010.70      30374.89        64.64 o
   1   1   3       4823.69       4996.73        12.76 o
   2   1   3       5078.57       5130.38        12.15 o
  -2   2   3       2516.61       2535.22         4.98 o
  -1   2   3      10853.04      10669.57        19.14 o
   0   2   3        374.66        380.35         1.77 o
   1   2   3      10804.90      10621.21        20.50 o
   2   2   3       2513.75       2527.60         5.49 o
  -3   3   3       2989.02       3258.84        10.45 o
  -2   3   3       3459.43       4005.02         8.64 o
  -1   3   3       2708.93       2985.36         6.53 o
   0   3   3        162.97        168.81         1.21 o
   1   3   3       2726.88       2999.34         5.63 o
   2   3   3       3367.76       3892.36         9.96 o
   3   3   3       2862.71       3130.46        12.15 o
   0   0   4       3682.60       4124.65        16.69 o
   1   0   4       2364.78       2409.77         6.65 o
   2   0   4         92.33        172.97         1.34 o
   3   0   4        180.91        266.82         1.61 o
  -3   1   4       4417.48       4472.40        10.17 o
  -2   1   4        550.77        755.69         2.54 o
  -1   1   4        223.61        252.04         1.44 o
   0   1   4       4848.12       5559.33        10.92 o
   1   1   4        224.91        253.14         1.49 o
   2   1   4        535.45        740.74         2.83 o
   3   1   4       4465.82       4525.26         8.69 o
  -3   2   4        340.55        363.17         1.96 o
  -2   2   4       6100.46       6106.23        12.81 o
  -1   2   4       2632.69       2847.69         7.13 o
   0   2   4       1640.33       1455.63         3.86 o
   1   2   4       2663.98       2868.27         6.60 o
   2   2   4       6037.63       6020.06         9.72 o
   3   2   4        334.74        362.28         2.22 o
  -3   3   4        317.20        332.79         1.96 o
  -2   3   4       4299.41       4595.70         9.36 o
  -1   3   4       4953.90       5021.71        10.38 o
   0   3   4       1971.65       2169.40         5.12 o
   1   3   4       4975.72       5032.85        10.36 o
   2   3   4       4420.66       4681.46         9.19 o
   3   3   4        313.84        329.58         2.56 o
  -4   4   4       6730.69       6711.62        20.82 o
  -3   4   4       1622.72       1624.32         4.70 o
  -2   4   4        163.88        163.99         1.36 o
  -1   4   4       7681.47       7823.20        14.34 o
   0   4   4          3.13          5.85         0.42 o
   1   4   4       7687.01       7844.34        11.62 o
   2   4   4        161.51        158.15         1.62 o
   3   4   4       1628.09       1621.51         5.29 o
   4   4   4       6706.09       6701.19        21.02 o
   1   0   5          7.48         16.50         0.67 o
   2   0   5       3123.75       3473.50         8.10 o
   3   0   5       3340.09       3297.62         6.85 o
   4   0   5       1430.58       1449.96         4.28 o
  -4   1   5       4481.13       4398.28         8.62 o
  -3   1   5         60.51         86.84         0.99 o
  -2   1   5       1369.38       1525.53         4.24 o
  -1   1   5         63.40         87.59         0.99 o
   0   1   5         41.22         70.17         0.83 o
   1   1   5         53.81         76.45         1.01 o
   2   1   5       1323.07       1472.15         4.12 o
   3   1   5         57.69         80.41         0.93 o
   4   1   5       4468.95       4365.29         9.41 o
  -4   2   5       3997.93       4172.24         7.52 o
  -3   2   5       6004.20       6107.94        11.70 o
  -2   2   5       1317.48       1460.18         4.23 o
  -1   2   5        132.01        160.40         1.69 o
   0   2   5        102.11        122.61         1.46 o
   1   2   5        117.15        144.47         1.35 o
   2   2   5       1372.04       1522.07         4.46 o
   3   2   5       5922.05       5995.24         9.79 o
   4   2   5       4028.71       4192.45         7.87 o
  -4   3   5        498.13        501.45         2.71 o
  -3   3   5        980.73       1073.25         3.74 o
  -2   3   5       5513.82       5679.17        15.19 o
  -1   3   5       1618.43       1646.48         4.59 o
   0   3   5         68.18        101.30         1.05 o
   1   3   5       1630.32       1663.45         4.50 o
   2   3   5       5511.20       5660.54         9.62 o
   3   3   5        932.48       1012.93         4.11 o
   4   3   5        504.75        505.61         3.41 o
  -4   4   5        662.80        657.32         3.14 o
  -3   4   5        862.88        931.61         3.41 o
  -2   4   5       1732.75       1786.70         4.92 o
  -1   4   5        806.03        762.26         3.19 o
   0   4   5       1620.09       1698.43         5.01 o
   1   4   5        790.51        758.64         3.39 o
   2   4   5       1758.03       1793.41         5.49 o
   3   4   5        847.89        902.24         4.32 o
   4   4   5        669.59        656.61         4.12 o
  -5   5   5       9166.85       9158.48        27.00 o
  -4   5   5        905.09        887.91         3.78 o
  -3   5   5        918.00        930.79         3.75 o
  -2   5   5       1827.87       1808.61         5.39 o
  -1   5   5          9.10         14.42         0.67 o
   0   5   5        799.04        785.68         3.52 o
   1   5   5          8.36         12.81         0.65 o
   2   5   5       1796.00       1756.70         5.63 o
   3   5   5        953.09        951.84         4.68 o
   4   5   5        905.06        879.16         5.34 o
   5   5   5       9292.76       9083.62        34.84 o
   0   0   6       1382.82       1319.02         5.98 o
   1   0   6       4034.06       3945.36         7.91 o
   2   0   6       4158.36       4088.38         8.73 o
   3   0   6       7943.53       8538.55        17.08 o
   4   0   6       2082.83       2143.48         5.80 o
   5   0   6         51.90         64.72         1.17 o
  -5   1   6       4527.94       4499.98        10.47 o
  -4   1   6        521.86        496.94         2.60 o
  -3   1   6        596.10        615.87         2.69 o
  -2   1   6       3960.32       4093.92         9.95 o
  -1   1   6       8451.78       8772.19        18.38 o
   0   1   6       5881.99       5953.50        13.67 o
   1   1   6       8523.91       8807.83        17.59 o
   2   1   6       3949.51       4088.13         9.66 o
   3   1   6        599.27        613.82         2.81 o
   4   1   6        482.50        461.18         2.66 o
   5   1   6       4501.34       4465.90        12.44 o
  -5   2   6       2201.99       2202.69         6.52 o
  -4   2   6       1961.79       1997.89         5.08 o
  -3   2   6       1876.33       1850.63         4.70 o
  -2   2   6       1240.75       1287.53         4.16 o
  -1   2   6        563.62        626.99         3.11 o
   0   2   6       4100.20       4338.57        10.13 o
   1   2   6        554.71        610.81         3.04 o
   2   2   6       1253.28       1292.02         4.47 o
   3   2   6       1923.36       1896.59         5.62 o
   4   2   6       1992.79       2012.21         6.47 o
   5   2   6       2269.55       2244.74         7.02 o
  -5   3   6         94.56         83.38         1.21 o
  -4   3   6       1007.67       1071.79         3.97 o
  -3   3   6        439.06        503.95         2.78 o
  -2   3   6       2336.85       2342.00         6.30 o
  -1   3   6       6196.12       6253.69        13.77 o
   0   3   6       3504.79       3643.55         7.35 o
   1   3   6       6144.16       6212.13        12.61 o
   2   3   6       2304.55       2292.11         6.22 o
   3   3   6        418.66        480.18         2.86 o
   4   3   6       1001.78       1052.28         5.19 o
   5   3   6         97.51         84.94         1.49 o
  -5   4   6        333.87        313.64         2.41 o
  -4   4   6        474.38        488.19         2.79 o
  -3   4   6       3182.93       3262.86         7.01 o
  -2   4   6       2797.90       2758.46         8.31 o
  -1   4   6        194.32        189.44         1.71 o
   0   4   6       3592.24       3724.04         7.21 o
   1   4   6        189.86        185.19         1.79 o
   2   4   6       2848.61       2805.86         9.73 o
   3   4   6       3131.97       3196.79         8.31 o
   4   4   6        473.29        480.80         3.82 o
   5   4   6        317.09        297.49         3.15 o
  -5   5   6       1337.00       1257.10         4.97 o
  -4   5   6        746.74        757.86         3.74 o
  -3   5   6       3210.78       3162.38         7.69 o
  -2   5   6        670.50        684.81         3.72 o
  -1   5   6        919.27        866.23         4.13 o
   0   5   6       2889.24       2771.38         7.28 o
   1   5   6        900.40        854.24         4.24 o
   2   5   6        660.69        676.24         3.74 o
   3   5   6       3267.25       3181.73         9.03 o
   4   5   6        726.64        722.32         5.16 o
   5   5   6       1351.59       1262.67         7.07 o
  -6   6   6       2286.77       2303.97        13.10 o
  -5   6   6        903.09        871.34         4.29 o
  -4   6   6       1799.45       1793.40         5.92 o
  -3   6   6         32.88         40.75         1.00 o
  -2   6   6        120.96        122.21         1.73 o
  -1   6   6        442.07        452.51         3.35 o
   0   6   6        392.62        423.22         3.21 o
   1   6   6        437.66        448.48         3.37 o
   2   6   6        115.37        115.33         1.75 o
   3   6   6         31.73         36.28         1.08 o
   4   6   6       1749.51       1729.19         7.88 o
   5   6   6        927.78        875.59         6.24 o
   6   6   6       2309.58       2303.57        19.70 o
   1   0   7         97.69         86.25         1.06 o
   2   0   7       5140.34       5058.40        11.38 o
   3   0   7       2277.04       2233.31         6.06 o
   4   0   7       2140.07       2123.12         6.63 o
   5   0   7         98.27        100.67         1.70 o
   6   0   7       1405.58       1432.09         6.79 o
  -6   1   7        556.90        563.97         4.09 o
  -5   1   7       1658.28       1643.35         6.53 o
  -4   1   7         37.10         32.58         0.81 o
  -3   1   7        911.89        896.91         3.86 o
  -2   1   7       1321.39       1368.40         4.25 o
  -1   1   7         39.55         53.40         0.93 o
   0   1   7        166.66        168.64         1.40 o
   1   1   7         37.84         51.91         0.89 o
   2   1   7       1341.53       1400.97         4.87 o
   3   1   7        907.77        887.03         3.98 o
   4   1   7         34.47         31.69         0.83 o
   5   1   7       1652.15       1637.75         6.42 o
   6   1   7        578.42        587.65         4.35 o
  -6   2   7       1214.04       1194.14         5.92 o
  -5   2   7       2847.65       2801.88         9.15 o
  -4   2   7        192.71        184.59         1.85 o
  -3   2   7        471.14        437.44         2.70 o
  -2   2   7       1963.93       1901.79         5.84 o
  -1   2   7       5551.60       5608.42        12.73 o
   0   2   7         33.03         41.67         1.13 o
   1   2   7       5529.40       5554.17        13.21 o
   2   2   7       1978.73       1900.17         6.09 o
   3   2   7        474.13        440.76         2.92 o
   4   2   7        194.85        188.27         2.03 o
   5   2   7       2834.81       2779.01         8.59 o
   6   2   7       1221.28       1198.21         5.96 o
  -6   3   7        481.11        492.19         3.85 o
  -5   3   7        721.09        728.64         4.07 o
  -4   3   7       3780.55       3854.39         9.69 o
  -3   3   7       2005.85       2038.52         6.66 o
  -2   3   7        197.55        177.08         2.13 o
  -1   3   7       7047.00       7115.69        24.91 o
   0   3   7         45.20         48.26         0.97 o
   1   3   7       7090.68       7153.82        15.46 o
   2   3   7        201.21        182.10         1.99 o
   3   3   7       1998.09       2018.53         6.37 o
   4   3   7       3725.47       3782.11         9.93 o
   5   3   7        733.44        740.05         4.90 o
   6   3   7        487.35        499.63         4.11 o
  -6   4   7       2224.33       2193.73         8.41 o
  -5   4   7       1027.72        999.08         4.68 o
  -4   4   7         33.00         37.55         0.92 o
  -3   4   7        292.98        296.31         2.56 o
  -2   4   7       5800.70       5672.54        13.38 o
  -1   4   7        955.13        964.74         4.72 o
   0   4   7       1657.76       1690.39         6.50 o
   1   4   7        949.02        968.93         4.38 o
   2   4   7       5777.00       5585.85        15.19 o
   3   4   7        281.45        285.55         2.73 o
   4   4   7         30.11         33.55         1.05 o
   5   4   7       1018.22        963.12         6.04 o
   6   4   7       2173.94       2141.31         9.18 o
  -6   5   7        381.50        373.13         3.19 o
  -5   5   7        467.27        445.37         3.30 o
  -4   5   7       1317.07       1337.92         5.82 o
  -3   5   7       2514.60       2455.45         9.16 o
  -2   5   7       1802.45       1758.80         7.06 o
  -1   5   7        762.76        789.40         4.59 o
   0   5   7       4013.33       4086.34        13.22 o
   1   5   7        749.84        774.44         4.40 o
   2   5   7       1801.54       1755.12         7.84 o
   3   5   7       2504.05       2424.62        10.55 o
   4   5   7       1304.16       1308.32         6.90 o
   5   5   7        475.77        447.95         4.27 o
   6   5   7        367.58        357.70         3.95 o
  -6   6   7        214.09        203.83         2.50 o
  -5   6   7       2191.48       2164.57         7.82 o
  -4   6   7        397.27        386.63         3.33 o
  -3   6   7       1204.76       1200.02         6.05 o
  -2   6   7       1499.45       1512.39         7.45 o
  -1   6   7          3.29          6.90         0.82 o
   0   6   7       1286.11       1295.81         6.31 o
   1   6   7          2.51          6.29         0.89 o
   2   6   7       1500.99       1498.89         7.34 o
   3   6   7       1191.28       1193.95         6.82 o
   4   6   7        400.52        383.37         3.97 o
   5   6   7       2169.85       2102.66        10.07 o
   6   6   7        211.42        197.33         3.19 o
  -7   7   7       1084.24       1085.43         6.77 o
  -6   7   7         90.81         93.12         2.00 o
  -5   7   7          0.81          2.91         0.61 o
  -4   7   7         39.64         44.37         1.29 o
  -3   7   7        454.64        458.70         4.03 o
  -2   7   7       1122.20       1057.88         6.20 o
  -1   7   7       2060.25       1983.77         8.63 o
   0   7   7       1163.47       1154.89         6.63 o
   1   7   7       2042.05       1948.60         9.06 o
   2   7   7       1133.27       1063.68         6.29 o
   3   7   7        461.45        465.81         4.58 o
   4   7   7         39.34         45.36         1.50 o
   5   7   7          1.22          2.73         0.70 o
   6   7   7         84.72         86.46         2.22 o
   7   7   7       1058.98       1041.44         5.87 o
   0   0   8         59.14         49.29         1.50 o
   1   0   8        216.81        237.14         2.28 o
   2   0   8       3629.37       3447.28        10.77 o
   3   0   8        220.83        199.12         2.25 o
   4   0   8        408.46        397.35         3.35 o
   5   0   8       3373.73       3327.83        12.59 o
   6   0   8        378.31        368.46         3.84 o
   7   0   8        198.41        192.12         3.10 o
  -7   1   8        132.42        134.71         2.43 o
  -6   1   8        186.91        191.97         2.80 o
  -5   1   8       1817.12       1781.30         7.66 o
  -4   1   8         28.25         28.74         0.95 o
  -3   1   8       1342.73       1372.60         5.98 o
  -2   1   8        616.91        584.47         3.84 o
  -1   1   8        676.67        646.31         3.92 o
   0   1   8        678.06        689.90         3.93 o
   1   1   8        679.12        645.21         3.82 o
   2   1   8        620.94        586.10         3.78 o
   3   1   8       1368.43       1395.07         6.00 o
   4   1   8         34.87         36.04         0.96 o
   5   1   8       1781.44       1766.17         6.81 o
   6   1   8        183.48        180.79         2.52 o
   7   1   8        128.67        130.06         2.37 o
  -7   2   8       1234.52       1220.60         7.33 o
  -6   2   8        132.83        128.36         2.23 o
  -5   2   8       1789.26       1728.74         7.08 o
  -4   2   8       1964.82       1927.52         7.47 o
  -3   2   8         97.50        120.36         1.82 o
  -2   2   8       3228.98       3298.03         9.82 o
  -1   2   8        315.78        314.31         2.85 o
   0   2   8       3683.19       3593.84        10.77 o
   1   2   8        307.29        306.48         2.61 o
   2   2   8       3155.84       3192.11         8.88 o
   3   2   8        102.67        125.46         1.81 o
   4   2   8       1954.47       1918.13         7.12 o
   5   2   8       1797.64       1732.59         7.07 o
   6   2   8        131.66        131.35         2.25 o
   7   2   8       1223.44       1216.44         7.17 o
  -7   3   8       1950.04       1907.11         8.81 o
  -6   3   8        796.45        772.13         5.11 o
  -5   3   8        339.32        324.97         3.02 o
  -4   3   8       3736.11       3745.67        10.91 o
  -3   3   8        429.29        447.15         3.42 o
  -2   3   8         39.71         47.77         1.24 o
  -1   3   8       1456.00       1397.84         6.41 o
   0   3   8        249.50        250.27         2.71 o
   1   3   8       1513.76       1439.48         6.25 o
   2   3   8         40.37         46.16         1.08 o
   3   3   8        435.39        451.19         3.54 o
   4   3   8       3804.48       3779.08        12.91 o
   5   3   8        334.43        319.19         3.27 o
   6   3   8        780.68        749.60         5.58 o
   7   3   8       1960.45       1902.56         9.92 o
  -7   4   8       1286.62       1283.20         7.18 o
  -6   4   8        877.36        847.52         5.21 o
  -5   4   8       1247.74       1218.36         5.93 o
  -4   4   8        377.16        380.47         3.22 o
  -3   4   8        165.52        179.62         2.31 o
  -2   4   8       2385.29       2388.18         8.73 o
  -1   4   8       3278.30       3281.49         9.97 o
   0   4   8        401.14        412.68         3.44 o
   1   4   8       3352.88       3344.07         9.79 o
   2   4   8       2418.47       2412.64         8.26 o
   3   4   8        167.48        181.03         2.34 o
   4   4   8        382.49        382.13         3.64 o
   5   4   8       1273.99       1223.22         7.01 o
   6   4   8        892.65        848.10         6.38 o
   7   4   8       1297.50       1272.76         8.35 o
  -7   5   8        902.49        912.35         5.96 o
  -6   5   8        567.22        554.46         4.30 o
  -5   5   8        678.35        685.39         4.60 o
  -4   5   8       2968.69       2908.23        10.30 o
  -3   5   8        446.85        430.62         3.78 o
  -2   5   8        885.98        858.77         5.36 o
  -1   5   8        974.25       1000.59         5.73 o
   0   5   8        277.84        292.55         3.01 o
   1   5   8        955.90        980.11         5.52 o
   2   5   8        884.57        862.38         5.89 o
   3   5   8        461.96        443.34         4.22 o
   4   5   8       3016.05       2922.33        10.99 o
   5   5   8        688.10        684.96         5.48 o
   6   5   8        575.97        573.85         5.30 o
   7   5   8        900.46        899.88         6.85 o
  -7   6   8        275.42        272.34         1.91 o
  -6   6   8        740.15        716.88         5.03 o
  -5   6   8       1296.28       1263.22         6.78 o
  -4   6   8        131.92        134.26         2.21 o
  -3   6   8        581.48        588.41         4.59 o
  -2   6   8       1908.58       1914.78         8.59 o
  -1   6   8       2542.57       2443.19         9.37 o
   0   6   8       1329.42       1289.03         6.78 o
   1   6   8       2539.36       2435.76         9.05 o
   2   6   8       1904.52       1901.58         9.26 o
   3   6   8        601.52        598.31         5.39 o
   4   6   8        130.00        132.16         2.52 o
   5   6   8       1323.79       1278.66         7.73 o
   6   6   8        733.05        704.29         6.17 o
   7   6   8        275.13        269.21         1.80 o
  -7   7   8        352.93        345.76         1.87 o
  -6   7   8       1061.80       1062.15         3.87 o
  -5   7   8        818.83        808.87         5.73 o
  -4   7   8        564.83        526.50         4.60 o
  -3   7   8        123.39        127.05         2.37 o
  -2   7   8        289.25        289.35         3.64 o
  -1   7   8       1682.97       1645.96         8.34 o
   0   7   8        541.53        548.51         4.90 o
   1   7   8       1673.73       1635.40         8.33 o
   2   7   8        307.83        314.43         3.74 o
   3   7   8        119.48        119.15         2.55 o
   4   7   8        555.98        520.83         5.23 o
   5   7   8        817.74        794.02         6.60 o
   6   7   8       1073.13       1051.50         3.91 o
   7   7   8        357.45        343.01         1.83 o
  -8   8   8        754.62        739.56         4.59 o
  -7   8   8         16.05         18.75         0.49 o
  -6   8   8        192.56        192.86         1.41 o
  -5   8   8        136.95        139.30         1.43 o
  -4   8   8        278.83        280.29         2.15 o
  -3   8   8        879.59        880.34         6.25 o
  -2   8   8        826.45        797.46         6.09 o
  -1   8   8       1014.50        993.21         6.68 o
   0   8   8        987.68        982.87         7.11 o
   1   8   8       1002.40        985.07         6.99 o
   2   8   8        832.95        793.37         6.49 o
   3   8   8        877.03        871.07         7.05 o
   4   8   8        276.48        276.12         2.18 o
   5   8   8        134.13        136.66         1.27 o
   6   8   8        198.21        196.22         1.37 o
   7   8   8         14.08         17.74         0.46 o
   8   8   8        738.42        707.72         4.21 o
   1   0   9       1016.68       1058.49         5.95 o
   2   0   9       1555.42       1575.12         7.03 o
   3   0   9        519.55        484.50         4.08 o
   4   0   9        621.37        676.49         4.81 o
   5   0   9       3550.20       3557.78        14.36 o
   6   0   9       1226.72       1231.97         7.38 o
   7   0   9        292.81        307.49         3.98 o
   8   0   9        850.60        837.30         3.56 o
  -8   1   9        787.23        771.53         3.36 o
  -7   1   9        204.31        210.89         3.42 o
  -6   1   9         28.59         27.97         1.21 o
  -5   1   9        691.76        683.60         5.13 o
  -4   1   9       1222.23       1171.97         6.65 o
  -3   1   9         23.90         24.22         1.06 o
  -2   1   9       1878.73       1901.31         8.23 o
  -1   1   9       3760.57       3767.76        13.01 o
   0   1   9         10.27         14.55         0.80 o
   1   1   9       3769.45       3784.24        14.08 o
   2   1   9       1881.70       1885.92         8.18 o
   3   1   9         21.97         24.64         1.16 o
   4   1   9       1266.15       1225.88         6.58 o
   5   1   9        695.64        689.04         5.17 o
   6   1   9         27.44         26.89         1.16 o
   7   1   9        214.51        226.63         3.42 o
   8   1   9        776.48        760.86         3.49 o
  -8   2   9        501.91        532.42         2.82 o
  -7   2   9       2074.32       2031.15         9.64 o
  -6   2   9        151.21        145.79         2.51 o
  -5   2   9        515.28        505.76         4.53 o
  -4   2   9        762.68        743.44         5.19 o
  -3   2   9        418.02        402.11         3.56 o
  -2   2   9       3252.91       3237.02        10.70 o
  -1   2   9        696.31        727.22         4.89 o
   0   2   9        291.42        296.43         3.37 o
   1   2   9        689.85        724.68         5.26 o
   2   2   9       3254.80       3230.34        11.06 o
   3   2   9        423.02        411.95         3.90 o
   4   2   9        766.69        742.88         5.00 o
   5   2   9        505.52        490.02         4.24 o
   6   2   9        152.80        147.78         2.65 o
   7   2   9       2080.01       2023.71        10.46 o
   8   2   9        486.22        512.79         2.58 o
  -8   3   9        671.13        683.88         2.81 o
  -7   3   9       1012.97        985.28         5.55 o
  -6   3   9        185.85        179.30         2.87 o
  -5   3   9       1042.29       1061.60         6.81 o
  -4   3   9        707.14        711.03         4.89 o
  -3   3   9        174.84        168.23         2.44 o
  -2   3   9       2238.02       2150.83         8.88 o
  -1   3   9       1139.70       1142.81         6.53 o
   0   3   9       1619.15       1658.62         8.33 o
   1   3   9       1156.25       1154.51         6.60 o
   2   3   9       2200.05       2117.53         8.97 o
   3   3   9        169.51        161.74         2.51 o
   4   3   9        700.68        695.97         5.10 o
   5   3   9       1040.46       1052.78         6.65 o
   6   3   9        182.28        172.97         3.01 o
   7   3   9       1013.54        996.69         6.54 o
   8   3   9        647.82        649.49         2.72 o
  -8   4   9        776.74        757.65         2.82 o
  -7   4   9        359.24        363.49         2.36 o
  -6   4   9         55.06         61.85         1.76 o
  -5   4   9        644.05        645.11         5.09 o
  -4   4   9        126.87        118.89         2.15 o
  -3   4   9        121.46        122.44         2.19 o
  -2   4   9        547.46        564.88         4.56 o
  -1   4   9       2109.91       2077.67         8.71 o
   0   4   9         79.26         84.72         1.76 o
   1   4   9       2107.21       2070.32         8.66 o
   2   4   9        558.56        580.11         4.93 o
   3   4   9        134.27        134.53         2.65 o
   4   4   9        129.67        115.97         2.47 o
   5   4   9        629.28        615.74         5.86 o
   6   4   9         59.86         64.27         1.96 o
   7   4   9        361.35        364.79         2.27 o
   8   4   9        783.51        758.15         2.77 o
  -8   5   9       1025.55       1026.87         3.85 o
  -7   5   9        552.53        540.75         2.49 o
  -6   5   9        265.38        273.05         2.35 o
  -5   5   9        415.38        401.75         4.04 o
  -4   5   9        465.69        459.94         4.35 o
  -3   5   9        123.90        141.40         2.37 o
  -2   5   9        329.68        326.87         3.55 o
  -1   5   9       1122.15       1126.01         6.51 o
   0   5   9       3225.07       3134.55        11.28 o
   1   5   9       1109.57       1124.88         7.03 o
   2   5   9        317.31        313.32         4.47 o
   3   5   9        112.66        129.70         2.63 o
   4   5   9        470.07        461.45         4.83 o
   5   5   9        417.90        411.49         4.68 o
   6   5   9        264.49        270.06         2.17 o
   7   5   9        549.80        532.63         2.36 o
   8   5   9       1035.89       1030.96         3.14 o
  -8   6   9         23.33         24.15         0.56 o
  -7   6   9        801.71        776.13         2.90 o
  -6   6   9        300.30        296.15         1.87 o
  -5   6   9        666.82        672.65         3.52 o
  -4   6   9       1665.31       1628.90         8.59 o
  -3   6   9        895.16        852.57         6.14 o
  -2   6   9         35.80         39.53         1.40 o
  -1   6   9        207.13        215.55         3.23 o
   0   6   9        482.10        480.86         4.65 o
   1   6   9        210.73        216.82         3.29 o
   2   6   9         39.57         44.03         1.65 o
   3   6   9        896.45        855.90         7.43 o
   4   6   9       1640.92       1593.27         9.64 o
   5   6   9        661.80        655.95         3.28 o
   6   6   9        302.80        294.72         1.80 o
   7   6   9        812.80        774.66         2.68 o
   8   6   9         24.63         24.56         0.53 o
  -8   7   9         50.80         51.35         0.78 o
  -7   7   9        474.07        474.82         2.16 o
  -6   7   9        971.11       1002.31         3.29 o
  -5   7   9        402.07        401.53         2.11 o
  -4   7   9        534.79        504.14         2.58 o
  -3   7   9        172.23        176.25         2.39 o
  -2   7   9        578.15        588.68         5.42 o
  -1   7   9        352.71        344.91         4.13 o
   0   7   9        271.66        253.23         3.60 o
   1   7   9        356.30        342.49         4.37 o
   2   7   9        575.86        577.93         5.87 o
   3   7   9        172.76        173.14         2.88 o
   4   7   9        537.19        501.78         2.66 o
   5   7   9        399.45        396.25         2.05 o
   6   7   9        964.74        975.19         2.94 o
   7   7   9        475.40        466.30         1.97 o
   8   7   9         52.89         51.21         0.73 o
  -8   8   9         40.47         42.80         0.76 o
  -7   8   9         92.13         92.92         0.99 o
  -6   8   9        683.88        664.45         2.61 o
  -5   8   9         67.27         65.15         0.84 o
  -4   8   9         32.99         32.21         0.63 o
  -3   8   9         52.83         55.46         0.85 o
  -2   8   9        142.17        135.43         1.29 o
  -1   8   9        307.33        308.44         2.13 o
   0   8   9        464.55        477.68         2.76 o
   1   8   9        317.45        319.47         2.41 o
   2   8   9        143.69        132.87         1.37 o
   3   8   9         52.95         52.80         0.80 o
   4   8   9         37.45         35.95         0.65 o
   5   8   9         72.62         69.86         0.81 o
   6   8   9        677.55        645.54         2.41 o
   7   8   9         90.02         90.81         0.93 o
   8   8   9         40.05         41.40         0.69 o
  -9   9   9        330.81        338.79         3.95 o
  -8   9   9        886.28        872.84         3.31 o
  -7   9   9        277.46        273.87         1.74 o
  -6   9   9         78.14         80.37         0.96 o
  -5   9   9        391.59        388.63         1.89 o
  -4   9   9         26.84         29.37         0.56 o
  -3   9   9        325.73        317.44         1.76 o
  -2   9   9         66.50         65.63         0.87 o
  -1   9   9        387.56        381.71         2.14 o
   0   9   9         39.36         39.84         0.70 o
   1   9   9        395.11        389.02         1.95 o
   2   9   9         67.48         66.21         0.83 o
   3   9   9        326.41        314.08         1.69 o
   4   9   9         25.10         27.50         0.54 o
   5   9   9        387.98        384.33         1.92 o
   6   9   9         78.85         80.02         0.91 o
   7   9   9        279.74        272.99         1.69 o
   8   9   9        899.46        869.94         3.00 o
   9   9   9        332.94        339.42         3.40 o
   0   0  10        319.67        324.95         5.51 o
   1   0  10        595.52        599.12         5.12 o
   2   0  10        256.61        268.14         3.29 o
   3   0  10         51.61         55.96         1.60 o
   4   0  10        995.25        959.07         6.89 o
   5   0  10         21.57         27.88         1.20 o
   6   0  10        121.18        131.00         2.62 o
   7   0  10       1136.37       1133.69         3.75 o
   8   0  10         19.04         21.34         0.55 o
   9   0  10          4.18          4.39         0.34 o
  -9   1  10        315.13        304.23         1.68 o
  -8   1  10        393.21        390.76         1.97 o
  -7   1  10       1920.37       1884.42         5.65 o
  -6   1  10        115.94        121.63         2.60 o
  -5   1  10        669.17        668.71         5.69 o
  -4   1  10       1726.07       1733.25         8.40 o
  -3   1  10         53.83         53.13         1.50 o
  -2   1  10        717.00        728.54         5.47 o
  -1   1  10       1283.51       1244.57         7.43 o
   0   1  10         54.03         44.37         1.39 o
   1   1  10       1323.50       1277.12         7.70 o
   2   1  10        712.60        729.74         5.59 o
   3   1  10         56.09         56.15         1.66 o
   4   1  10       1751.32       1760.89         9.04 o
   5   1  10        672.82        666.06         5.48 o
   6   1  10        118.69        130.56         2.73 o
   7   1  10       1931.35       1892.50         6.19 o
   8   1  10        395.34        389.86         1.94 o
   9   1  10        311.35        297.20         1.62 o
  -9   2  10        278.95        274.22         1.68 o
  -8   2  10        827.83        807.79         2.92 o
  -7   2  10        139.67        146.82         1.38 o
  -6   2  10        174.55        177.92         2.03 o
  -5   2  10         67.74         69.19         1.88 o
  -4   2  10        749.96        720.59         5.48 o
  -3   2  10        410.45        428.18         4.20 o
  -2   2  10        351.55        339.95         3.80 o
  -1   2  10       1760.63       1737.56         8.87 o
   0   2  10        167.54        154.28         2.57 o
   1   2  10       1787.33       1777.07         9.59 o
   2   2  10        348.08        331.73         3.96 o
   3   2  10        405.05        414.67         4.49 o
   4   2  10        750.74        723.01         6.04 o
   5   2  10         63.87         68.02         1.92 o
   6   2  10        173.07        172.96         1.93 o
   7   2  10        132.69        139.89         1.50 o
   8   2  10        816.25        790.36         2.67 o
   9   2  10        284.89        279.70         1.62 o
  -9   3  10        248.18        231.66         1.64 o
  -8   3  10        972.34        961.11         3.30 o
  -7   3  10        309.30        295.50         1.88 o
  -6   3  10         65.97         70.22         1.11 o
  -5   3  10       1803.17       1757.52        10.28 o
  -4   3  10        233.47        244.45         3.40 o
  -3   3  10        452.90        442.66         4.44 o
  -2   3  10        886.74        876.21         6.37 o
  -1   3  10       1415.83       1391.36         8.15 o
   0   3  10       1303.83       1288.20         8.18 o
   1   3  10       1422.95       1396.42         8.42 o
   2   3  10        876.95        873.46         6.66 o
   3   3  10        438.57        425.96         4.68 o
   4   3  10        228.09        236.31         3.51 o
   5   3  10       1756.18       1704.54         9.87 o
   6   3  10         62.12         65.35         1.08 o
   7   3  10        304.34        292.00         1.76 o
   8   3  10        976.77        959.08         2.98 o
   9   3  10        242.89        228.58         1.46 o
  -9   4  10        126.98        122.96         1.17 o
  -8   4  10        208.43        219.72         1.40 o
  -7   4  10        948.29        945.45         3.09 o
  -6   4  10        517.84        518.27         2.66 o
  -5   4  10        614.76        623.14         3.49 o
  -4   4  10       1436.36       1424.34         7.98 o
  -3   4  10       1165.76       1135.81         6.92 o
  -2   4  10        306.05        306.50         3.76 o
  -1   4  10        834.51        813.41         6.16 o
   0   4  10         10.08         17.99         1.09 o
   1   4  10        843.49        817.01         6.50 o
   2   4  10        305.84        308.29         4.11 o
   3   4  10       1164.22       1127.84         8.56 o
   4   4  10       1436.82       1425.33         9.53 o
   5   4  10        624.95        629.95         3.36 o
   6   4  10        513.77        511.75         2.46 o
   7   4  10        935.55        930.40         3.06 o
   8   4  10        206.50        215.21         1.39 o
   9   4  10        129.44        123.68         1.14 o
  -9   5  10        759.00        749.31         2.72 o
  -8   5  10        147.42        150.72         1.20 o
  -7   5  10         53.00         49.95         0.73 o
  -6   5  10        356.57        348.28         1.99 o
  -5   5  10        167.13        171.11         1.55 o
  -4   5  10        781.76        763.03         3.99 o
  -3   5  10        330.15        322.31         3.93 o
  -2   5  10       2026.10       1967.71         9.67 o
  -1   5  10          9.61          9.81         0.87 o
   0   5  10         69.87         65.27         1.94 o
   1   5  10         10.47         11.63         0.96 o
   2   5  10       2039.52       1967.19        11.43 o
   3   5  10        324.05        315.58         4.65 o
   4   5  10        785.71        756.10         4.35 o
   5   5  10        167.84        168.48         1.48 o
   6   5  10        338.89        329.76         1.80 o
   7   5  10         49.52         47.05         0.68 o
   8   5  10        144.07        146.39         1.23 o
   9   5  10        759.68        746.22         2.83 o
  -9   6  10        602.10        598.57         2.65 o
  -8   6  10        743.50        757.32         2.92 o
  -7   6  10        269.22        266.14         1.68 o
  -6   6  10        322.05        325.47         1.92 o
  -5   6  10          0.95          2.88         0.37 o
  -4   6  10       1252.76       1255.14         4.23 o
  -3   6  10        197.20        196.37         1.79 o
  -2   6  10         14.87         19.89         0.92 o
  -1   6  10        322.37        309.50         4.27 o
   0   6  10          5.12          8.50         1.01 o
   1   6  10        304.83        293.61         4.33 o
   2   6  10         13.90         16.99         0.80 o
   3   6  10        196.87        195.79         1.87 o
   4   6  10       1230.42       1226.51         3.89 o
   5   6  10          0.92          2.88         0.34 o
   6   6  10        321.14        319.97         1.71 o
   7   6  10        259.79        251.92         1.51 o
   8   6  10        734.33        736.72         2.63 o
   9   6  10        605.75        591.90         2.54 o
  -9   7  10        218.21        228.10         1.71 o
  -8   7  10        689.06        693.24         3.06 o
  -7   7  10         69.00         65.41         0.89 o
  -6   7  10         59.21         63.47         0.88 o
  -5   7  10        251.05        247.55         1.70 o
  -4   7  10         54.64         58.12         0.84 o
  -3   7  10       1279.67       1242.48         3.81 o
  -2   7  10        998.48        990.67         3.51 o
  -1   7  10        342.63        344.24         2.14 o
   0   7  10         89.32         88.54         1.17 o
   1   7  10        337.95        336.19         2.28 o
   2   7  10       1019.38       1009.26         3.67 o
   3   7  10       1287.11       1239.06         3.87 o
   4   7  10         46.72         50.23         0.76 o
   5   7  10        246.81        237.43         1.43 o
   6   7  10         57.04         60.58         0.77 o
   7   7  10         66.42         63.90         0.84 o
   8   7  10        681.40        678.96         2.63 o
   9   7  10        221.04        227.84         1.65 o
  -9   8  10        344.57        336.19         2.21 o
  -8   8  10        335.86        338.09         2.18 o
  -7   8  10         98.15         89.52         1.09 o
  -6   8  10        604.76        578.31         2.44 o
  -5   8  10         61.05         66.26         0.86 o
  -4   8  10         19.58         21.39         0.52 o
  -3   8  10        242.18        243.55         1.51 o
  -2   8  10        217.81        223.27         1.53 o
  -1   8  10        794.38        795.88         2.82 o
   0   8  10        669.47        622.57         2.82 o
   1   8  10        790.88        786.12         2.66 o
   2   8  10        213.78        219.50         1.41 o
   3   8  10        240.44        240.82         1.49 o
   4   8  10         20.17         22.17         0.51 o
   5   8  10         58.95         60.06         0.78 o
   6   8  10        623.13        593.13         2.41 o
   7   8  10        101.25         91.30         0.99 o
   8   8  10        335.44        332.33         1.94 o
   9   8  10        351.65        338.85         2.11 o
  -9   9  10         18.14         18.61         0.69 o
  -8   9  10        166.85        177.23         1.70 o
  -7   9  10        440.72        456.18         2.43 o
  -6   9  10        172.58        170.06         1.44 o
  -5   9  10        972.99        972.44         3.25 o
  -4   9  10       1271.06       1242.98         3.50 o
  -3   9  10        433.84        426.69         2.04 o
  -2   9  10         51.75         51.75         0.74 o
  -1   9  10        193.75        193.82         1.39 o
   0   9  10        647.32        628.01         2.29 o
   1   9  10        192.17        194.12         1.33 o
   2   9  10         47.37         49.25         0.72 o
   3   9  10        435.47        426.13         2.00 o
   4   9  10       1273.40       1225.08         3.53 o
   5   9  10        972.90        962.20         3.09 o
   6   9  10        171.54        169.46         1.32 o
   7   9  10        422.42        429.26         2.15 o
   8   9  10        161.47        166.82         1.49 o
   9   9  10         16.86         16.88         0.59 o
 -10  10  10        566.19        540.66         8.12 o
  -9  10  10        239.61        236.17         2.11 o
  -8  10  10         24.35         22.79         0.71 o
  -7  10  10        293.73        281.51         2.02 o
  -6  10  10        201.99        205.98         1.72 o
  -5  10  10         33.69         38.06         0.76 o
  -4  10  10        583.27        573.03         2.47 o
  -3  10  10         72.38         74.45         0.97 o
  -2  10  10       1271.95       1262.46         3.70 o
  -1  10  10         38.62         35.34         0.72 o
   0  10  10        376.43        368.34         1.89 o
   1  10  10         40.21         36.82         0.64 o
   2  10  10       1263.13       1255.20         3.45 o
   3  10  10         71.29         73.54         0.92 o
   4  10  10        569.08        549.19         2.49 o
   5  10  10         35.94         39.10         0.77 o
   6  10  10        201.20        203.86         1.59 o
   7  10  10        293.89        278.14         1.88 o
   8  10  10         22.53         19.97         0.65 o
   9  10  10        240.50        233.65         1.93 o
  10  10  10        547.99        519.10         5.28 o
   1   0  11        785.79        768.34         6.52 o
   2   0  11         47.25         44.96         1.63 o
   3   0  11        153.87        165.83         3.00 o
   4   0  11         28.35         33.05         1.44 o
   5   0  11       1049.41       1041.58         3.74 o
   6   0  11        141.28        138.04         1.25 o
   7   0  11        242.12        239.40         1.50 o
   8   0  11         82.60         78.28         0.88 o
   9   0  11         33.20         30.66         0.65 o
  10   0  11        809.27        804.61         3.26 o
 -10   1  11        621.98        597.47         2.60 o
  -9   1  11        358.57        363.75         1.91 o
  -8   1  11        703.06        699.97         2.57 o
  -7   1  11        556.33        567.97         2.49 o
  -6   1  11        275.09        269.07         1.74 o
  -5   1  11        340.03        346.83         2.21 o
  -4   1  11        566.21        555.03         5.47 o
  -3   1  11        283.92        277.11         3.98 o
  -2   1  11       1031.39       1032.81         7.05 o
  -1   1  11        199.54        195.34         3.33 o
   0   1  11         29.53         32.82         1.44 o
   1   1  11        192.55        193.16         3.37 o
   2   1  11       1039.27       1019.12         7.53 o
   3   1  11        278.19        264.19         4.06 o
   4   1  11        571.13        548.75         5.78 o
   5   1  11        341.76        346.67         2.33 o
   6   1  11        277.71        273.20         1.73 o
   7   1  11        549.17        557.98         2.29 o
   8   1  11        708.81        699.50         2.50 o
   9   1  11        357.25        362.91         1.88 o
  10   1  11        626.13        602.63         2.55 o
 -10   2  11        304.58        307.06         1.89 o
  -9   2  11        186.44        196.46         1.49 o
  -8   2  11        154.14        164.38         1.32 o
  -7   2  11        291.81        284.76         1.64 o
  -6   2  11       1459.16       1420.55         4.16 o
  -5   2  11        226.61        224.21         1.64 o
  -4   2  11        926.38        919.45         4.24 o
  -3   2  11         10.49         14.90         1.02 o
  -2   2  11         73.47         81.58         2.16 o
  -1   2  11       1126.28       1089.55         7.28 o
   0   2  11        147.37        140.15         2.84 o
   1   2  11       1125.02       1085.55         7.73 o
   2   2  11         74.84         83.61         2.33 o
   3   2  11          9.05         12.85         1.02 o
   4   2  11        923.85        920.50         4.20 o
   5   2  11        227.37        225.97         1.71 o
   6   2  11       1448.41       1400.60         4.52 o
   7   2  11        293.94        287.30         1.65 o
   8   2  11        151.58        159.76         1.23 o
   9   2  11        183.30        189.05         1.41 o
  10   2  11        313.94        315.07         1.86 o
 -10   3  11        550.38        547.13         2.85 o
  -9   3  11        565.24        555.62         2.47 o
  -8   3  11        109.96        109.25         1.06 o
  -7   3  11         37.20         41.21         0.65 o
  -6   3  11        354.06        354.61         1.83 o
  -5   3  11        811.33        821.04         3.01 o
  -4   3  11       1066.06       1046.21         3.82 o
  -3   3  11        367.94        357.58         3.35 o
  -2   3  11        996.21        985.53         7.41 o
  -1   3  11          4.12          5.74         0.82 o
   0   3  11         17.19         16.73         1.13 o
   1   3  11          6.66          7.56         0.89 o
   2   3  11        986.87        988.04         8.00 o
   3   3  11        374.35        363.17         3.60 o
   4   3  11       1070.87       1042.10         4.31 o
   5   3  11        800.70        808.29         2.99 o
   6   3  11        360.31        360.08         1.92 o
   7   3  11         41.32         44.23         0.67 o
   8   3  11        102.77        101.90         1.02 o
   9   3  11        575.74        559.15         2.36 o
  10   3  11        540.06        538.06         2.50 o
 -10   4  11        144.61        149.17         1.44 o
  -9   4  11        520.09        509.59         2.37 o
  -8   4  11         30.93         30.91         0.68 o
  -7   4  11       1713.74       1664.50         4.23 o
  -6   4  11        661.44        637.76         2.47 o
  -5   4  11        134.30        136.34         1.22 o
  -4   4  11        340.10        328.22         2.00 o
  -3   4  11       1004.68        998.59         3.76 o
  -2   4  11        245.34        248.62         2.08 o
  -1   4  11        776.14        779.70         6.50 o
   0   4  11        449.37        474.03         5.34 o
   1   4  11        765.08        774.22         6.85 o
   2   4  11        249.89        249.71         2.38 o
   3   4  11       1011.42       1006.91         3.94 o
   4   4  11        348.66        336.78         1.96 o
   5   4  11        137.95        140.21         1.21 o
   6   4  11        672.07        649.07         2.47 o
   7   4  11       1724.13       1661.85         4.01 o
   8   4  11         32.36         32.92         0.64 o
   9   4  11        527.90        511.14         2.32 o
  10   4  11        143.79        146.82         1.42 o
 -10   5  11        218.94        227.13         1.88 o
  -9   5  11        787.24        789.12         3.31 o
  -8   5  11         41.27         41.27         0.75 o
  -7   5  11        107.21        104.99         1.05 o
  -6   5  11       1381.65       1356.28         3.87 o
  -5   5  11        440.20        429.05         2.04 o
  -4   5  11        112.13        115.41         1.24 o
  -3   5  11        664.69        643.93         2.66 o
  -2   5  11        280.29        281.86         1.85 o
  -1   5  11        727.69        735.18         3.14 o
   0   5  11        314.06        319.05         2.17 o
   1   5  11        723.96        728.13         3.41 o
   2   5  11        286.79        285.57         1.98 o
   3   5  11        680.42        655.85         2.77 o
   4   5  11        114.36        117.56         1.16 o
   5   5  11        455.60        438.58         1.99 o
   6   5  11       1386.35       1351.62         4.17 o
   7   5  11        106.23        102.80         1.01 o
   8   5  11         41.71         42.45         0.74 o
   9   5  11        794.91        786.03         3.05 o
  10   5  11        220.55        226.09         1.78 o
 -10   6  11        373.75        349.48         2.53 o
  -9   6  11        285.83        289.35         2.06 o
  -8   6  11        153.46        153.41         1.39 o
  -7   6  11        433.74        422.33         2.24 o
  -6   6  11        711.11        700.47         2.84 o
  -5   6  11        110.94        111.53         1.09 o
  -4   6  11        269.78        265.87         1.60 o
  -3   6  11        587.75        564.44         2.57 o
  -2   6  11        175.67        169.95         1.43 o
  -1   6  11         71.78         70.03         0.94 o
   0   6  11       1226.12       1208.09         3.74 o
   1   6  11         68.18         65.44         0.90 o
   2   6  11        179.61        175.22         1.42 o
   3   6  11        578.77        549.78         2.41 o
   4   6  11        268.48        264.45         1.61 o
   5   6  11        118.51        120.08         1.07 o
   6   6  11        711.04        689.84         2.78 o
   7   6  11        428.93        415.87         2.16 o
   8   6  11        153.77        151.68         1.30 o
   9   6  11        279.53        273.46         1.87 o
  10   6  11        383.14        355.61         2.24 o
 -10   7  11        492.13        469.00         2.86 o
  -9   7  11         18.52         19.38         0.69 o
  -8   7  11          9.05         10.03         0.57 o
  -7   7  11        474.40        464.72         2.34 o
  -6   7  11         71.05         68.44         0.93 o
  -5   7  11        470.54        449.65         2.10 o
  -4   7  11        280.09        281.37         1.69 o
  -3   7  11        254.33        243.89         1.58 o
  -2   7  11        286.51        288.57         1.71 o
  -1   7  11        157.84        164.61         1.35 o
   0   7  11       1043.33       1004.66         3.11 o
   1   7  11        158.41        164.04         1.26 o
   2   7  11        287.63        286.56         1.63 o
   3   7  11        253.00        242.11         1.53 o
   4   7  11        277.20        277.50         1.67 o
   5   7  11        478.01        453.24         2.05 o
   6   7  11         74.09         71.45         0.89 o
   7   7  11        474.73        459.96         2.24 o
   8   7  11          8.73          9.73         0.51 o
   9   7  11         18.83         20.35         0.62 o
  10   7  11        485.51        459.38         2.57 o
 -10   8  11         30.99         33.43         0.89 o
  -9   8  11        193.18        193.07         1.85 o
  -8   8  11          8.79         11.33         0.58 o
  -7   8  11        417.98        410.91         2.46 o
  -6   8  11        266.52        266.38         1.78 o
  -5   8  11        689.07        696.60         2.71 o
  -4   8  11        837.25        797.55         2.90 o
  -3   8  11        860.02        856.94         3.05 o
  -2   8  11        417.54        424.33         2.09 o
  -1   8  11        189.54        192.26         1.42 o
   0   8  11          3.59          5.82         0.38 o
   1   8  11        189.04        188.65         1.32 o
   2   8  11        416.45        423.87         2.01 o
   3   8  11        855.12        847.64         3.01 o
   4   8  11        852.63        807.06         2.81 o
   5   8  11        692.64        693.71         2.61 o
   6   8  11        275.34        269.35         1.69 o
   7   8  11        412.84        402.90         2.21 o
   8   8  11          8.35         10.97         0.52 o
   9   8  11        198.73        194.44         1.73 o
  10   8  11         31.70         30.87         0.78 o
 -10   9  11        122.04        122.70         1.61 o
  -9   9  11         19.58         20.22         0.75 o
  -8   9  11        649.80        656.07         3.46 o
  -7   9  11        349.63        334.78         2.38 o
  -6   9  11         37.03         36.85         0.79 o
  -5   9  11         21.56         20.67         0.60 o
  -4   9  11        208.42        209.37         1.56 o
  -3   9  11        399.40        389.88         2.07 o
  -2   9  11        554.95        536.22         2.62 o
  -1   9  11        528.76        530.51         2.44 o
   0   9  11        134.62        131.48         1.19 o
   1   9  11        520.50        519.68         2.23 o
   2   9  11        547.54        528.19         2.32 o
   3   9  11        400.73        391.14         2.04 o
   4   9  11        200.74        198.96         1.51 o
   5   9  11         21.79         22.79         0.68 o
   6   9  11         37.56         38.26         0.82 o
   7   9  11        348.42        328.15         2.00 o
   8   9  11        637.85        638.99         2.99 o
   9   9  11         20.19         18.95         0.67 o
  10   9  11        120.08        120.39         1.45 o
 -10  10  11        128.71        129.28         1.67 o
  -9  10  11         21.55         20.79         0.76 o
  -8  10  11        369.28        384.83         2.64 o
  -7  10  11         69.68         74.70         1.18 o
  -6  10  11         14.11         17.35         0.78 o
  -5  10  11        210.89        208.28         1.85 o
  -4  10  11        173.70        166.96         1.51 o
  -3  10  11        120.70        120.33         1.29 o
  -2  10  11       1099.14       1070.57         3.71 o
  -1  10  11        320.58        327.89         2.05 o
   0  10  11          2.57          3.57         0.42 o
   1  10  11        320.31        332.59         1.89 o
   2  10  11       1111.39       1080.44         3.45 o
   3  10  11        122.00        121.72         1.22 o
   4  10  11        167.35        161.09         1.46 o
   5  10  11        210.90        202.01         1.69 o
   6  10  11         15.62         17.30         0.62 o
   7  10  11         67.89         70.56         1.06 o
   8  10  11        368.50        385.81         2.36 o
   9  10  11         19.33         20.63         0.70 o
  10  10  11        132.51        131.53         1.64 o
 -11  11  11        215.26        235.60         3.94 o
 -10  11  11          6.86          7.44         0.66 o
  -9  11  11        143.34        144.71         1.85 o
  -8  11  11        189.80        191.64         1.99 o
  -7  11  11        156.28        157.98         1.78 o
  -6  11  11         66.85         69.50         1.29 o
  -5  11  11         31.24         34.57         0.90 o
  -4  11  11        348.33        358.64         2.38 o
  -3  11  11        204.05        207.20         1.84 o
  -2  11  11         31.22         35.64         0.95 o
  -1  11  11        489.69        487.28         2.67 o
   0  11  11        192.44        193.01         1.66 o
   1  11  11        473.34        467.99         2.55 o
   2  11  11         31.92         34.63         0.76 o
   3  11  11        205.53        208.31         1.66 o
   4  11  11        348.35        352.67         2.32 o
   5  11  11         32.54         35.01         0.84 o
   6  11  11         65.76         68.93         1.10 o
   7  11  11        156.71        151.58         1.57 o
   8  11  11        190.45        189.03         1.73 o
   9  11  11        143.76        144.81         1.62 o
  10  11  11          6.33          6.60         0.65 o
  11  11  11        214.28        225.04         3.73 o
   0   0  12         14.63         15.41         1.07 o
   1   0  12         80.76         82.79         1.18 o
   2   0  12       1068.22       1069.54         4.06 o
   3   0  12       1743.71       1736.52         4.35 o
   4   0  12        173.17        161.67         1.34 o
   5   0  12          0.03          2.00         0.37 o
   6   0  12          2.50          3.28         0.34 o
   7   0  12        176.10        181.11         1.38 o
   8   0  12        501.25        485.91         2.29 o
   9   0  12        599.53        561.96         2.54 o
  10   0  12          4.98          6.24         0.49 o
  11   0  12          0.14          2.28         0.46 o
 -11   1  12         11.60         12.45         0.59 o
 -10   1  12        180.87        182.46         1.57 o
  -9   1  12        412.45        398.54         2.12 o
  -8   1  12        422.09        428.03         2.13 o
  -7   1  12        341.25        328.45         1.81 o
  -6   1  12         53.99         58.09         0.79 o
  -5   1  12        209.83        223.22         1.53 o
  -4   1  12        315.09        317.54         1.78 o
  -3   1  12        505.29        500.98         2.41 o
  -2   1  12        206.68        208.00         1.82 o
  -1   1  12        791.20        797.33         3.52 o
   0   1  12       3902.41       3842.01        10.79 o
   1   1  12        787.66        790.31         3.80 o
   2   1  12        203.57        205.84         1.65 o
   3   1  12        507.43        503.11         2.36 o
   4   1  12        315.89        315.93         1.92 o
   5   1  12        212.54        225.76         1.56 o
   6   1  12         55.04         59.00         0.76 o
   7   1  12        350.91        338.20         1.83 o
   8   1  12        414.53        417.63         2.08 o
   9   1  12        409.78        397.25         2.16 o
  10   1  12        176.41        181.88         1.65 o
  11   1  12         12.99         15.33         0.64 o
 -11   2  12         22.72         25.42         0.76 o
 -10   2  12        397.24        396.70         2.35 o
  -9   2  12        111.07        110.27         1.21 o
  -8   2  12        121.07        125.56         1.19 o
  -7   2  12        291.42        288.23         1.75 o
  -6   2  12       1487.32       1463.26         4.60 o
  -5   2  12         83.93         92.17         0.95 o
  -4   2  12       1739.55       1727.37         4.75 o
  -3   2  12        211.64        211.67         1.58 o
  -2   2  12        174.14        168.00         1.52 o
  -1   2  12        690.19        684.18         3.16 o
   0   2  12        251.14        252.87         2.07 o
   1   2  12        694.84        688.84         3.15 o
   2   2  12        165.89        158.15         1.43 o
   3   2  12        212.40        210.54         1.60 o
   4   2  12       1751.15       1729.01         4.19 o
   5   2  12         78.47         84.54         0.95 o
   6   2  12       1471.64       1441.89         4.40 o
   7   2  12        302.17        297.94         1.74 o
   8   2  12        117.59        122.48         1.15 o
   9   2  12        112.76        112.12         1.19 o
  10   2  12        401.77        398.20         2.27 o
  11   2  12         22.32         24.84         0.71 o
 -11   3  12        101.59        104.27         1.38 o
 -10   3  12        413.64        409.09         2.47 o
  -9   3  12        373.42        369.14         2.18 o
  -8   3  12        541.89        545.41         2.44 o
  -7   3  12        844.06        823.77         2.81 o
  -6   3  12         34.42         33.06         0.64 o
  -5   3  12         57.02         56.34         0.78 o
  -4   3  12         92.79        101.56         1.04 o
  -3   3  12        659.53        645.81         2.65 o
  -2   3  12        224.30        224.69         1.69 o
  -1   3  12         70.06         74.51         1.00 o
   0   3  12        163.66        157.36         1.45 o
   1   3  12         71.39         74.53         1.03 o
   2   3  12        225.55        224.79         1.61 o
   3   3  12        673.94        656.50         2.71 o
   4   3  12         98.57        103.68         1.04 o
   5   3  12         57.69         56.14         0.78 o
   6   3  12         37.52         35.12         0.64 o
   7   3  12        844.52        821.97         2.89 o
   8   3  12        533.32        528.71         2.31 o
   9   3  12        370.58        363.99         2.08 o
  10   3  12        416.92        408.81         2.29 o
  11   3  12         98.47        101.84         1.27 o
 -11   4  12        240.26        243.44         2.06 o
 -10   4  12        151.52        132.44         1.48 o
  -9   4  12        563.90        551.87         2.68 o
  -8   4  12        446.69        432.19         2.19 o
  -7   4  12        357.45        371.85         2.08 o
  -6   4  12        127.42        124.44         1.17 o
  -5   4  12         92.92         89.47         0.96 o
  -4   4  12        146.26        149.78         1.27 o
  -3   4  12        195.36        200.98         1.44 o
  -2   4  12        230.27        225.27         1.54 o
  -1   4  12        755.81        743.24         2.90 o
   0   4  12       2324.29       2258.16         6.49 o
   1   4  12        769.18        748.38         2.84 o
   2   4  12        235.14        229.27         1.58 o
   3   4  12        188.12        189.04         1.42 o
   4   4  12        148.51        151.48         1.25 o
   5   4  12         96.72         91.16         0.96 o
   6   4  12        123.76        120.29         1.12 o
   7   4  12        350.17        357.32         1.94 o
   8   4  12        445.56        426.55         2.23 o
   9   4  12        563.06        545.24         2.69 o
  10   4  12        154.44        135.77         1.43 o
  11   4  12        242.60        246.55         1.99 o
 -11   5  12        226.37        229.55         2.16 o
 -10   5  12        168.95        155.78         1.67 o
  -9   5  12        198.42        193.56         1.66 o
  -8   5  12         17.94         20.56         0.62 o
  -7   5  12        305.00        319.84         1.94 o
  -6   5  12       1080.51       1073.65         3.61 o
  -5   5  12        556.90        557.82         2.43 o
  -4   5  12        558.42        565.26         2.53 o
  -3   5  12        805.16        779.40         2.69 o
  -2   5  12         50.35         49.44         0.74 o
  -1   5  12        270.80        267.82         1.74 o
   0   5  12        162.48        162.35         1.39 o
   1   5  12        273.61        273.35         1.64 o
   2   5  12         52.21         49.45         0.77 o
   3   5  12        811.21        778.75         2.98 o
   4   5  12        547.94        548.28         2.35 o
   5   5  12        555.40        553.55         2.39 o
   6   5  12       1089.24       1069.25         3.27 o
   7   5  12        304.77        316.33         1.83 o
   8   5  12         18.32         21.31         0.60 o
   9   5  12        203.81        194.02         1.70 o
  10   5  12        171.16        158.71         1.59 o
  11   5  12        225.89        224.75         1.95 o
 -11   6  12         29.30         29.48         0.92 o
 -10   6  12        279.05        275.38         2.41 o
  -9   6  12        169.59        172.87         1.79 o
  -8   6  12        556.49        549.17         2.85 o
  -7   6  12         61.65         60.42         0.93 o
  -6   6  12        243.47        236.49         1.74 o
  -5   6  12        674.27        669.36         2.79 o
  -4   6  12        111.62        109.11         1.10 o
  -3   6  12        449.45        439.84         2.16 o
  -2   6  12         29.40         35.30         0.68 o
  -1   6  12        538.29        528.43         2.40 o
   0   6  12         19.87         24.24         0.56 o
   1   6  12        526.95        515.18         2.28 o
   2   6  12         30.33         37.37         0.66 o
   3   6  12        447.64        435.78         2.06 o
   4   6  12        117.94        116.80         1.12 o
   5   6  12        666.15        657.98         2.61 o
   6   6  12        238.58        229.78         1.60 o
   7   6  12         64.21         61.00         0.90 o
   8   6  12        569.72        556.71         2.69 o
   9   6  12        169.05        171.65         1.59 o
  10   6  12        282.13        273.29         2.06 o
  11   6  12         29.29         29.99         0.82 o
 -11   7  12         91.75         94.78         1.51 o
 -10   7  12         27.70         31.23         0.89 o
  -9   7  12        313.82        324.11         2.42 o
  -8   7  12        121.13        116.42         1.50 o
  -7   7  12        544.86        540.73         2.89 o
  -6   7  12        198.22        191.18         1.63 o
  -5   7  12        473.39        462.36         2.43 o
  -4   7  12         48.41         47.86         0.78 o
  -3   7  12         62.94         62.00         0.92 o
  -2   7  12        487.81        465.73         2.32 o
  -1   7  12         29.65         33.37         0.69 o
   0   7  12         75.87         83.46         0.94 o
   1   7  12         29.89         32.18         0.66 o
   2   7  12        485.50        458.80         2.13 o
   3   7  12         64.63         62.46         0.85 o
   4   7  12         47.60         48.53         0.78 o
   5   7  12        466.25        447.26         2.17 o
   6   7  12        198.95        192.03         1.55 o
   7   7  12        554.30        547.02         2.72 o
   8   7  12        121.92        114.98         1.32 o
   9   7  12        311.43        318.27         2.20 o
  10   7  12         25.69         28.53         0.78 o
  11   7  12         92.60         91.69         1.29 o
 -11   8  12         68.35         66.28         1.29 o
 -10   8  12        120.48        122.11         1.62 o
  -9   8  12        114.11        121.65         1.56 o
  -8   8  12        172.71        178.62         1.90 o
  -7   8  12        621.46        613.48         3.23 o
  -6   8  12         95.08         97.15         1.22 o
  -5   8  12        776.05        754.42         3.02 o
  -4   8  12        179.58        178.11         1.50 o
  -3   8  12        235.16        226.10         1.69 o
  -2   8  12         49.60         46.57         0.78 o
  -1   8  12        304.23        292.40         1.84 o
   0   8  12          0.00          2.05         0.36 o
   1   8  12        309.17        296.67         1.79 o
   2   8  12         52.63         49.23         0.76 o
   3   8  12        234.81        221.87         1.61 o
   4   8  12        183.71        178.85         1.48 o
   5   8  12        770.63        736.68         3.03 o
   6   8  12         96.86         98.45         1.18 o
   7   8  12        625.03        611.62         2.95 o
   8   8  12        175.94        177.04         1.63 o
   9   8  12        114.00        122.39         1.45 o
  10   8  12        119.38        119.26         1.49 o
  11   8  12         70.00         67.05         1.15 o
 -11   9  12        391.01        403.46         3.08 o
 -10   9  12        280.14        271.59         2.41 o
  -9   9  12        370.64        359.26         2.67 o
  -8   9  12        100.41        106.46         1.48 o
  -7   9  12        103.24        105.05         1.41 o
  -6   9  12        266.68        265.34         2.04 o
  -5   9  12         37.67         37.58         0.82 o
  -4   9  12         14.80         19.95         0.67 o
  -3   9  12         13.53         16.26         0.59 o
  -2   9  12        124.70        128.29         1.31 o
  -1   9  12         67.25         63.20         0.95 o
   0   9  12        100.85         96.21         1.13 o
   1   9  12         67.96         65.13         0.92 o
   2   9  12        124.19        126.71         1.25 o
   3   9  12         13.27         15.11         0.56 o
   4   9  12         14.67         19.65         0.63 o
   5   9  12         36.73         36.13         0.80 o
   6   9  12        267.73        261.61         1.91 o
   7   9  12        104.47        106.44         1.29 o
   8   9  12        101.91        103.94         1.30 o
   9   9  12        376.66        362.66         2.39 o
  10   9  12        279.73        265.91         2.24 o
  11   9  12        385.69        395.78         2.77 o
 -11  10  12         57.84         59.79         1.31 o
 -10  10  12        102.01        101.17         1.56 o
  -9  10  12          0.91          3.31         0.58 o
  -8  10  12        183.26        179.81         1.96 o
  -7  10  12        145.04        139.66         1.71 o
  -6  10  12        290.93        300.11         2.26 o
  -5  10  12        832.67        829.96         3.61 o
  -4  10  12         34.76         32.58         0.86 o
  -3  10  12        306.27        306.96         2.21 o
  -2  10  12         96.24         95.80         1.23 o
  -1  10  12         94.77         96.45         1.26 o
   0  10  12         44.43         47.75         0.91 o
   1  10  12         97.14         97.94         1.14 o
   2  10  12         91.72         91.04         1.13 o
   3  10  12        316.98        315.05         2.09 o
   4  10  12         33.53         31.06         0.76 o
   5  10  12        838.47        823.02         3.48 o
   6  10  12        291.09        292.94         2.14 o
   7  10  12        148.92        143.12         1.49 o
   8  10  12        187.77        179.97         1.76 o
   9  10  12          0.96          3.65         0.54 o
  10  10  12        100.75         97.97         1.40 o
  11  10  12         57.36         58.74         1.18 o
 -11  11  12         46.05         46.44         1.19 o
 -10  11  12          4.60          3.63         0.66 o
  -9  11  12        152.67        145.33         1.91 o
  -8  11  12         27.40         29.42         0.95 o
  -7  11  12         60.69         56.96         1.19 o
  -6  11  12        166.43        164.15         1.91 o
  -5  11  12        232.18        230.78         2.13 o
  -4  11  12        335.00        333.42         2.47 o
  -3  11  12        162.54        169.76         1.81 o
  -2  11  12        232.76        228.61         2.07 o
  -1  11  12        236.08        220.65         2.02 o
   0  11  12         57.83         59.35         1.02 o
   1  11  12        235.93        221.90         1.83 o
   2  11  12        240.04        231.48         1.84 o
   3  11  12        161.28        166.23         1.56 o
   4  11  12        334.68        333.24         2.26 o
   5  11  12        232.71        229.81         1.97 o
   6  11  12        170.93        162.32         1.70 o
   7  11  12         61.11         56.55         1.06 o
   8  11  12         26.75         28.57         0.83 o
   9  11  12        152.95        144.09         1.70 o
  10  11  12          4.84          4.47         0.64 o
  11  11  12         46.81         46.78         1.15 o
 -12  12  12        115.96        113.74         3.13 o
 -11  12  12        125.66        119.12         1.78 o
 -10  12  12         73.93         75.70         1.52 o
  -9  12  12         41.54         38.72         1.17 o
  -8  12  12          3.09          5.47         0.72 o
  -7  12  12         76.49         79.72         1.49 o
  -6  12  12        182.31        182.68         2.14 o
  -5  12  12         16.87         18.02         0.79 o
  -4  12  12        185.63        182.70         1.94 o
  -3  12  12         41.96         39.71         0.99 o
  -2  12  12        303.45        320.36         2.55 o
  -1  12  12        236.30        240.26         2.25 o
   0  12  12        710.73        706.66         3.46 o
   1  12  12        232.91        234.19         2.03 o
   2  12  12        295.42        309.42         2.19 o
   3  12  12         43.41         41.38         0.92 o
   4  12  12        183.09        181.90         1.80 o
   5  12  12         16.02         17.98         0.73 o
   6  12  12        179.79        177.99         1.80 o
   7  12  12         74.82         78.21         1.28 o
   8  12  12          3.21          6.36         0.60 o
   9  12  12         41.53         39.85         1.08 o
  10  12  12         74.11         72.55         1.43 o
  11  12  12        126.43        115.92         1.69 o
  12  12  12        113.57        110.62         3.00 o
   1   0  13          8.89          8.73         0.43 o
   2   0  13        130.48        124.73         1.10 o
   3   0  13        773.89        765.35         2.96 o
   4   0  13         14.38         12.23         0.57 o
   5   0  13        516.19        506.68         2.35 o
   6   0  13        263.19        273.02         1.74 o
   7   0  13        136.56        138.20         1.29 o
   8   0  13         92.03         99.41         1.18 o
   9   0  13       1402.34       1344.66         4.32 o
  10   0  13         62.28         59.26         1.03 o
  11   0  13        291.80        294.80         2.23 o
  12   0  13        213.66        218.50         2.05 o
 -12   1  13        164.39        169.70         1.86 o
 -11   1  13        116.34        117.75         1.46 o
 -10   1  13         72.86         74.79         1.12 o
  -9   1  13         36.17         36.10         0.82 o
  -8   1  13        108.86        104.02         1.22 o
  -7   1  13         22.32         22.97         0.60 o
  -6   1  13       1485.00       1449.72         4.03 o
  -5   1  13         77.96         78.51         0.99 o
  -4   1  13        121.12        124.89         1.16 o
  -3   1  13        416.29        428.79         2.09 o
  -2   1  13        330.95        326.20         1.78 o
  -1   1  13        481.89        470.07         2.13 o
   0   1  13         64.91         72.98         0.89 o
   1   1  13        497.22        483.45         2.15 o
   2   1  13        328.84        326.86         1.73 o
   3   1  13        411.34        423.10         1.95 o
   4   1  13        126.02        129.07         1.15 o
   5   1  13         77.40         77.68         0.94 o
   6   1  13       1465.20       1415.49         4.14 o
   7   1  13         23.11         23.60         0.60 o
   8   1  13        108.03        103.11         1.19 o
   9   1  13         36.79         37.07         0.80 o
  10   1  13         73.00         74.01         1.11 o
  11   1  13        119.77        120.37         1.42 o
  12   1  13        163.86        164.00         1.80 o
 -12   2  13         91.74         88.29         1.39 o
 -11   2  13          8.23         10.77         0.59 o
 -10   2  13         38.31         38.10         0.85 o
  -9   2  13        369.43        368.01         2.41 o
  -8   2  13        260.05        256.05         1.85 o
  -7   2  13        292.25        283.77         1.85 o
  -6   2  13        477.90        474.08         2.35 o
  -5   2  13        177.30        176.06         1.41 o
  -4   2  13         15.22         18.13         0.66 o
  -3   2  13        195.31        198.23         1.38 o
  -2   2  13       1112.54       1075.62         3.10 o
  -1   2  13        756.28        743.79         2.68 o
   0   2  13       1581.99       1539.11         4.43 o
   1   2  13        763.93        749.81         2.62 o
   2   2  13       1096.52       1061.39         3.09 o
   3   2  13        192.65        192.46         1.36 o
   4   2  13         15.82         17.53         0.51 o
   5   2  13        174.19        173.76         1.41 o
   6   2  13        482.41        478.25         2.32 o
   7   2  13        305.58        294.83         1.84 o
   8   2  13        257.73        250.99         1.76 o
   9   2  13        365.18        363.88         2.19 o
  10   2  13         39.69         39.92         0.84 o
  11   2  13          9.37         12.27         0.62 o
  12   2  13         92.04         88.56         1.31 o
 -12   3  13         21.74         23.16         0.81 o
 -11   3  13        160.68        159.68         1.71 o
 -10   3  13        858.25        849.87         3.67 o
  -9   3  13        142.31        137.96         1.51 o
  -8   3  13        178.06        169.93         1.67 o
  -7   3  13        141.71        145.34         1.40 o
  -6   3  13        239.29        232.52         1.67 o
  -5   3  13        117.21        118.09         1.18 o
  -4   3  13        147.91        140.44         1.23 o
  -3   3  13       1144.65       1102.94         3.32 o
  -2   3  13        467.10        456.08         2.08 o
  -1   3  13        234.68        234.37         1.50 o
   0   3  13        156.80        137.02         1.14 o
   1   3  13        231.57        232.53         1.46 o
   2   3  13        460.88        448.58         2.05 o
   3   3  13       1131.10       1085.97         3.31 o
   4   3  13        143.79        135.30         1.22 o
   5   3  13        110.68        113.54         1.17 o
   6   3  13        233.26        222.28         1.57 o
   7   3  13        141.50        141.96         1.33 o
   8   3  13        171.97        164.20         1.48 o
   9   3  13        145.90        140.36         1.41 o
  10   3  13        875.51        863.25         3.56 o
  11   3  13        160.04        159.75         1.61 o
  12   3  13         20.87         23.03         0.76 o
 -12   4  13        140.44        135.42         1.71 o
 -11   4  13          1.97          2.81         0.54 o
 -10   4  13         22.45         25.42         0.78 o
  -9   4  13        354.42        344.07         2.35 o
  -8   4  13         77.64         76.54         1.17 o
  -7   4  13        586.34        587.03         2.83 o
  -6   4  13        310.49        306.67         1.91 o
  -5   4  13        776.77        746.62         2.85 o
  -4   4  13        361.06        364.68         1.94 o
  -3   4  13        284.07        281.88         1.73 o
  -2   4  13        180.53        184.36         1.39 o
  -1   4  13         43.45         43.00         0.70 o
   0   4  13        176.36        170.06         1.31 o
   1   4  13         47.39         46.18         0.73 o
   2   4  13        182.17        186.29         1.41 o
   3   4  13        271.50        270.28         1.68 o
   4   4  13        358.45        364.38         1.97 o
   5   4  13        767.00        739.41         2.95 o
   6   4  13        311.03        308.01         1.88 o
   7   4  13        589.11        589.93         2.76 o
   8   4  13         75.19         75.10         1.09 o
   9   4  13        347.00        331.59         2.19 o
  10   4  13         21.62         25.23         0.74 o
  11   4  13          1.76          3.68         0.55 o
  12   4  13        141.29        132.96         1.63 o
 -12   5  13        135.37        135.12         1.81 o
 -11   5  13         85.46         87.43         1.42 o
 -10   5  13         33.88         35.97         0.94 o
  -9   5  13         86.92         94.23         1.39 o
  -8   5  13        193.13        195.36         1.86 o
  -7   5  13         43.00         44.05         0.89 o
  -6   5  13         68.33         72.14         1.03 o
  -5   5  13         95.55         92.42         1.10 o
  -4   5  13       1040.50       1019.56         3.32 o
  -3   5  13       1105.78       1055.93         3.54 o
  -2   5  13        169.37        166.80         1.39 o
  -1   5  13        501.69        494.60         2.34 o
   0   5  13         82.05         86.10         1.02 o
   1   5  13        501.62        494.46         2.33 o
   2   5  13        171.76        166.79         1.42 o
   3   5  13       1101.15       1059.57         3.58 o
   4   5  13       1034.86       1011.08         3.50 o
   5   5  13         91.53         88.13         1.07 o
   6   5  13         67.92         72.26         1.00 o
   7   5  13         41.94         42.13         0.81 o
   8   5  13        196.27        196.08         1.73 o
   9   5  13         82.92         89.17         1.27 o
  10   5  13         35.72         36.87         0.88 o
  11   5  13         85.62         85.29         1.33 o
  12   5  13        134.56        131.93         1.67 o
 -12   6  13          6.89          9.42         0.72 o
 -11   6  13        327.46        332.33         2.76 o
 -10   6  13        143.69        157.99         2.01 o
  -9   6  13         92.83         96.51         1.41 o
  -8   6  13        152.40        157.90         1.69 o
  -7   6  13         44.97         48.41         0.94 o
  -6   6  13        184.94        197.83         1.73 o
  -5   6  13         57.53         57.43         0.96 o
  -4   6  13         92.62         98.10         1.12 o
  -3   6  13        105.82        106.08         1.18 o
  -2   6  13       1179.22       1168.89         3.71 o
  -1   6  13         19.65         21.45         0.59 o
   0   6  13          0.90          1.87         0.38 o
   1   6  13         18.64         21.87         0.59 o
   2   6  13       1168.14       1152.41         3.64 o
   3   6  13        108.48        107.90         1.19 o
   4   6  13         90.13         95.29         1.23 o
   5   6  13         58.19         56.80         0.93 o
   6   6  13        179.59        189.24         1.65 o
   7   6  13         46.06         48.07         0.90 o
   8   6  13        150.94        155.77         1.55 o
   9   6  13         91.58         90.90         1.25 o
  10   6  13        144.33        154.66         1.64 o
  11   6  13        330.87        324.86         2.47 o
  12   6  13          7.29          8.66         0.63 o
 -12   7  13         15.21         15.43         0.84 o
 -11   7  13        104.52         95.65         1.60 o
 -10   7  13        106.35        108.53         1.65 o
  -9   7  13         56.45         57.44         1.19 o
  -8   7  13        524.86        513.95         2.95 o
  -7   7  13        141.39        136.57         1.55 o
  -6   7  13        142.98        149.95         1.56 o
  -5   7  13         31.16         31.92         0.79 o
  -4   7  13        329.86        322.26         2.18 o
  -3   7  13        129.82        125.16         1.33 o
  -2   7  13         78.74         85.05         1.09 o
  -1   7  13        441.08        451.70         2.45 o
   0   7  13          0.01          0.82         0.40 o
   1   7  13        451.44        463.42         2.40 o
   2   7  13         74.97         79.06         1.03 o
   3   7  13        132.32        126.81         1.34 o
   4   7  13        336.99        326.80         2.11 o
   5   7  13         31.97         32.02         0.74 o
   6   7  13        137.91        144.44         1.49 o
   7   7  13        143.16        137.49         1.51 o
   8   7  13        529.33        513.13         2.88 o
   9   7  13         51.95         48.34         0.98 o
  10   7  13        103.58        102.25         1.38 o
  11   7  13        103.01         92.89         1.36 o
  12   7  13         16.35         15.53         0.71 o
 -12   8  13         94.80         95.21         1.73 o
 -11   8  13        123.76        113.69         1.72 o
 -10   8  13        154.93        151.54         1.94 o
  -9   8  13         59.64         63.48         1.23 o
  -8   8  13         67.58         71.05         1.25 o
  -7   8  13        221.65        227.91         2.03 o
  -6   8  13         54.74         54.11         1.03 o
  -5   8  13        399.57        406.72         2.59 o
  -4   8  13        320.21        320.35         2.22 o
  -3   8  13        564.80        547.64         2.92 o
  -2   8  13        109.29        109.52         1.31 o
  -1   8  13        468.73        471.24         2.60 o
   0   8  13          0.75          1.85         0.44 o
   1   8  13        471.90        470.40         2.47 o
   2   8  13        108.20        109.43         1.28 o
   3   8  13        562.88        540.58         2.80 o
   4   8  13        324.38        314.75         2.07 o
   5   8  13        395.18        395.09         2.34 o
   6   8  13         52.12         50.44         0.95 o
   7   8  13        221.09        222.51         1.90 o
   8   8  13         67.61         71.18         1.13 o
   9   8  13         61.66         62.83         1.13 o
  10   8  13        155.36        146.09         1.71 o
  11   8  13        123.74        113.86         1.53 o
  12   8  13         95.68         91.58         1.45 o
 -12   9  13         15.04         17.24         0.96 o
 -11   9  13         24.48         26.01         0.96 o
 -10   9  13         24.30         24.49         0.94 o
  -9   9  13        103.26        113.99         1.58 o
  -8   9  13         41.91         43.62         1.05 o
  -7   9  13         70.48         66.30         1.20 o
  -6   9  13        374.92        369.69         2.60 o
  -5   9  13        187.03        188.53         1.82 o
  -4   9  13        515.68        512.66         2.84 o
  -3   9  13        293.75        281.50         2.24 o
  -2   9  13         25.85         26.22         0.77 o
  -1   9  13        439.97        426.31         2.56 o
   0   9  13         22.41         24.23         0.71 o
   1   9  13        439.79        425.59         2.43 o
   2   9  13         25.33         26.67         0.72 o
   3   9  13        288.95        277.51         2.04 o
   4   9  13        515.59        505.36         2.75 o
   5   9  13        186.41        186.63         1.65 o
   6   9  13        383.68        371.56         2.48 o
   7   9  13         72.70         69.27         1.14 o
   8   9  13         39.22         41.09         0.90 o
   9   9  13         99.01        107.88         1.41 o
  10   9  13         24.29         23.63         0.82 o
  11   9  13         24.70         25.47         0.88 o
  12   9  13         13.50         13.58         0.81 o
 -12  10  13        287.12        281.31         2.95 o
 -11  10  13         97.68        101.80         1.74 o
 -10  10  13        165.23        163.79         2.07 o
  -9  10  13         25.06         23.76         0.90 o
  -8  10  13        121.94        114.74         1.62 o
  -7  10  13         84.48         82.46         1.39 o
  -6  10  13        118.98        115.55         1.57 o
  -5  10  13        200.99        194.74         1.90 o
  -4  10  13        130.23        127.06         1.57 o
  -3  10  13         96.65         99.51         1.39 o
  -2  10  13          6.95          6.78         0.55 o
  -1  10  13        157.48        157.80         1.64 o
   0  10  13       1310.08       1324.11         4.59 o
   1  10  13        154.68        160.24         1.59 o
   2  10  13          7.94          7.85         0.53 o
   3  10  13         97.55         99.09         1.26 o
   4  10  13        129.03        123.10         1.49 o
   5  10  13        198.24        194.04         1.84 o
   6  10  13        118.80        113.83         1.46 o
   7  10  13         84.20         81.78         1.27 o
   8  10  13        118.30        112.91         1.45 o
   9  10  13         24.17         22.81         0.77 o
  10  10  13        169.38        165.77         1.87 o
  11  10  13         94.17         94.84         1.54 o
  12  10  13        287.49        277.63         2.65 o
 -12  11  13         39.46         39.40         1.24 o
 -11  11  13         96.41        101.22         1.76 o
 -10  11  13         40.51         38.88         1.22 o
  -9  11  13        114.81        107.46         1.71 o
  -8  11  13         47.66         51.16         1.18 o
  -7  11  13        121.09        122.58         1.72 o
  -6  11  13        107.36        110.33         1.64 o
  -5  11  13        209.73        204.41         2.08 o
  -4  11  13         26.47         28.03         0.94 o
  -3  11  13        515.08        515.97         3.20 o
  -2  11  13        351.17        341.10         2.60 o
  -1  11  13         69.48         71.34         1.23 o
   0  11  13        289.26        276.42         2.18 o
   1  11  13         68.46         70.88         1.18 o
   2  11  13        355.48        344.48         2.32 o
   3  11  13        519.90        512.19         2.84 o
   4  11  13         27.01         28.18         0.82 o
   5  11  13        214.92        206.88         1.99 o
   6  11  13        101.44        102.40         1.46 o
   7  11  13        120.57        121.53         1.65 o
   8  11  13         47.34         50.24         1.13 o
   9  11  13        112.22        104.23         1.51 o
  10  11  13         39.76         37.12         1.02 o
  11  11  13         96.50         96.82         1.62 o
  12  11  13         38.34         35.12         1.13 o
 -12  12  13         42.03         43.59         1.31 o
 -11  12  13         17.81         20.17         0.99 o
 -10  12  13         78.97         79.19         1.61 o
  -9  12  13          3.77          5.08         0.75 o
  -8  12  13        192.00        194.03         2.45 o
  -7  12  13        188.01        185.92         2.21 o
  -6  12  13        128.37        118.26         1.80 o
  -5  12  13         58.83         53.78         1.20 o
  -4  12  13        271.54        283.54         2.67 o
  -3  12  13        294.90        300.21         2.57 o
  -2  12  13         11.56         17.86         0.79 o
  -1  12  13        142.85        144.37         1.80 o
   0  12  13         41.70         41.68         1.02 o
   1  12  13        141.48        143.07         1.66 o
   2  12  13         11.55         15.87         0.70 o
   3  12  13        295.33        297.46         2.35 o
   4  12  13        272.33        271.09         2.26 o
   5  12  13         62.39         56.77         1.17 o
   6  12  13        129.83        117.35         1.61 o
   7  12  13        189.58        182.60         1.95 o
   8  12  13        188.01        186.21         2.05 o
   9  12  13          4.53          4.32         0.66 o
  10  12  13         81.43         79.63         1.55 o
  11  12  13         18.16         19.98         0.94 o
  12  12  13         44.20         45.25         1.21 o
 -13  13  13        101.48        110.18         3.67 o
 -12  13  13         47.35         51.78         1.48 o
 -11  13  13         96.23         98.72         1.88 o
 -10  13  13         24.69         22.80         1.06 o
  -9  13  13         56.63         56.29         1.49 o
  -8  13  13          6.48          8.33         0.82 o
  -7  13  13        240.91        235.43         2.53 o
  -6  13  13         81.22         86.71         1.58 o
  -5  13  13         64.53         65.77         1.39 o
  -4  13  13         27.43         27.62         0.99 o
  -3  13  13         11.20         12.82         0.75 o
  -2  13  13         51.38         58.75         1.23 o
  -1  13  13        157.29        162.28         1.98 o
   0  13  13         39.39         38.21         1.06 o
   1  13  13        163.13        167.43         1.86 o
   2  13  13         51.55         58.77         1.17 o
   3  13  13         11.55         13.55         0.70 o
   4  13  13         29.32         27.50         0.91 o
   5  13  13         62.88         67.92         1.25 o
   6  13  13         81.71         86.68         1.42 o
   7  13  13        241.46        231.06         2.26 o
   8  13  13          5.83          6.91         0.68 o
   9  13  13         59.22         63.85         1.40 o
  10  13  13         24.74         23.74         0.99 o
  11  13  13         97.21         94.01         1.72 o
  12  13  13         48.39         50.42         1.34 o
  13  13  13        102.94        109.67         3.47 o
   0   0  14         50.63         42.68         1.19 o
   1   0  14        195.25        189.99         1.41 o
   2   0  14          1.48          2.36         0.38 o
   3   0  14        643.02        618.54         2.63 o
   4   0  14        109.63        109.66         1.16 o
   5   0  14        660.56        648.37         2.78 o
   6   0  14        105.13        108.73         1.23 o
   7   0  14         78.68         75.25         1.09 o
   8   0  14        295.62        290.36         2.17 o
   9   0  14        100.44         96.81         1.25 o
  10   0  14        156.55        159.96         1.68 o
  11   0  14        439.70        433.31         2.82 o
  12   0  14        114.81        115.28         1.62 o
  13   0  14         11.53         13.85         0.76 o
 -13   1  14         79.52         71.23         1.42 o
 -12   1  14         56.66         50.65         1.14 o
 -11   1  14          8.95         10.78         0.67 o
 -10   1  14          1.32          2.29         0.50 o
  -9   1  14        343.29        334.90         2.39 o
  -8   1  14         89.50         83.55         1.23 o
  -7   1  14          2.44          5.77         0.49 o
  -6   1  14        552.65        546.80         2.77 o
  -5   1  14        847.77        843.63         3.44 o
  -4   1  14        133.71        131.90         1.31 o
  -3   1  14         16.49         15.90         0.52 o
  -2   1  14         33.60         33.53         0.68 o
  -1   1  14        525.02        507.57         2.35 o
   0   1  14        207.69        194.63         1.44 o
   1   1  14        531.18        507.75         2.32 o
   2   1  14         36.97         35.55         0.68 o
   3   1  14         16.46         18.00         0.53 o
   4   1  14        137.29        134.20         1.26 o
   5   1  14        848.60        845.68         3.19 o
   6   1  14        556.72        549.17         2.78 o
   7   1  14          1.88          3.68         0.47 o
   8   1  14         85.52         77.65         1.18 o
   9   1  14        337.42        330.24         2.26 o
  10   1  14          1.44          2.49         0.50 o
  11   1  14          9.77         12.50         0.65 o
  12   1  14         60.76         53.50         1.13 o
  13   1  14         79.85         71.76         1.32 o
 -13   2  14         15.30         18.13         0.82 o
 -12   2  14        211.92        207.10         2.15 o
 -11   2  14        243.23        243.83         2.16 o
 -10   2  14         21.17         25.25         0.79 o
  -9   2  14         63.07         67.82         1.17 o
  -8   2  14        116.95        110.99         1.37 o
  -7   2  14        191.46        183.71         1.72 o
  -6   2  14        429.52        420.02         2.49 o
  -5   2  14        409.85        419.61         2.40 o
  -4   2  14        526.02        515.25         2.48 o
  -3   2  14        436.16        432.13         2.17 o
  -2   2  14        439.59        445.27         2.14 o
  -1   2  14         99.02         99.10         1.08 o
   0   2  14        511.27        507.81         2.34 o
   1   2  14         99.01        100.04         1.06 o
   2   2  14        440.73        442.93         2.16 o
   3   2  14        442.32        433.92         2.15 o
   4   2  14        533.36        518.40         2.45 o
   5   2  14        397.06        397.30         2.18 o
   6   2  14        426.83        414.14         2.31 o
   7   2  14        189.21        184.51         1.68 o
   8   2  14        121.44        115.08         1.31 o
   9   2  14         67.28         72.45         1.09 o
  10   2  14         21.04         26.03         0.76 o
  11   2  14        237.72        239.29         2.06 o
  12   2  14        213.95        204.48         1.99 o
  13   2  14         15.34         19.86         0.81 o
 -13   3  14         47.06         48.42         1.23 o
 -12   3  14         66.75         68.55         1.32 o
 -11   3  14         38.23         37.22         0.94 o
 -10   3  14        201.55        197.33         1.92 o
  -9   3  14        172.58        176.00         1.89 o
  -8   3  14         18.60         21.07         0.84 o
  -7   3  14        801.58        790.81         3.53 o
  -6   3  14        480.12        458.25         2.57 o
  -5   3  14         70.24         71.10         1.02 o
  -4   3  14         14.07         16.23         0.55 o
  -3   3  14       1099.44       1090.50         3.62 o
  -2   3  14        402.99        404.24         2.05 o
  -1   3  14        113.17        108.39         1.12 o
   0   3  14         76.27         77.54         0.95 o
   1   3  14        120.74        117.85         1.15 o
   2   3  14        397.91        399.29         2.04 o
   3   3  14       1106.89       1089.09         3.40 o
   4   3  14         12.36         13.46         0.55 o
   5   3  14         70.54         70.38         1.05 o
   6   3  14        482.35        456.22         2.60 o
   7   3  14        811.77        804.90         3.22 o
   8   3  14         18.03         20.56         0.66 o
   9   3  14        175.98        173.83         1.68 o
  10   3  14        201.80        192.96         1.78 o
  11   3  14         37.25         34.95         0.86 o
  12   3  14         68.48         70.09         1.24 o
  13   3  14         45.08         46.91         1.16 o
 -13   4  14        380.52        379.92         3.10 o
 -12   4  14         89.87         90.60         1.52 o
 -11   4  14          2.21          3.04         0.59 o
 -10   4  14         53.94         53.01         1.09 o
  -9   4  14         17.55         18.42         0.77 o
  -8   4  14        231.19        229.85         2.07 o
  -7   4  14         24.77         26.03         0.76 o
  -6   4  14        155.85        149.65         1.52 o
  -5   4  14        132.33        138.17         1.40 o
  -4   4  14        510.87        511.71         2.54 o
  -3   4  14        382.01        372.42         2.14 o
  -2   4  14          1.00          2.04         0.40 o
  -1   4  14        139.10        145.91         1.33 o
   0   4  14        608.59        589.91         2.59 o
   1   4  14        137.92        144.41         1.27 o
   2   4  14          0.77          2.36         0.39 o
   3   4  14        391.25        382.01         2.09 o
   4   4  14        515.86        511.06         2.58 o
   5   4  14        133.51        140.26         1.46 o
   6   4  14        158.59        149.51         1.52 o
   7   4  14         25.73         28.12         0.75 o
   8   4  14        229.35        226.10         1.88 o
   9   4  14         19.36         20.10         0.72 o
  10   4  14         54.67         55.08         1.08 o
  11   4  14          2.10          3.42         0.55 o
  12   4  14         87.93         86.74         1.43 o
  13   4  14        383.76        372.23         2.92 o
 -13   5  14         15.91         18.46         0.91 o
 -12   5  14         16.08         19.53         0.87 o
 -11   5  14        106.67        104.83         1.62 o
 -10   5  14         76.90         80.34         1.50 o
  -9   5  14         44.44         50.06         1.11 o
  -8   5  14         79.80         83.49         1.35 o
  -7   5  14        169.38        158.84         1.68 o
  -6   5  14        100.27        103.26         1.38 o
  -5   5  14        268.38        264.02         1.98 o
  -4   5  14        307.30        306.87         2.11 o
  -3   5  14        336.33        335.90         2.24 o
  -2   5  14        256.65        251.07         1.87 o
  -1   5  14        665.81        643.10         2.81 o
   0   5  14       1932.38       1907.98         5.22 o
   1   5  14        668.30        646.57         2.83 o
   2   5  14        257.93        250.36         1.84 o
   3   5  14        339.35        330.63         2.17 o
   4   5  14        310.69        305.99         2.12 o
   5   5  14        267.95        261.67         2.03 o
   6   5  14        101.07        102.36         1.32 o
   7   5  14        170.85        156.98         1.58 o
   8   5  14         80.91         82.16         1.24 o
   9   5  14         43.29         47.92         1.04 o
  10   5  14         78.81         77.66         1.29 o
  11   5  14        103.29         96.65         1.47 o
  12   5  14         15.65         17.71         0.78 o
  13   5  14         15.69         15.90         0.80 o
 -13   6  14         46.99         45.42         1.27 o
 -12   6  14         36.75         34.05         1.14 o
 -11   6  14         50.77         53.42         1.33 o
 -10   6  14        256.76        252.76         2.52 o
  -9   6  14         73.92         73.53         1.28 o
  -8   6  14        242.78        244.48         2.18 o
  -7   6  14         92.72         94.14         1.33 o
  -6   6  14        303.93        295.84         2.27 o
  -5   6  14        105.21        101.44         1.35 o
  -4   6  14        526.22        510.99         2.87 o
  -3   6  14         82.59         86.90         1.23 o
  -2   6  14         59.79         67.13         1.05 o
  -1   6  14        201.92        198.75         1.71 o
   0   6  14        216.54        218.85         1.83 o
   1   6  14        200.46        201.85         1.68 o
   2   6  14         59.30         66.42         1.03 o
   3   6  14         78.77         79.63         1.15 o
   4   6  14        526.72        507.65         2.90 o
   5   6  14        105.91        101.88         1.35 o
   6   6  14        312.42        297.15         2.15 o
   7   6  14         93.26         92.49         1.25 o
   8   6  14        245.50        242.13         2.04 o
   9   6  14         74.76         73.02         1.31 o
  10   6  14        260.84        249.59         2.22 o
  11   6  14         52.91         51.43         1.12 o
  12   6  14         35.02         31.92         0.98 o
  13   6  14         47.61         43.40         1.12 o
 -13   7  14         89.68         87.83         1.72 o
 -12   7  14        106.48        105.85         1.87 o
 -11   7  14         43.74         45.36         1.23 o
 -10   7  14         82.56         74.46         1.47 o
  -9   7  14        150.50        158.67         1.94 o
  -8   7  14         71.62         70.57         1.25 o
  -7   7  14        153.58        170.41         1.79 o
  -6   7  14         33.78         34.73         0.89 o
  -5   7  14         59.41         59.35         1.13 o
  -4   7  14        509.52        505.62         2.94 o
  -3   7  14        113.70        115.36         1.44 o
  -2   7  14        339.63        334.97         2.36 o
  -1   7  14        202.42        209.53         1.95 o
   0   7  14        224.37        229.23         1.95 o
   1   7  14        207.22        212.56         1.80 o
   2   7  14        332.65        325.62         2.22 o
   3   7  14        111.24        113.37         1.39 o
   4   7  14        513.29        500.37         2.96 o
   5   7  14         56.40         53.99         1.06 o
   6   7  14         31.66         32.39         0.86 o
   7   7  14        150.45        163.61         1.72 o
   8   7  14         69.96         69.48         1.21 o
   9   7  14        148.14        149.19         1.77 o
  10   7  14         85.22         76.72         1.29 o
  11   7  14         44.04         45.79         1.09 o
  12   7  14        108.46        103.12         1.53 o
  13   7  14         86.91         83.59         1.45 o
 -13   8  14         48.62         45.24         1.30 o
 -12   8  14        139.16        139.75         2.10 o
 -11   8  14         47.45         47.71         1.25 o
 -10   8  14         16.14         16.02         0.81 o
  -9   8  14         28.49         27.46         0.92 o
  -8   8  14        132.27        139.97         1.69 o
  -7   8  14         10.82          8.71         0.63 o
  -6   8  14         97.39         96.05         1.35 o
  -5   8  14        132.07        128.80         1.60 o
  -4   8  14        101.46        109.19         1.45 o
  -3   8  14        230.65        222.85         1.98 o
  -2   8  14        255.02        257.28         2.11 o
  -1   8  14        584.03        578.73         3.16 o
   0   8  14        424.46        428.70         2.68 o
   1   8  14        588.31        585.41         2.98 o
   2   8  14        251.91        247.51         2.07 o
   3   8  14        229.79        219.96         2.01 o
   4   8  14        103.55        107.58         1.40 o
   5   8  14        129.78        128.56         1.50 o
   6   8  14         95.01         90.15         1.33 o
   7   8  14         10.91         10.18         0.68 o
   8   8  14        128.74        135.09         1.60 o
   9   8  14         28.52         25.31         0.85 o
  10   8  14         16.29         12.95         0.72 o
  11   8  14         46.50         47.10         1.14 o
  12   8  14        136.76        132.65         1.80 o
  13   8  14         47.39         44.23         1.19 o
 -13   9  14         37.88         42.36         1.36 o
 -12   9  14          5.12          5.87         0.87 o
 -11   9  14         29.77         26.68         1.04 o
 -10   9  14         73.70         77.04         1.41 o
  -9   9  14         22.71         23.82         0.88 o
  -8   9  14         12.32         15.26         0.77 o
  -7   9  14         91.45         91.39         1.43 o
  -6   9  14        259.29        263.93         2.25 o
  -5   9  14        127.28        122.22         1.62 o
  -4   9  14         80.51         80.19         1.23 o
  -3   9  14         93.95         92.28         1.33 o
  -2   9  14       1236.60       1234.36         4.66 o
  -1   9  14         16.60         17.58         0.71 o
   0   9  14         33.52         41.48         0.94 o
   1   9  14         17.57         18.43         0.70 o
   2   9  14       1230.05       1235.01         4.64 o
   3   9  14         94.95         92.12         1.35 o
   4   9  14         80.64         79.08         1.20 o
   5   9  14        130.69        124.64         1.50 o
   6   9  14        257.00        260.72         2.20 o
   7   9  14         92.96         89.76         1.38 o
   8   9  14         12.35         17.21         0.74 o
   9   9  14         24.07         26.55         0.88 o
  10   9  14         73.22         78.11         1.35 o
  11   9  14         29.45         26.22         0.90 o
  12   9  14          5.55          5.29         0.71 o
  13   9  14         38.38         41.80         1.21 o
 -13  10  14         91.21         89.25         1.86 o
 -12  10  14         56.92         56.10         1.49 o
 -11  10  14          1.73          3.28         0.72 o
 -10  10  14         42.59         41.76         1.13 o
  -9  10  14        183.19        189.11         2.14 o
  -8  10  14        264.49        270.33         2.57 o
  -7  10  14        159.87        160.26         2.02 o
  -6  10  14         36.16         43.09         1.06 o
  -5  10  14         85.36         87.57         1.40 o
  -4  10  14        119.73        114.29         1.55 o
  -3  10  14        271.37        281.95         2.34 o
  -2  10  14          0.46          1.72         0.55 o
  -1  10  14        131.13        129.13         1.56 o
   0  10  14         53.97         55.17         1.09 o
   1  10  14        126.08        123.36         1.50 o
   2  10  14          0.87          2.79         0.54 o
   3  10  14        266.04        276.36         2.22 o
   4  10  14        118.73        110.04         1.44 o
   5  10  14         84.12         87.12         1.30 o
   6  10  14         34.03         41.14         0.99 o
   7  10  14        158.88        157.48         1.77 o
   8  10  14        262.97        260.92         2.31 o
   9  10  14        184.58        185.66         2.00 o
  10  10  14         41.61         42.15         1.07 o
  11  10  14          1.49          1.79         0.64 o
  12  10  14         57.54         59.37         1.33 o
  13  10  14         93.98         93.77         1.73 o
 -13  11  14         23.55         24.92         1.29 o
 -12  11  14         66.94         65.64         1.62 o
 -11  11  14          6.09          4.96         0.79 o
 -10  11  14         21.27         23.31         0.97 o
  -9  11  14        173.65        182.32         2.20 o
  -8  11  14        194.98        202.40         2.42 o
  -7  11  14        133.42        135.62         1.98 o
  -6  11  14         79.03         79.86         1.50 o
  -5  11  14         99.47        102.70         1.56 o
  -4  11  14         40.29         41.36         1.04 o
  -3  11  14         58.43         56.65         1.22 o
  -2  11  14        276.07        283.37         2.44 o
  -1  11  14         87.67         88.93         1.40 o
   0  11  14          4.79          5.16         0.59 o
   1  11  14         88.18         91.04         1.36 o
   2  11  14        277.81        280.85         2.22 o
   3  11  14         57.96         54.85         1.06 o
   4  11  14         41.28         40.63         0.95 o
   5  11  14        100.74        102.87         1.45 o
   6  11  14         76.18         72.24         1.25 o
   7  11  14        134.76        131.18         1.74 o
   8  11  14        193.16        191.70         2.06 o
   9  11  14        172.00        179.74         2.00 o
  10  11  14         21.59         23.85         0.93 o
  11  11  14          5.57          5.34         0.71 o
  12  11  14         66.43         66.64         1.61 o
  13  11  14         23.96         24.97         1.04 o
 -13  12  14          7.49          7.09         0.89 o
 -12  12  14         16.69         19.88         1.08 o
 -11  12  14        195.66        205.74         2.51 o
 -10  12  14         51.11         55.54         1.36 o
  -9  12  14         14.23         15.76         0.93 o
  -8  12  14          6.07          7.60         0.83 o
  -7  12  14        102.65         99.42         1.85 o
  -6  12  14          7.88          8.31         0.79 o
  -5  12  14        109.51        104.43         1.70 o
  -4  12  14          5.60          6.68         0.73 o
  -3  12  14         44.43         51.57         1.21 o
  -2  12  14          0.98          3.04         0.62 o
  -1  12  14        232.20        234.58         2.36 o
   0  12  14          1.21          2.70         0.68 o
   1  12  14        229.94        231.13         2.21 o
   2  12  14          1.13          3.32         0.58 o
   3  12  14         43.42         49.93         1.08 o
   4  12  14          5.41          5.98         0.62 o
   5  12  14        109.85         98.87         1.56 o
   6  12  14          7.46          7.53         0.66 o
   7  12  14        106.06        105.60         1.58 o
   8  12  14          6.43          6.87         0.68 o
   9  12  14         14.71         15.75         0.84 o
  10  12  14         52.04         53.05         1.32 o
  11  12  14        197.43        198.21         2.46 o
  12  12  14         16.76         19.17         1.01 o
  13  12  14          7.69          8.29         0.85 o
 -13  13  14          5.78          5.88         0.87 o
 -12  13  14          7.38         11.08         0.91 o
 -11  13  14          1.41          3.48         0.76 o
 -10  13  14         30.27         30.03         1.21 o
  -9  13  14        164.95        165.91         2.46 o
  -8  13  14         18.16         22.86         1.11 o
  -7  13  14          4.64          4.37         0.76 o
  -6  13  14         28.87         25.66         1.05 o
  -5  13  14        223.77        223.50         2.56 o
  -4  13  14         50.36         51.21         1.29 o
  -3  13  14          8.84          9.97         0.76 o
  -2  13  14         49.36         47.50         1.20 o
  -1  13  14         24.75         25.86         0.93 o
   0  13  14        100.98        103.67         1.63 o
   1  13  14         25.02         25.75         0.91 o
   2  13  14         47.97         45.37         1.07 o
   3  13  14          7.99          9.61         0.67 o
   4  13  14         53.13         52.86         1.19 o
   5  13  14        216.14        214.30         2.29 o
   6  13  14         27.35         26.25         0.91 o
   7  13  14          5.08          4.53         0.66 o
   8  13  14         18.24         23.21         0.94 o
   9  13  14        162.03        161.00         2.07 o
  10  13  14         30.06         31.22         1.12 o
  11  13  14          1.29          2.52         0.73 o
  12  13  14          6.98         10.01         0.87 o
  13  13  14          6.08          5.87         0.87 o
 -14  14  14          1.22          2.11         1.44 o
 -13  14  14         52.43         52.10         1.60 o
 -12  14  14          6.06          7.26         0.90 o
 -11  14  14         35.80         36.58         1.31 o
 -10  14  14         80.96         83.21         1.87 o
  -9  14  14         29.62         28.40         1.23 o
  -8  14  14         71.58         74.87         1.74 o
  -7  14  14        165.50        157.98         2.28 o
  -6  14  14        134.56        137.76         2.16 o
  -5  14  14          8.04          8.38         0.81 o
  -4  14  14         16.07         18.11         0.94 o
  -3  14  14        124.38        130.23         1.91 o
  -2  14  14         45.02         45.69         1.19 o
  -1  14  14         49.23         52.27         1.26 o
   0  14  14         43.45         44.75         1.19 o
   1  14  14         48.49         51.45         1.24 o
   2  14  14         44.01         48.30         1.17 o
   3  14  14        123.89        125.48         1.85 o
   4  14  14         16.18         17.40         0.85 o
   5  14  14          8.98          7.72         0.72 o
   6  14  14        133.26        131.43         1.89 o
   7  14  14        165.50        159.27         2.04 o
   8  14  14         69.89         69.17         1.41 o
   9  14  14         29.16         27.88         1.08 o
  10  14  14         80.44         82.05         1.66 o
  11  14  14         35.82         37.15         1.24 o
  12  14  14          5.79          6.83         0.81 o
  13  14  14         53.36         50.34         1.49 o
  14  14  14          1.29          1.49         1.53 o
   1   0  15        427.92        420.86         2.32 o
   2   0  15          1.62          2.81         0.44 o
   3   0  15        395.51        385.52         2.33 o
   4   0  15         61.93         60.22         1.00 o
   5   0  15        164.13        172.35         1.68 o
   6   0  15         44.02         45.97         0.91 o
   7   0  15        919.32        877.13         3.88 o
   8   0  15        480.10        483.30         2.99 o
   9   0  15          7.92         13.27         0.65 o
  10   0  15         16.79         24.23         0.81 o
  11   0  15         47.51         45.57         1.09 o
  12   0  15         15.82         13.77         0.75 o
  13   0  15        109.36        115.82         1.72 o
  14   0  15         32.99         37.03         1.14 o
 -14   1  15         67.04         68.24         1.46 o
 -13   1  15         92.99         96.68         1.68 o
 -12   1  15         12.46         15.72         0.80 o
 -11   1  15         23.75         26.61         0.90 o
 -10   1  15        257.17        246.36         2.24 o
  -9   1  15        266.50        269.50         2.23 o
  -8   1  15         36.40         44.75         0.99 o
  -7   1  15          1.63          2.94         0.52 o
  -6   1  15         73.44         73.13         1.18 o
  -5   1  15         84.41         84.21         1.25 o
  -4   1  15        103.56        103.45         1.32 o
  -3   1  15        422.99        424.73         2.43 o
  -2   1  15        877.84        871.32         3.40 o
  -1   1  15        462.01        458.96         2.34 o
   0   1  15         40.55         41.52         0.77 o
   1   1  15        469.47        464.40         2.36 o
   2   1  15        876.59        862.67         3.42 o
   3   1  15        419.75        422.67         2.49 o
   4   1  15        101.61        102.85         1.31 o
   5   1  15         83.75         83.76         1.15 o
   6   1  15         78.92         77.21         1.16 o
   7   1  15          1.45          2.57         0.50 o
   8   1  15         36.73         42.51         0.98 o
   9   1  15        258.29        256.53         2.17 o
  10   1  15        254.03        245.66         2.10 o
  11   1  15         24.02         25.01         0.84 o
  12   1  15         12.03         15.98         0.76 o
  13   1  15         92.12         95.42         1.55 o
  14   1  15         66.00         67.61         1.45 o
 -14   2  15         95.73         92.82         1.67 o
 -13   2  15        132.72        140.72         2.03 o
 -12   2  15         71.15         69.86         1.38 o
 -11   2  15         37.70         39.13         1.00 o
 -10   2  15        117.43        109.35         1.57 o
  -9   2  15         52.75         58.03         1.17 o
  -8   2  15         94.63         92.83         1.38 o
  -7   2  15          8.15          8.94         0.58 o
  -6   2  15         11.35          9.93         0.59 o
  -5   2  15        281.66        273.08         2.16 o
  -4   2  15        304.37        300.57         2.13 o
  -3   2  15        665.03        679.10         2.97 o
  -2   2  15         89.15         95.17         1.19 o
  -1   2  15        194.41        195.64         1.61 o
   0   2  15       1425.03       1385.78         4.30 o
   1   2  15        196.49        193.81         1.60 o
   2   2  15         90.18         97.58         1.17 o
   3   2  15        657.06        672.91         2.94 o
   4   2  15        305.70        301.98         2.05 o
   5   2  15        285.49        273.62         2.02 o
   6   2  15         12.68         11.65         0.60 o
   7   2  15          7.65          9.42         0.60 o
   8   2  15         95.82         95.72         1.36 o
   9   2  15         55.01         59.34         1.08 o
  10   2  15        120.08        111.99         1.50 o
  11   2  15         38.04         38.73         0.99 o
  12   2  15         69.41         71.61         1.34 o
  13   2  15        129.26        135.56         1.88 o
  14   2  15         96.43         90.21         1.57 o
 -14   3  15        159.65        154.10         2.11 o
 -13   3  15          4.49          5.40         0.76 o
 -12   3  15          9.45         11.60         0.78 o
 -11   3  15        108.20        109.49         1.54 o
 -10   3  15         16.92         18.02         0.77 o
  -9   3  15         94.25         91.64         1.50 o
  -8   3  15         63.24         63.32         1.18 o
  -7   3  15         67.06         65.69         1.14 o
  -6   3  15        715.83        717.56         3.51 o
  -5   3  15         17.15         20.53         0.69 o
  -4   3  15        433.84        430.59         2.47 o
  -3   3  15        477.52        472.69         2.82 o
  -2   3  15        206.64        199.73         1.61 o
  -1   3  15        135.42        137.39         1.36 o
   0   3  15         12.49         14.95         0.62 o
   1   3  15        135.67        135.10         1.38 o
   2   3  15        204.35        196.03         1.59 o
   3   3  15        472.15        464.59         2.46 o
   4   3  15        448.98        440.97         2.43 o
   5   3  15         16.21         19.74         0.69 o
   6   3  15        708.73        712.54         3.26 o
   7   3  15         69.26         67.72         1.09 o
   8   3  15         61.86         63.24         1.09 o
   9   3  15         95.45         91.49         1.28 o
  10   3  15         17.97         18.21         0.71 o
  11   3  15        106.29        108.01         1.58 o
  12   3  15          9.52         12.26         0.78 o
  13   3  15          4.47          4.35         0.67 o
  14   3  15        155.09        149.47         2.05 o
 -14   4  15         10.51         13.05         0.91 o
 -13   4  15         72.43         72.17         1.57 o
 -12   4  15         94.61         87.41         1.62 o
 -11   4  15         85.74         86.60         1.53 o
 -10   4  15        148.02        147.87         1.91 o
  -9   4  15        284.75        271.81         2.48 o
  -8   4  15          3.41          4.54         0.57 o
  -7   4  15         49.55         48.05         1.04 o
  -6   4  15        217.54        227.26         2.02 o
  -5   4  15         82.21         86.84         1.24 o
  -4   4  15        143.18        143.80         1.52 o
  -3   4  15        171.22        162.47         1.62 o
  -2   4  15         17.05         22.11         0.68 o
  -1   4  15        680.87        671.52         3.18 o
   0   4  15        497.47        496.06         2.72 o
   1   4  15        674.51        662.50         3.09 o
   2   4  15         16.14         20.23         0.65 o
   3   4  15        169.23        161.37         1.55 o
   4   4  15        142.02        142.12         1.52 o
   5   4  15         82.94         84.37         1.25 o
   6   4  15        213.12        224.66         2.03 o
   7   4  15         50.39         44.86         0.99 o
   8   4  15          3.61          5.37         0.54 o
   9   4  15        281.61        263.33         2.26 o
  10   4  15        148.68        149.79         1.73 o
  11   4  15         82.40         84.75         1.42 o
  12   4  15         97.58         89.26         1.51 o
  13   4  15         72.09         71.45         1.41 o
  14   4  15         10.01         11.83         0.85 o
 -14   5  15          6.35          8.51         0.87 o
 -13   5  15          1.12          2.85         0.79 o
 -12   5  15        129.54        129.25         2.15 o
 -11   5  15         15.01         18.54         0.95 o
 -10   5  15         10.32         15.61         0.86 o
  -9   5  15         94.75         92.66         1.55 o
  -8   5  15        216.03        222.73         2.29 o
  -7   5  15        242.73        227.42         2.17 o
  -6   5  15        126.75        125.98         1.58 o
  -5   5  15        279.31        289.79         2.20 o
  -4   5  15         15.85         16.62         0.69 o
  -3   5  15         99.95        102.49         1.37 o
  -2   5  15        322.74        320.66         2.33 o
  -1   5  15        490.08        479.28         2.78 o
   0   5  15         51.57         54.80         1.02 o
   1   5  15        503.00        488.63         2.82 o
   2   5  15        322.12        319.62         2.27 o
   3   5  15        100.97        104.48         1.35 o
   4   5  15         16.04         16.84         0.69 o
   5   5  15        280.02        287.54         2.24 o
   6   5  15        124.97        123.68         1.50 o
   7   5  15        241.93        227.84         2.10 o
   8   5  15        223.12        227.43         2.06 o
   9   5  15         94.05         88.80         1.40 o
  10   5  15         10.47         15.37         0.76 o
  11   5  15         15.82         18.03         0.84 o
  12   5  15        129.18        126.12         1.81 o
  13   5  15          1.16          3.08         0.65 o
  14   5  15          5.66          7.40         0.75 o
 -14   6  15        115.83        119.33         2.17 o
 -13   6  15         12.31         12.71         0.94 o
 -12   6  15         97.16         92.58         1.80 o
 -11   6  15         50.74         52.57         1.35 o
 -10   6  15         97.43         95.03         1.68 o
  -9   6  15         63.72         66.24         1.31 o
  -8   6  15        136.66        135.50         1.76 o
  -7   6  15        127.27        134.62         1.77 o
  -6   6  15        187.75        183.91         1.91 o
  -5   6  15        195.44        194.95         1.93 o
  -4   6  15         94.55         92.65         1.40 o
  -3   6  15         95.19         94.72         1.40 o
  -2   6  15        932.17        920.62         4.05 o
  -1   6  15         13.61         15.00         0.68 o
   0   6  15          1.70          5.03         0.52 o
   1   6  15         14.33         14.80         0.68 o
   2   6  15        917.11        903.59         3.77 o
   3   6  15         95.92         97.95         1.34 o
   4   6  15         96.66         94.90         1.37 o
   5   6  15        196.22        196.59         1.97 o
   6   6  15        187.58        184.61         1.87 o
   7   6  15        124.40        128.99         1.57 o
   8   6  15        140.93        140.80         1.69 o
   9   6  15         66.60         69.21         1.33 o
  10   6  15         95.66         91.53         1.50 o
  11   6  15         49.50         51.24         1.21 o
  12   6  15         95.35         90.70         1.52 o
  13   6  15         12.60         12.63         0.78 o
  14   6  15        118.74        122.05         1.83 o
 -14   7  15         95.88         94.10         1.93 o
 -13   7  15         41.29         41.72         1.31 o
 -12   7  15        105.11        102.98         1.86 o
 -11   7  15          5.29          8.43         0.83 o
 -10   7  15         30.08         32.47         1.11 o
  -9   7  15         26.68         23.56         0.89 o
  -8   7  15        217.06        214.61         2.23 o
  -7   7  15         11.22         14.20         0.72 o
  -6   7  15         59.29         54.52         1.13 o
  -5   7  15        548.28        554.10         3.49 o
  -4   7  15        248.04        238.73         2.16 o
  -3   7  15         91.42         89.15         1.33 o
  -2   7  15         88.52         84.75         1.32 o
  -1   7  15         42.05         38.20         0.96 o
   0   7  15        441.83        448.54         2.88 o
   1   7  15         43.40         40.12         0.93 o
   2   7  15         88.83         84.96         1.28 o
   3   7  15         89.26         86.77         1.31 o
   4   7  15        245.79        230.28         2.11 o
   5   7  15        549.37        551.58         3.30 o
   6   7  15         62.77         57.15         1.18 o
   7   7  15         11.13         13.28         0.68 o
   8   7  15        217.48        214.21         2.08 o
   9   7  15         27.56         25.31         0.90 o
  10   7  15         29.78         29.94         0.98 o
  11   7  15          4.77          7.70         0.72 o
  12   7  15        103.18        103.34         1.69 o
  13   7  15         39.14         38.27         1.10 o
  14   7  15         97.47         90.57         1.64 o
 -14   8  15          1.30          3.08         0.81 o
 -13   8  15         86.32         82.14         1.76 o
 -12   8  15         20.45         25.99         1.11 o
 -11   8  15        192.83        203.60         2.47 o
 -10   8  15         14.02         16.38         0.86 o
  -9   8  15         50.15         46.00         1.18 o
  -8   8  15        298.59        297.56         2.53 o
  -7   8  15        205.12        206.20         2.13 o
  -6   8  15         39.61         40.26         1.01 o
  -5   8  15         86.37         82.95         1.40 o
  -4   8  15         16.68         18.40         0.76 o
  -3   8  15         98.88         87.94         1.46 o
  -2   8  15         16.05         17.08         0.70 o
  -1   8  15         18.31         21.59         0.81 o
   0   8  15        281.96        270.51         2.40 o
   1   8  15         18.36         20.98         0.74 o
   2   8  15         15.13         15.88         0.68 o
   3   8  15        101.91         92.42         1.40 o
   4   8  15         17.78         19.79         0.78 o
   5   8  15         85.26         81.03         1.36 o
   6   8  15         39.18         41.12         1.02 o
   7   8  15        211.00        214.23         2.16 o
   8   8  15        296.75        292.57         2.45 o
   9   8  15         48.87         46.15         1.12 o
  10   8  15         14.31         16.94         0.83 o
  11   8  15        187.53        193.33         2.28 o
  12   8  15         20.15         24.46         1.00 o
  13   8  15         86.13         82.97         1.66 o
  14   8  15          1.21          3.55         0.74 o
 -14   9  15         43.02         48.94         1.53 o
 -13   9  15        103.51        102.42         2.02 o
 -12   9  15         29.88         34.62         1.24 o
 -11   9  15        152.92        147.50         2.09 o
 -10   9  15        237.01        243.75         2.54 o
  -9   9  15         65.63         60.18         1.33 o
  -8   9  15         32.94         32.97         1.02 o
  -7   9  15        148.39        149.64         1.91 o
  -6   9  15          5.54          5.19         0.63 o
  -5   9  15        251.42        257.72         2.38 o
  -4   9  15         39.10         39.75         1.05 o
  -3   9  15         12.21         17.29         0.75 o
  -2   9  15         78.69         74.92         1.29 o
  -1   9  15        162.56        162.38         1.85 o
   0   9  15         42.11         41.74         1.04 o
   1   9  15        162.07        160.71         1.75 o
   2   9  15         76.56         75.92         1.32 o
   3   9  15         12.81         15.79         0.71 o
   4   9  15         40.03         40.06         1.05 o
   5   9  15        251.40        255.92         2.36 o
   6   9  15          6.23          7.25         0.63 o
   7   9  15        155.45        152.31         1.84 o
   8   9  15         31.88         30.68         0.94 o
   9   9  15         67.51         63.15         1.25 o
  10   9  15        235.95        239.43         2.38 o
  11   9  15        154.79        143.23         1.91 o
  12   9  15         30.00         32.12         1.09 o
  13   9  15        105.04        100.30         1.82 o
  14   9  15         41.78         47.90         1.40 o
 -14  10  15         63.59         64.95         1.76 o
 -13  10  15         15.64         14.27         1.02 o
 -12  10  15         13.12         12.60         0.94 o
 -11  10  15         61.94         64.26         1.61 o
 -10  10  15         41.39         38.67         1.15 o
  -9  10  15        120.08        114.66         1.82 o
  -8  10  15         43.65         41.83         1.19 o
  -7  10  15         70.15         73.15         1.44 o
  -6  10  15         50.61         49.83         1.18 o
  -5  10  15         30.22         31.68         1.01 o
  -4  10  15        471.33        470.56         3.19 o
  -3  10  15          6.10          6.93         0.63 o
  -2  10  15          9.31          7.55         0.65 o
  -1  10  15         53.86         55.92         1.15 o
   0  10  15         10.28          9.58         0.65 o
   1  10  15         55.68         55.60         1.13 o
   2  10  15          9.92          9.40         0.65 o
   3  10  15          6.53          7.82         0.63 o
   4  10  15        472.45        463.34         3.11 o
   5  10  15         29.21         29.43         0.93 o
   6  10  15         52.55         52.75         1.19 o
   7  10  15         68.81         72.16         1.38 o
   8  10  15         43.24         40.70         1.07 o
   9  10  15        122.53        117.93         1.69 o
  10  10  15         41.78         35.53         1.14 o
  11  10  15         61.39         63.23         1.35 o
  12  10  15         12.93         13.99         0.84 o
  13  10  15         15.60         16.84         0.94 o
  14  10  15         64.83         66.01         1.54 o
 -14  11  15         23.78         26.03         1.22 o
 -13  11  15         74.74         74.63         1.80 o
 -12  11  15         64.27         70.79         1.70 o
 -11  11  15         61.45         62.31         1.49 o
 -10  11  15         97.55         94.26         1.75 o
  -9  11  15          1.52          2.93         0.74 o
  -8  11  15         15.85         16.61         0.96 o
  -7  11  15         86.58         94.90         1.77 o
  -6  11  15        163.04        157.88         2.06 o
  -5  11  15         35.86         38.24         1.09 o
  -4  11  15         79.34         83.69         1.43 o
  -3  11  15         10.34         10.06         0.71 o
  -2  11  15         24.61         25.10         0.91 o
  -1  11  15        314.18        288.50         2.49 o
   0  11  15        170.07        171.53         1.94 o
   1  11  15        316.30        290.20         2.48 o
   2  11  15         24.63         23.22         0.83 o
   3  11  15         10.29         11.70         0.71 o
   4  11  15         78.19         82.30         1.37 o
   5  11  15         37.12         41.14         1.05 o
   6  11  15        166.44        158.78         1.92 o
   7  11  15         87.21         92.65         1.50 o
   8  11  15         15.83         13.92         0.80 o
   9  11  15          1.60          2.01         0.63 o
  10  11  15         99.64         94.90         1.63 o
  11  11  15         62.20         63.23         1.41 o
  12  11  15         62.31         65.54         1.47 o
  13  11  15         76.44         77.89         1.65 o
  14  11  15         24.31         24.31         1.07 o
 -14  12  15          0.87          1.32         0.82 o
 -13  12  15          8.83         11.16         1.02 o
 -12  12  15         74.13         73.59         1.73 o
 -11  12  15         43.48         44.98         1.33 o
 -10  12  15         54.17         51.65         1.43 o
  -9  12  15         96.58         95.74         1.84 o
  -8  12  15        127.55        125.21         2.10 o
  -7  12  15         64.49         66.42         1.57 o
  -6  12  15         36.19         36.34         1.25 o
  -5  12  15         12.65         14.21         0.84 o
  -4  12  15        123.15        131.95         1.90 o
  -3  12  15        180.50        172.12         2.13 o
  -2  12  15         43.46         42.53         1.16 o
  -1  12  15         42.60         43.00         1.15 o
   0  12  15        105.04        103.20         1.57 o
   1  12  15         41.67         44.31         1.13 o
   2  12  15         42.60         40.28         1.08 o
   3  12  15        176.88        167.14         2.01 o
   4  12  15        123.94        129.90         1.77 o
   5  12  15         12.88         12.08         0.73 o
   6  12  15         37.64         37.15         1.08 o
   7  12  15         65.54         63.74         1.35 o
   8  12  15        129.18        126.25         1.78 o
   9  12  15         93.39         92.25         1.62 o
  10  12  15         55.68         50.45         1.32 o
  11  12  15         42.52         43.74         1.28 o
  12  12  15         74.96         77.77         1.66 o
  13  12  15          8.79         12.08         0.93 o
  14  12  15          0.82          1.49         0.78 o
 -14  13  15          6.62          8.79         0.97 o
 -13  13  15         17.35         15.15         1.10 o
 -12  13  15          8.86          8.41         0.93 o
 -11  13  15          7.73          8.52         0.91 o
 -10  13  15         14.45         16.76         1.09 o
  -9  13  15         97.30         94.94         2.03 o
  -8  13  15         49.33         47.45         1.47 o
  -7  13  15         31.01         29.97         1.22 o
  -6  13  15        151.27        153.37         2.38 o
  -5  13  15         20.07         23.80         1.00 o
  -4  13  15         47.26         41.52         1.22 o
  -3  13  15        160.00        159.69         2.14 o
  -2  13  15         16.30         19.02         0.89 o
  -1  13  15         26.43         25.90         0.98 o
   0  13  15         16.82         16.78         0.85 o
   1  13  15         26.18         25.66         0.97 o
   2  13  15         17.33         18.40         0.86 o
   3  13  15        163.15        157.01         2.10 o
   4  13  15         46.74         44.13         1.14 o
   5  13  15         19.50         24.58         0.93 o
   6  13  15        145.95        148.83         1.94 o
   7  13  15         32.88         31.83         1.07 o
   8  13  15         47.94         46.20         1.22 o
   9  13  15         97.36         92.80         1.64 o
  10  13  15         14.17         16.39         1.00 o
  11  13  15          8.40          9.75         0.88 o
  12  13  15          9.48          9.08         0.87 o
  13  13  15         17.12         13.84         0.98 o
  14  13  15          6.61          6.10         0.88 o
 -14  14  15         19.02         12.85         4.89 o
 -13  14  15          7.48          8.26         0.98 o
 -12  14  15        124.64        122.21         2.42 o
 -11  14  15         15.52         16.59         1.06 o
 -10  14  15          4.45          5.48         0.92 o
  -9  14  15          1.53          3.31         0.85 o
  -8  14  15          1.36          3.44         1.17 o
  -7  14  15          7.15          8.85         0.93 o
  -6  14  15          6.62          8.70         0.92 o
  -5  14  15         64.04         66.30         1.56 o
  -4  14  15         34.24         33.92         1.15 o
  -3  14  15          4.21          5.93         0.91 o
  -2  14  15         78.14         80.11         1.54 o
  -1  14  15         81.87         77.82         1.52 o
   0  14  15        261.62        241.29         2.56 o
   1  14  15         82.73         76.73         1.55 o
   2  14  15         76.48         76.86         1.53 o
   3  14  15          4.10          5.63         0.74 o
   4  14  15         33.79         32.58         1.09 o
   5  14  15         63.93         65.30         1.42 o
   6  14  15          6.86          9.57         0.80 o
   7  14  15          7.09          8.80         0.75 o
   8  14  15          1.19          2.13         0.68 o
   9  14  15          1.62          3.73         0.74 o
  10  14  15          4.75          5.32         0.77 o
  11  14  15         15.34         16.13         1.01 o
  12  14  15        124.85        121.04         2.23 o
  13  14  15          7.46          9.32         0.94 o
 -12  15  15          1.74          3.76         0.93 o
 -11  15  15          8.90          8.47         0.95 o
 -10  15  15         16.61         15.11         1.05 o
  -9  15  15         14.31         14.76         1.04 o
  -8  15  15         30.04         34.36         1.39 o
  -7  15  15         34.28         37.03         1.39 o
  -6  15  15         36.66         36.22         1.32 o
  -5  15  15         46.36         43.15         1.36 o
  -4  15  15         44.63         45.49         1.35 o
  -3  15  15        112.00        120.68         1.89 o
  -2  15  15         29.17         31.13         1.12 o
  -1  15  15         27.02         27.00         1.05 o
   0  15  15          0.42          1.50         0.75 o
   1  15  15         27.74         28.29         1.08 o
   2  15  15         29.85         30.92         1.07 o
   3  15  15        115.66        123.00         1.88 o
   4  15  15         43.92         42.90         1.26 o
   5  15  15         45.80         43.43         1.23 o
   6  15  15         36.55         34.33         1.13 o
   7  15  15         34.60         37.38         1.17 o
   8  15  15         29.82         32.54         1.16 o
   9  15  15         14.53         14.93         0.99 o
  10  15  15         17.08         16.96         0.98 o
  11  15  15          8.74          9.09         0.83 o
  12  15  15          1.75          2.81         0.84 o
   0   0  16          3.62          3.87         0.71 o
   1   0  16        433.03        419.17         2.63 o
   2   0  16        205.57        221.97         1.94 o
   3   0  16         37.01         42.86         0.93 o
   4   0  16        615.37        622.30         3.30 o
   5   0  16        128.00        121.97         1.58 o
   6   0  16        175.32        176.12         1.83 o
   7   0  16         30.77         33.11         1.00 o
   8   0  16        167.28        159.41         1.88 o
   9   0  16         54.26         48.17         1.09 o
  10   0  16         19.26         23.72         0.87 o
  11   0  16         15.37         16.45         0.83 o
  12   0  16         51.56         49.83         1.19 o
  13   0  16          0.65          1.93         0.70 o
  14   0  16          7.89         11.84         0.87 o
  15   0  16        140.33        139.50         2.19 o
 -15   1  16         71.08         74.52         1.65 o
 -14   1  16         91.47         93.61         1.77 o
 -13   1  16         16.71         18.53         0.96 o
 -12   1  16        237.19        231.24         2.47 o
 -11   1  16        114.98        111.41         1.67 o
 -10   1  16         25.12         24.39         0.89 o
  -9   1  16         69.09         69.62         1.30 o
  -8   1  16        137.46        127.15         1.68 o
  -7   1  16        143.81        146.41         1.75 o
  -6   1  16        101.66        105.68         1.50 o
  -5   1  16        152.02        144.74         1.69 o
  -4   1  16        244.73        243.68         2.10 o
  -3   1  16        283.29        284.38         2.17 o
  -2   1  16        199.53        197.48         1.84 o
  -1   1  16         41.65         45.77         0.91 o
   0   1  16         99.07        101.30         1.32 o
   1   1  16         41.58         46.42         0.94 o
   2   1  16        194.65        197.96         1.84 o
   3   1  16        280.95        286.43         2.20 o
   4   1  16        242.00        236.68         2.06 o
   5   1  16        153.83        146.46         1.69 o
   6   1  16        100.92        103.87         1.43 o
   7   1  16        144.55        142.19         1.68 o
   8   1  16        139.05        131.65         1.64 o
   9   1  16         68.16         71.36         1.25 o
  10   1  16         26.03         25.94         0.87 o
  11   1  16        114.97        113.55         1.61 o
  12   1  16        237.84        230.75         2.29 o
  13   1  16         15.62         16.39         0.84 o
  14   1  16         92.08         92.82         1.68 o
  15   1  16         71.61         72.48         1.62 o
 -15   2  16          4.10          4.69         0.82 o
 -14   2  16          9.46         11.82         0.89 o
 -13   2  16          5.60          7.69         0.80 o
 -12   2  16         53.53         60.39         1.41 o
 -11   2  16         53.14         52.01         1.24 o
 -10   2  16        161.07        155.11         1.91 o
  -9   2  16        153.47        158.08         1.97 o
  -8   2  16        432.19        423.62         3.04 o
  -7   2  16          3.52          5.62         0.61 o
  -6   2  16        111.77        108.18         1.54 o
  -5   2  16         98.59         95.46         1.37 o
  -4   2  16         18.35         17.77         0.69 o
  -3   2  16        101.74        101.80         1.38 o
  -2   2  16        232.43        228.64         1.90 o
  -1   2  16         67.33         71.61         1.12 o
   0   2  16        719.60        698.25         3.47 o
   1   2  16         66.78         71.62         1.11 o
   2   2  16        235.68        229.10         1.89 o
   3   2  16        104.98        105.48         1.37 o
   4   2  16         18.32         18.15         0.69 o
   5   2  16         98.48         94.46         1.32 o
   6   2  16        107.86        105.84         1.47 o
   7   2  16          3.19          5.03         0.60 o
   8   2  16        435.11        420.82         2.91 o
   9   2  16        157.29        165.66         2.08 o
  10   2  16        162.41        158.77         1.86 o
  11   2  16         52.29         54.16         1.19 o
  12   2  16         54.18         62.41         1.29 o
  13   2  16          5.86          8.79         0.77 o
  14   2  16          9.30         12.28         0.87 o
  15   2  16          4.00          3.22         0.78 o
 -15   3  16         34.76         34.43         1.24 o
 -14   3  16         61.25         63.63         1.54 o
 -13   3  16          8.72         10.28         0.83 o
 -12   3  16         47.73         44.93         1.25 o
 -11   3  16        100.04         98.42         1.57 o
 -10   3  16         15.57         16.06         0.80 o
  -9   3  16        305.83        318.68         2.77 o
  -8   3  16         86.27         83.18         1.41 o
  -7   3  16        100.28         99.57         1.46 o
  -6   3  16        187.88        186.82         1.90 o
  -5   3  16        112.12        110.38         1.45 o
  -4   3  16         33.47         35.40         0.86 o
  -3   3  16        117.05        107.78         1.35 o
  -2   3  16        195.85        198.90         1.76 o
  -1   3  16        138.90        132.36         1.52 o
   0   3  16        147.17        151.05         1.64 o
   1   3  16        135.33        130.98         1.47 o
   2   3  16        191.53        193.72         1.76 o
   3   3  16        117.50        109.03         1.31 o
   4   3  16         34.13         35.57         0.86 o
   5   3  16        109.26        107.95         1.38 o
   6   3  16        194.06        184.71         1.76 o
   7   3  16         99.74         97.31         1.36 o
   8   3  16         81.05         78.29         1.32 o
   9   3  16        308.40        321.07         2.53 o
  10   3  16         15.08         17.32         0.77 o
  11   3  16         99.83         95.95         1.55 o
  12   3  16         48.51         44.47         1.21 o
  13   3  16          9.86         13.75         0.85 o
  14   3  16         61.58         62.70         1.49 o
  15   3  16         33.04         32.85         1.13 o
 -15   4  16         39.35         43.09         1.42 o
 -14   4  16          1.80          4.06         0.83 o
 -13   4  16         46.53         52.57         1.44 o
 -12   4  16         85.61         83.34         1.66 o
 -11   4  16         37.83         41.02         1.15 o
 -10   4  16          3.03          7.13         0.73 o
  -9   4  16         23.57         23.74         0.92 o
  -8   4  16         40.39         34.40         0.98 o
  -7   4  16         25.08         27.43         0.91 o
  -6   4  16         35.93         36.48         1.01 o
  -5   4  16        193.92        191.01         1.92 o
  -4   4  16        444.08        444.62         2.84 o
  -3   4  16        683.33        669.89         3.41 o
  -2   4  16        205.13        217.94         2.00 o
  -1   4  16        100.85        109.24         1.45 o
   0   4  16         99.81         99.06         1.41 o
   1   4  16        100.89        106.53         1.43 o
   2   4  16        207.64        214.61         1.88 o
   3   4  16        687.27        668.42         3.33 o
   4   4  16        437.89        433.47         2.64 o
   5   4  16        190.87        185.02         1.86 o
   6   4  16         37.42         38.37         0.94 o
   7   4  16         24.06         26.87         0.85 o
   8   4  16         39.87         34.82         0.98 o
   9   4  16         22.42         22.65         0.87 o
  10   4  16          2.82          5.85         0.64 o
  11   4  16         37.87         40.46         1.09 o
  12   4  16         85.96         83.85         1.59 o
  13   4  16         45.47         50.14         1.35 o
  14   4  16          1.51          3.16         0.77 o
  15   4  16         38.38         41.62         1.26 o
 -15   5  16        164.58        168.60         2.61 o
 -14   5  16         26.05         28.92         1.27 o
 -13   5  16        169.50        172.70         2.56 o
 -12   5  16         79.43         86.32         1.85 o
 -11   5  16        105.27        107.51         1.86 o
 -10   5  16        275.53        282.01         2.86 o
  -9   5  16         71.50         73.20         1.46 o
  -8   5  16         32.49         35.14         1.06 o
  -7   5  16        220.00        221.16         2.19 o
  -6   5  16         26.75         30.14         0.93 o
  -5   5  16         39.74         38.86         1.05 o
  -4   5  16         31.36         29.20         0.88 o
  -3   5  16         40.72         42.27         0.99 o
  -2   5  16        157.71        165.36         1.85 o
  -1   5  16        196.22        197.29         1.96 o
   0   5  16         39.00         41.19         0.95 o
   1   5  16        193.70        194.95         1.88 o
   2   5  16        158.65        165.96         1.69 o
   3   5  16         42.01         43.81         0.98 o
   4   5  16         31.36         29.02         0.91 o
   5   5  16         36.93         35.33         0.93 o
   6   5  16         27.30         28.97         0.88 o
   7   5  16        218.53        217.15         2.12 o
   8   5  16         33.14         33.94         0.97 o
   9   5  16         68.04         66.77         1.29 o
  10   5  16        278.47        276.12         2.50 o
  11   5  16        102.65        104.33         1.68 o
  12   5  16         77.52         82.00         1.54 o
  13   5  16        167.32        167.42         2.15 o
  14   5  16         25.95         28.10         1.11 o
  15   5  16        162.77        163.60         2.28 o
 -15   6  16         12.32         18.08         1.26 o
 -14   6  16         16.37         19.88         1.11 o
 -13   6  16          2.85          4.31         0.95 o
 -12   6  16         94.78         96.83         1.91 o
 -11   6  16         75.92         80.01         1.73 o
 -10   6  16         46.51         52.22         1.36 o
  -9   6  16         52.56         59.32         1.30 o
  -8   6  16        184.69        194.67         2.24 o
  -7   6  16        128.74        124.63         1.77 o
  -6   6  16        116.25        118.42         1.67 o
  -5   6  16         22.01         27.85         0.96 o
  -4   6  16        161.71        155.03         1.89 o
  -3   6  16        147.88        149.19         1.79 o
  -2   6  16        114.26        120.93         1.65 o
  -1   6  16        266.88        265.24         2.28 o
   0   6  16          0.23          1.54         0.56 o
   1   6  16        271.27        268.67         2.25 o
   2   6  16        115.77        119.91         1.53 o
   3   6  16        146.61        144.41         1.63 o
   4   6  16        159.63        154.11         1.81 o
   5   6  16         22.51         27.72         0.91 o
   6   6  16        113.18        115.99         1.59 o
   7   6  16        132.40        132.26         1.73 o
   8   6  16        179.40        187.59         2.19 o
   9   6  16         52.83         58.99         1.26 o
  10   6  16         46.66         49.76         1.20 o
  11   6  16         76.77         74.62         1.46 o
  12   6  16         94.20         95.12         1.68 o
  13   6  16          2.75          4.05         0.71 o
  14   6  16         15.99         17.95         0.94 o
  15   6  16         12.16         13.43         0.88 o
 -15   7  16          8.60          9.35         1.02 o
 -14   7  16         43.62         43.18         1.46 o
 -13   7  16          7.52          7.11         0.86 o
 -12   7  16         22.28         24.59         1.09 o
 -11   7  16        181.45        175.86         2.49 o
 -10   7  16         21.78         23.28         1.06 o
  -9   7  16        207.08        192.87         2.30 o
  -8   7  16         33.73         32.83         1.04 o
  -7   7  16          9.83         12.49         0.79 o
  -6   7  16          9.08         13.77         0.77 o
  -5   7  16        232.36        232.61         2.35 o
  -4   7  16        129.64        133.19         1.75 o
  -3   7  16         93.49         95.63         1.52 o
  -2   7  16        262.63        255.27         2.38 o
  -1   7  16        102.06        107.44         1.55 o
   0   7  16          6.66         11.00         0.66 o
   1   7  16        100.97        107.02         1.52 o
   2   7  16        264.59        257.68         2.28 o
   3   7  16         89.71         93.07         1.43 o
   4   7  16        128.06        134.55         1.70 o
   5   7  16        231.78        229.41         2.23 o
   6   7  16          8.86         12.49         0.72 o
   7   7  16          9.61         11.77         0.74 o
   8   7  16         34.48         36.76         1.06 o
   9   7  16        206.82        190.51         2.18 o
  10   7  16         21.51         23.37         0.94 o
  11   7  16        181.83        175.53         2.21 o
  12   7  16         22.19         22.73         0.98 o
  13   7  16          8.09          8.48         0.79 o
  14   7  16         43.61         41.86         1.28 o
  15   7  16          8.19          9.58         0.82 o
 -15   8  16         44.07         43.57         1.64 o
 -14   8  16         17.19         20.72         1.11 o
 -13   8  16         59.32         58.73         1.53 o
 -12   8  16         25.78         25.94         1.13 o
 -11   8  16        166.09        163.34         2.25 o
 -10   8  16         59.35         63.42         1.45 o
  -9   8  16         11.74         13.79         0.87 o
  -8   8  16          8.30          9.12         0.74 o
  -7   8  16          9.40          9.90         0.73 o
  -6   8  16         36.57         34.59         1.04 o
  -5   8  16        100.28        100.15         1.57 o
  -4   8  16         54.43         50.81         1.17 o
  -3   8  16        127.01        124.14         1.68 o
  -2   8  16         32.54         35.84         0.98 o
  -1   8  16        489.61        485.34         3.22 o
   0   8  16        204.98        218.09         2.19 o
   1   8  16        495.48        494.42         3.09 o
   2   8  16         32.27         34.71         0.96 o
   3   8  16        128.67        127.40         1.71 o
   4   8  16         53.27         49.90         1.18 o
   5   8  16         99.51         98.35         1.53 o
   6   8  16         35.37         31.54         0.98 o
   7   8  16          9.22          9.47         0.75 o
   8   8  16          9.08          9.13         0.73 o
   9   8  16         12.14         13.45         0.78 o
  10   8  16         60.11         60.23         1.35 o
  11   8  16        167.43        158.88         2.14 o
  12   8  16         25.64         24.43         1.05 o
  13   8  16         58.52         61.27         1.50 o
  14   8  16         16.62         21.67         1.05 o
  15   8  16         44.24         43.56         1.36 o
 -15   9  16         39.36         39.97         1.52 o
 -14   9  16         83.43         84.14         1.91 o
 -13   9  16         36.58         33.64         1.25 o
 -12   9  16         53.80         52.56         1.51 o
 -11   9  16         15.54         18.47         0.97 o
 -10   9  16         92.39         97.13         1.77 o
  -9   9  16         39.11         38.50         1.21 o
  -8   9  16          9.38         13.76         0.84 o
  -7   9  16        204.75        216.94         2.50 o
  -6   9  16        149.44        145.70         1.93 o
  -5   9  16        109.80        110.27         1.68 o
  -4   9  16         57.94         55.74         1.24 o
  -3   9  16         97.65         98.40         1.51 o
  -2   9  16         88.14         87.96         1.48 o
  -1   9  16         21.02         22.95         0.86 o
   0   9  16         47.08         53.45         1.20 o
   1   9  16         20.44         23.37         0.86 o
   2   9  16         86.54         88.98         1.44 o
   3   9  16         96.51         94.06         1.56 o
   4   9  16         60.97         60.55         1.29 o
   5   9  16        107.21        108.71         1.67 o
   6   9  16        152.36        150.85         1.94 o
   7   9  16        204.79        214.95         2.37 o
   8   9  16          9.62         13.23         0.83 o
   9   9  16         37.61         36.15         1.09 o
  10   9  16         92.35         95.13         1.59 o
  11   9  16         15.01         14.30         0.86 o
  12   9  16         55.87         53.40         1.39 o
  13   9  16         36.06         33.49         1.25 o
  14   9  16         83.35         80.04         1.75 o
  15   9  16         39.34         39.47         1.35 o
 -15  10  16          5.94          7.33         0.92 o
 -14  10  16          0.48          1.33         0.85 o
 -13  10  16          4.15          4.34         0.87 o
 -12  10  16         31.13         32.55         1.22 o
 -11  10  16          0.42          1.19         0.82 o
 -10  10  16         33.19         32.70         1.15 o
  -9  10  16         49.50         53.33         1.38 o
  -8  10  16         17.09         19.91         0.96 o
  -7  10  16         56.48         53.01         1.35 o
  -6  10  16        248.00        247.63         2.52 o
  -5  10  16         43.53         41.38         1.21 o
  -4  10  16        201.44        181.57         2.22 o
  -3  10  16         44.95         49.38         1.17 o
  -2  10  16         77.34         83.49         1.45 o
  -1  10  16        364.22        359.62         2.91 o
   0  10  16         10.24         14.81         0.79 o
   1  10  16        366.07        359.02         2.95 o
   2  10  16         78.50         83.53         1.47 o
   3  10  16         46.02         50.14         1.16 o
   4  10  16        201.06        179.85         2.13 o
   5  10  16         43.18         42.79         1.19 o
   6  10  16        243.46        245.60         2.63 o
   7  10  16         55.05         49.85         1.24 o
   8  10  16         16.56         19.45         0.87 o
   9  10  16         48.24         49.17         1.21 o
  10  10  16         34.00         34.26         1.12 o
  11  10  16          0.47          1.72         0.71 o
  12  10  16         31.48         32.87         1.16 o
  13  10  16          4.71          6.01         0.83 o
  14  10  16          0.49          2.31         0.81 o
  15  10  16          5.90          6.34         0.85 o
 -15  11  16          7.97          7.16         0.91 o
 -14  11  16          7.14          7.54         0.92 o
 -13  11  16         17.63         17.56         1.09 o
 -12  11  16         45.34         48.95         1.52 o
 -11  11  16        115.22        114.95         2.12 o
 -10  11  16        124.66        131.97         2.08 o
  -9  11  16          0.64          2.72         0.89 o
  -8  11  16         12.87         13.94         0.93 o
  -7  11  16         42.72         40.08         1.54 o
  -6  11  16         47.10         52.84         1.36 o
  -5  11  16         38.21         44.30         1.27 o
  -4  11  16         81.04         83.10         1.59 o
  -3  11  16         25.05         25.92         0.97 o
  -2  11  16        135.59        125.59         1.80 o
  -1  11  16         86.57         84.64         1.51 o
   0  11  16        222.56        225.52         2.41 o
   1  11  16         86.83         89.03         1.61 o
   2  11  16        136.52        128.79         1.82 o
   3  11  16         24.87         25.93         0.91 o
   4  11  16         81.81         79.99         1.43 o
   5  11  16         39.01         43.46         1.17 o
   6  11  16         47.78         51.80         1.30 o
   7  11  16         43.80         40.00         1.11 o
   8  11  16         13.15         13.61         0.80 o
   9  11  16          0.71          2.04         0.69 o
  10  11  16        122.87        123.92         1.93 o
  11  11  16        114.68        113.46         1.85 o
  12  11  16         44.71         45.86         1.32 o
  13  11  16         17.37         17.88         1.05 o
  14  11  16          7.22          6.81         0.83 o
  15  11  16          7.68          7.67         0.82 o
 -14  12  16          2.23          3.09         0.89 o
 -13  12  16         56.95         54.33         1.61 o
 -12  12  16          5.94          6.62         0.92 o
 -11  12  16         80.73         80.59         1.85 o
 -10  12  16          1.10          1.50         0.82 o
  -9  12  16         69.19         70.69         1.70 o
  -8  12  16         42.00         44.75         1.41 o
  -7  12  16         18.71         19.18         1.05 o
  -6  12  16         94.77        102.42         1.89 o
  -5  12  16        191.85        199.67         2.63 o
  -4  12  16          7.23         10.35         0.82 o
  -3  12  16        142.61        136.20         1.97 o
  -2  12  16         61.88         60.73         1.38 o
  -1  12  16         12.16         14.07         0.87 o
   0  12  16         66.28         62.86         1.32 o
   1  12  16         13.47         14.80         0.86 o
   2  12  16         59.42         61.05         1.40 o
   3  12  16        144.09        138.73         1.88 o
   4  12  16          7.44          9.39         0.76 o
   5  12  16        193.17        193.23         2.35 o
   6  12  16         92.86         99.73         1.71 o
   7  12  16         19.02         21.03         0.94 o
   8  12  16         41.81         44.91         1.22 o
   9  12  16         69.36         66.20         1.43 o
  10  12  16          1.46          3.25         0.75 o
  11  12  16         83.88         81.39         1.74 o
  12  12  16          5.66          5.84         0.78 o
  13  12  16         57.15         53.76         1.50 o
  14  12  16          2.11          3.54         0.80 o
 -13  13  16         39.61         40.58         1.51 o
 -12  13  16         19.66         20.16         1.18 o
 -11  13  16          9.00         10.90         1.02 o
 -10  13  16          0.32          2.80         0.90 o
  -9  13  16         19.10         21.59         1.17 o
  -8  13  16         52.77         56.66         1.69 o
  -7  13  16         40.73         40.35         1.40 o
  -6  13  16         89.08         86.32         1.89 o
  -5  13  16         22.54         24.35         1.03 o
  -4  13  16         75.86         81.39         1.66 o
  -3  13  16        102.61        103.47         1.81 o
  -2  13  16        134.56        136.40         2.06 o
  -1  13  16         11.23         12.29         0.85 o
   0  13  16         67.50         75.59         1.57 o
   1  13  16         10.90         12.92         0.85 o
   2  13  16        133.18        134.29         2.04 o
   3  13  16        100.32         98.50         1.78 o
   4  13  16         77.23         77.51         1.54 o
   5  13  16         22.05         23.73         1.04 o
   6  13  16         90.87         84.50         1.60 o
   7  13  16         40.75         41.47         1.21 o
   8  13  16         53.34         54.53         1.33 o
   9  13  16         19.25         20.45         0.97 o
  10  13  16          0.38          1.19         0.74 o
  11  13  16          8.95         10.33         0.87 o
  12  13  16         19.56         18.07         1.07 o
  13  13  16         39.84         40.04         1.38 o
 -12  14  16         30.61         32.74         1.41 o
 -11  14  16          3.53          3.53         0.86 o
 -10  14  16         14.34         13.00         1.05 o
  -9  14  16         27.34         28.60         1.32 o
  -8  14  16         62.08         58.18         1.67 o
  -7  14  16         49.21         49.33         1.52 o
  -6  14  16         97.39         97.24         2.17 o
  -5  14  16         47.31         53.75         1.46 o
  -4  14  16         62.50         68.52         1.63 o
  -3  14  16          6.09          5.28         0.77 o
  -2  14  16         46.66         48.05         1.38 o
  -1  14  16         21.27         18.57         0.93 o
   0  14  16        110.16        109.37         1.85 o
   1  14  16         21.93         19.41         0.96 o
   2  14  16         46.24         47.32         1.30 o
   3  14  16          6.83          6.25         0.79 o
   4  14  16         64.72         71.27         1.62 o
   5  14  16         47.61         51.47         1.34 o
   6  14  16         97.38         93.95         1.76 o
   7  14  16         48.44         49.82         1.33 o
   8  14  16         63.10         65.06         1.46 o
   9  14  16         27.79         27.85         1.08 o
  10  14  16         14.08         13.57         0.96 o
  11  14  16          3.57          5.32         0.84 o
  12  14  16         30.32         31.51         1.27 o
 -11  15  16         16.51         18.10         1.14 o
 -10  15  16        125.45        119.65         2.34 o
  -9  15  16         25.31         23.93         1.28 o
  -8  15  16         11.84         12.21         1.12 o
  -7  15  16         13.53         14.09         1.07 o
  -6  15  16         25.97         27.25         1.22 o
  -5  15  16          1.27          1.65         0.79 o
  -4  15  16         26.60         30.83         1.15 o
  -3  15  16         91.08         92.50         1.75 o
  -2  15  16         32.92         33.99         1.17 o
  -1  15  16          3.81          3.45         0.73 o
   0  15  16          7.52          7.95         0.82 o
   1  15  16          4.11          3.73         0.77 o
   2  15  16         33.72         33.88         1.22 o
   3  15  16         89.76         87.83         1.79 o
   4  15  16         27.64         29.57         1.20 o
   5  15  16          1.21          2.28         0.73 o
   6  15  16         26.50         30.34         1.10 o
   7  15  16         13.25         13.75         0.90 o
   8  15  16         11.90         13.88         0.94 o
   9  15  16         24.15         25.42         1.13 o
  10  15  16        126.12        117.17         2.03 o
  11  15  16         15.97         17.08         1.05 o
 -10  16  16          4.58          5.26         1.01 o
  -9  16  16          0.96          1.29         0.97 o
  -8  16  16          5.23          7.02         1.05 o
  -7  16  16         28.36         25.11         1.30 o
  -6  16  16         32.12         36.27         1.37 o
  -5  16  16         16.27         18.03         1.09 o
  -4  16  16         83.33         85.29         1.85 o
  -3  16  16         63.54         61.12         1.54 o
  -2  16  16         77.22         74.22         1.63 o
  -1  16  16         37.43         41.21         1.31 o
   0  16  16          3.96          4.19         0.79 o
   1  16  16         37.43         42.18         1.31 o
   2  16  16         76.75         77.14         1.75 o
   3  16  16         63.72         62.09         1.61 o
   4  16  16         84.76         82.33         1.85 o
   5  16  16         16.30         17.04         1.01 o
   6  16  16         31.92         34.03         1.18 o
   7  16  16         28.35         28.11         1.10 o
   8  16  16          4.83          6.07         0.87 o
   9  16  16          1.05          1.08         0.84 o
  10  16  16          4.88          6.09         0.83 o
   1   0  17          4.21          6.92         0.62 o
   2   0  17         68.64         74.27         1.26 o
   3   0  17         23.60         25.28         0.81 o
   4   0  17         56.76         59.14         1.14 o
   5   0  17         25.13         24.40         0.86 o
   6   0  17        147.72        147.46         1.81 o
   7   0  17         58.81         60.75         1.27 o
   8   0  17          5.89          2.91         0.64 o
   9   0  17        276.93        249.84         2.44 o
  10   0  17         18.72         21.24         0.91 o
  11   0  17         69.92         80.59         1.52 o
  12   0  17         86.65         85.82         1.58 o
  13   0  17         20.06         20.01         0.95 o
  14   0  17         45.97         40.49         1.27 o
  15   0  17         51.31         46.60         1.41 o
  16   0  17         35.06         30.35         1.23 o
 -16   1  17         14.19         14.77         0.99 o
 -15   1  17         81.37         78.92         1.79 o
 -14   1  17         83.09         82.63         1.76 o
 -13   1  17         61.83         60.26         1.47 o
 -12   1  17         24.88         27.85         1.11 o
 -11   1  17        226.47        229.25         2.47 o
 -10   1  17         54.44         58.00         1.32 o
  -9   1  17          0.05          2.17         0.66 o
  -8   1  17         37.96         37.05         1.09 o
  -7   1  17         13.26         13.20         0.77 o
  -6   1  17        404.38        406.45         2.99 o
  -5   1  17        226.25        215.52         2.15 o
  -4   1  17         97.81        106.51         1.53 o
  -3   1  17        101.12        105.28         1.46 o
  -2   1  17         49.88         48.33         1.04 o
  -1   1  17         19.70         20.32         0.75 o
   0   1  17        585.60        565.43         3.33 o
   1   1  17         19.26         20.62         0.77 o
   2   1  17         50.01         49.99         1.05 o
   3   1  17        104.64        109.75         1.49 o
   4   1  17         94.21        103.90         1.46 o
   5   1  17        223.16        209.10         2.14 o
   6   1  17        406.46        405.29         3.04 o
   7   1  17         13.59         14.30         0.75 o
   8   1  17         38.47         38.08         1.02 o
   9   1  17          0.13          1.75         0.61 o
  10   1  17         52.51         53.73         1.20 o
  11   1  17        229.69        227.56         2.42 o
  12   1  17         24.85         25.97         1.05 o
  13   1  17         61.84         60.20         1.38 o
  14   1  17         82.76         83.13         1.67 o
  15   1  17         82.10         76.53         1.83 o
  16   1  17         14.31         17.25         1.02 o
 -16   2  17         11.74         14.17         1.00 o
 -15   2  17         36.20         31.36         1.23 o
 -14   2  17        166.43        172.09         2.44 o
 -13   2  17        111.50        108.42         1.98 o
 -12   2  17        297.27        301.78         2.99 o
 -11   2  17         47.58         45.49         1.24 o
 -10   2  17         73.26         75.18         1.46 o
  -9   2  17         39.43         38.98         1.15 o
  -8   2  17         15.56         14.70         0.77 o
  -7   2  17         22.49         21.09         0.86 o
  -6   2  17         32.65         29.96         0.95 o
  -5   2  17        139.17        147.34         1.77 o
  -4   2  17         82.15         85.02         1.39 o
  -3   2  17        259.71        256.12         2.19 o
  -2   2  17        104.14        101.73         1.44 o
  -1   2  17         81.33         84.11         1.24 o
   0   2  17         10.84         14.64         0.66 o
   1   2  17         82.41         86.56         1.32 o
   2   2  17        106.21        103.47         1.42 o
   3   2  17        266.67        268.99         2.27 o
   4   2  17         80.98         83.40         1.35 o
   5   2  17        139.93        145.30         1.76 o
   6   2  17         33.73         30.60         0.92 o
   7   2  17         22.55         21.31         0.86 o
   8   2  17         16.44         15.92         0.78 o
   9   2  17         39.57         36.77         1.04 o
  10   2  17         71.28         73.07         1.39 o
  11   2  17         47.15         45.07         1.20 o
  12   2  17        297.05        295.71         2.75 o
  13   2  17        110.88        103.18         1.84 o
  14   2  17        167.39        167.85         2.33 o
  15   2  17         36.22         31.39         1.23 o
  16   2  17         11.25         12.44         1.00 o
 -16   3  17          2.99          4.33         0.86 o
 -15   3  17         31.21         31.28         1.26 o
 -14   3  17         17.67         22.30         1.15 o
 -13   3  17          1.94          4.28         0.84 o
 -12   3  17         30.73         33.14         1.22 o
 -11   3  17          9.47          8.02         0.75 o
 -10   3  17         64.76         65.07         1.41 o
  -9   3  17        192.15        188.33         2.35 o
  -8   3  17        166.61        153.13         2.05 o
  -7   3  17        116.50        111.09         1.65 o
  -6   3  17        166.95        169.00         1.95 o
  -5   3  17         84.11         87.82         1.41 o
  -4   3  17         32.40         37.51         0.99 o
  -3   3  17         46.50         46.90         1.08 o
  -2   3  17        269.74        270.07         2.18 o
  -1   3  17         70.95         74.71         1.26 o
   0   3  17          2.37          2.44         0.56 o
   1   3  17         72.21         76.36         1.28 o
   2   3  17        273.39        272.99         2.25 o
   3   3  17         45.69         44.02         1.00 o
   4   3  17         33.71         35.23         0.93 o
   5   3  17         82.33         83.58         1.33 o
   6   3  17        166.51        164.83         1.86 o
   7   3  17        116.53        111.80         1.59 o
   8   3  17        162.72        147.37         1.93 o
   9   3  17        195.94        193.38         2.26 o
  10   3  17         66.44         64.91         1.40 o
  11   3  17          9.50          9.96         0.81 o
  12   3  17         29.24         30.19         1.11 o
  13   3  17          2.00          3.34         0.77 o
  14   3  17         17.90         21.09         1.10 o
  15   3  17         31.52         31.95         1.20 o
  16   3  17          2.98          5.13         0.89 o
 -16   4  17          1.55          2.84         0.83 o
 -15   4  17         40.27         48.20         1.49 o
 -14   4  17         74.00         68.29         1.74 o
 -13   4  17         55.94         54.72         1.54 o
 -12   4  17         45.15         44.86         1.36 o
 -11   4  17         43.13         41.72         1.20 o
 -10   4  17          7.33          9.00         0.77 o
  -9   4  17        110.22        122.14         1.90 o
  -8   4  17          9.36          9.70         0.76 o
  -7   4  17        224.84        223.91         2.34 o
  -6   4  17        169.38        165.43         2.01 o
  -5   4  17        508.73        498.95         3.32 o
  -4   4  17         27.95         32.10         0.93 o
  -3   4  17         88.02         85.97         1.40 o
  -2   4  17         82.12         85.14         1.38 o
  -1   4  17         91.76         89.89         1.40 o
   0   4  17        499.20        512.87         3.25 o
   1   4  17         92.47         92.56         1.44 o
   2   4  17         81.84         87.25         1.37 o
   3   4  17         85.43         85.50         1.34 o
   4   4  17         27.77         32.62         0.93 o
   5   4  17        516.10        509.10         3.13 o
   6   4  17        171.55        166.34         1.85 o
   7   4  17        226.67        224.97         2.18 o
   8   4  17          9.75          8.24         0.71 o
   9   4  17        106.49        117.54         1.78 o
  10   4  17          7.31          7.09         0.76 o
  11   4  17         43.31         39.75         1.19 o
  12   4  17         45.04         41.09         1.22 o
  13   4  17         55.95         55.89         1.46 o
  14   4  17         76.53         73.08         1.69 o
  15   4  17         39.49         45.30         1.42 o
  16   4  17          1.37          4.64         0.89 o
 -16   5  17         32.00         34.24         1.39 o
 -15   5  17          9.61         11.50         1.06 o
 -14   5  17          3.18          5.31         0.92 o
 -13   5  17        162.24        164.73         2.55 o
 -12   5  17         57.23         62.45         1.58 o
 -11   5  17         28.78         32.67         1.20 o
 -10   5  17        253.85        243.52         2.69 o
  -9   5  17         11.81         14.87         0.90 o
  -8   5  17        125.86        122.33         1.81 o
  -7   5  17        105.82         96.79         1.61 o
  -6   5  17          0.17          2.09         0.63 o
  -5   5  17         90.75         91.04         1.60 o
  -4   5  17         15.78         16.31         0.77 o
  -3   5  17         94.00         96.08         1.51 o
  -2   5  17        257.08        253.36         2.34 o
  -1   5  17         86.76         84.78         1.41 o
   0   5  17         17.41         21.70         0.84 o
   1   5  17         87.03         85.88         1.44 o
   2   5  17        262.00        260.55         2.33 o
   3   5  17         94.37         97.30         1.45 o
   4   5  17         14.28         15.51         0.76 o
   5   5  17         89.32         87.20         1.43 o
   6   5  17          0.14          2.05         0.60 o
   7   5  17        106.62         99.26         1.50 o
   8   5  17        129.55        123.98         1.74 o
   9   5  17         12.27         13.22         0.83 o
  10   5  17        253.11        238.88         2.48 o
  11   5  17         29.36         31.29         1.06 o
  12   5  17         57.12         64.15         1.44 o
  13   5  17        162.52        161.06         2.27 o
  14   5  17          3.20          4.24         0.82 o
  15   5  17         10.35         10.05         0.89 o
  16   5  17         32.62         32.17         1.24 o
 -16   6  17         44.11         48.23         1.60 o
 -15   6  17         33.00         33.96         1.43 o
 -14   6  17         51.13         48.71         1.58 o
 -13   6  17          4.18          3.80         0.87 o
 -12   6  17          1.81          3.10         0.80 o
 -11   6  17         67.89         68.67         1.61 o
 -10   6  17         72.03         70.53         1.52 o
  -9   6  17        116.56        112.80         1.79 o
  -8   6  17         26.34         28.79         1.06 o
  -7   6  17         20.37         22.02         0.91 o
  -6   6  17         73.36         69.47         1.48 o
  -5   6  17         91.59         84.19         1.53 o
  -4   6  17        237.30        230.42         2.32 o
  -3   6  17         41.67         39.73         1.08 o
  -2   6  17         35.11         36.72         1.04 o
  -1   6  17         80.63         78.82         1.44 o
   0   6  17          8.37          9.07         0.66 o
   1   6  17         79.75         78.68         1.37 o
   2   6  17         36.09         36.94         0.97 o
   3   6  17         41.22         38.69         0.96 o
   4   6  17        240.27        231.06         2.24 o
   5   6  17         92.63         85.22         1.42 o
   6   6  17         72.20         66.82         1.34 o
   7   6  17         19.51         21.13         0.90 o
   8   6  17         26.04         26.11         1.03 o
   9   6  17        115.94        109.78         1.82 o
  10   6  17         70.35         66.28         1.41 o
  11   6  17         69.63         68.81         1.43 o
  12   6  17          1.48          2.13         0.72 o
  13   6  17          4.42          3.38         0.73 o
  14   6  17         50.11         46.85         1.34 o
  15   6  17         32.77         34.30         1.22 o
  16   6  17         45.06         46.35         1.44 o
 -16   7  17         18.18         16.43         1.09 o
 -15   7  17          6.38          6.55         0.97 o
 -14   7  17        103.45        106.41         2.19 o
 -13   7  17         19.69         26.61         1.27 o
 -12   7  17          9.16         10.58         0.92 o
 -11   7  17         77.76         82.60         1.76 o
 -10   7  17          0.74          1.51         0.77 o
  -9   7  17         76.28         75.06         1.56 o
  -8   7  17         13.75         15.28         0.90 o
  -7   7  17         39.15         42.74         1.23 o
  -6   7  17        249.18        256.01         2.57 o
  -5   7  17         48.57         51.29         1.24 o
  -4   7  17        134.01        124.49         1.79 o
  -3   7  17         36.74         36.11         1.06 o
  -2   7  17         23.77         24.61         0.93 o
  -1   7  17        462.40        467.62         3.27 o
   0   7  17          0.13          2.42         0.62 o
   1   7  17        457.68        460.33         3.13 o
   2   7  17         22.44         22.83         0.85 o
   3   7  17         35.89         35.64         0.99 o
   4   7  17        135.98        125.28         1.72 o
   5   7  17         47.62         47.07         1.17 o
   6   7  17        247.96        253.48         2.53 o
   7   7  17         37.69         40.99         1.14 o
   8   7  17         13.68         15.41         0.88 o
   9   7  17         75.95         72.26         1.50 o
  10   7  17          0.92          2.61         0.70 o
  11   7  17         76.66         75.39         1.55 o
  12   7  17          9.14          8.65         0.82 o
  13   7  17         20.00         23.62         1.04 o
  14   7  17        103.20        106.17         1.92 o
  15   7  17          6.97          6.99         0.84 o
  16   7  17         18.29         17.08         1.00 o
 -16   8  17          5.47          6.40         1.10 o
 -15   8  17         55.29         54.78         1.69 o
 -14   8  17          1.92          2.93         0.85 o
 -13   8  17         69.94         75.57         1.81 o
 -12   8  17         33.23         33.55         1.24 o
 -11   8  17        116.68        114.28         2.03 o
 -10   8  17          8.29          9.47         0.89 o
  -9   8  17        103.11        114.96         2.01 o
  -8   8  17        145.16        138.31         2.11 o
  -7   8  17        165.58        155.73         2.16 o
  -6   8  17         58.64         62.60         1.36 o
  -5   8  17         43.48         43.44         1.14 o
  -4   8  17          6.92          8.30         0.77 o
  -3   8  17         35.99         31.85         1.01 o
  -2   8  17        162.13        162.67         1.99 o
  -1   8  17         50.04         53.78         1.21 o
   0   8  17        195.10        180.03         2.06 o
   1   8  17         49.10         50.60         1.16 o
   2   8  17        163.73        161.44         1.97 o
   3   8  17         34.23         31.21         1.01 o
   4   8  17          7.26          9.85         0.76 o
   5   8  17         42.82         45.40         1.15 o
   6   8  17         56.87         58.87         1.31 o
   7   8  17        165.05        155.50         2.10 o
   8   8  17        143.74        137.76         2.04 o
   9   8  17        102.61        110.16         1.96 o
  10   8  17          8.62         10.08         0.79 o
  11   8  17        115.35        112.26         1.87 o
  12   8  17         34.15         34.75         1.18 o
  13   8  17         69.83         71.65         1.62 o
  14   8  17          2.06          6.15         0.82 o
  15   8  17         54.66         52.18         1.56 o
  16   8  17          5.26          5.73         0.88 o
 -15   9  17          9.24          9.55         1.03 o
 -14   9  17          7.12          6.74         0.90 o
 -13   9  17          3.62          5.04         0.86 o
 -12   9  17         22.93         25.10         1.13 o
 -11   9  17          7.96          9.93         0.92 o
 -10   9  17         18.62         21.94         1.06 o
  -9   9  17         56.01         58.21         1.54 o
  -8   9  17        158.13        167.12         2.38 o
  -7   9  17         25.40         27.16         1.07 o
  -6   9  17         21.53         21.41         0.95 o
  -5   9  17         42.70         44.97         1.21 o
  -4   9  17         96.30         97.58         1.64 o
  -3   9  17        307.48        291.22         2.69 o
  -2   9  17         40.18         41.28         1.14 o
  -1   9  17         11.72         11.78         0.76 o
   0   9  17          2.73          2.74         0.62 o
   1   9  17         11.09         10.18         0.88 o
   2   9  17         39.65         41.48         1.18 o
   3   9  17        306.50        291.45         2.74 o
   4   9  17         93.68         92.61         1.60 o
   5   9  17         42.94         44.66         1.21 o
   6   9  17         22.17         22.90         0.96 o
   7   9  17         25.69         26.90         1.02 o
   8   9  17        154.27        158.75         2.13 o
   9   9  17         56.08         60.17         1.41 o
  10   9  17         18.61         20.28         1.00 o
  11   9  17          7.58         11.19         0.85 o
  12   9  17         22.91         25.02         1.06 o
  13   9  17          3.68          3.90         0.76 o
  14   9  17          7.06          7.81         0.88 o
  15   9  17          9.08         10.44         1.00 o
 -15  10  17         17.65         15.56         1.11 o
 -14  10  17          0.49          0.83         0.87 o
 -13  10  17         21.21         22.80         1.19 o
 -12  10  17        103.21        109.84         2.17 o
 -11  10  17         54.30         59.11         1.66 o
 -10  10  17         11.09         11.88         0.95 o
  -9  10  17         60.39         63.84         1.63 o
  -8  10  17         24.23         27.15         1.17 o
  -7  10  17         11.37         11.79         0.88 o
  -6  10  17         29.25         35.88         1.13 o
  -5  10  17         19.21         23.65         1.00 o
  -4  10  17         55.66         61.63         1.40 o
  -3  10  17         72.32         74.69         1.47 o
  -2  10  17        211.95        193.77         2.28 o
  -1  10  17         36.36         35.33         1.08 o
   0  10  17        278.53        290.32         2.58 o
   1  10  17         35.15         33.65         1.10 o
   2  10  17        211.38        193.60         2.20 o
   3  10  17         73.09         73.65         1.46 o
   4  10  17         56.07         59.60         1.33 o
   5  10  17         18.96         23.78         0.99 o
   6  10  17         29.14         31.30         1.13 o
   7  10  17         11.81         12.82         0.87 o
   8  10  17         24.40         28.20         1.05 o
   9  10  17         61.59         63.22         1.42 o
  10  10  17         11.65         13.10         0.85 o
  11  10  17         53.24         56.26         1.48 o
  12  10  17        102.57        106.69         1.97 o
  13  10  17         21.52         23.99         1.13 o
  14  10  17          0.46          2.74         0.83 o
  15  10  17         17.65         15.57         0.99 o
 -14  11  17         31.69         33.58         1.43 o
 -13  11  17         21.72         22.96         1.26 o
 -12  11  17         48.38         46.63         1.52 o
 -11  11  17         17.76         19.52         1.12 o
 -10  11  17         16.66         18.87         1.13 o
  -9  11  17         16.38         20.42         1.23 o
  -8  11  17         47.15         52.57         1.56 o
  -7  11  17        166.21        169.31         2.46 o
  -6  11  17         21.06         23.00         1.06 o
  -5  11  17         20.55         19.19         0.95 o
  -4  11  17         32.94         36.08         1.19 o
  -3  11  17         22.78         26.84         1.00 o
  -2  11  17          4.10          5.80         0.72 o
  -1  11  17         52.15         51.19         1.24 o
   0  11  17         99.61        102.83         1.73 o
   1  11  17         51.87         52.87         1.39 o
   2  11  17          5.19          6.22         0.71 o
   3  11  17         21.98         26.57         0.98 o
   4  11  17         33.38         37.53         1.13 o
   5  11  17         21.19         21.74         0.96 o
   6  11  17         20.43         22.09         0.99 o
   7  11  17        164.76        161.03         2.22 o
   8  11  17         48.16         52.86         1.31 o
   9  11  17         16.83         18.09         0.89 o
  10  11  17         16.03         17.22         0.93 o
  11  11  17         18.25         18.32         0.97 o
  12  11  17         47.92         46.28         1.43 o
  13  11  17         21.84         19.82         1.17 o
  14  11  17         32.43         35.10         1.35 o
 -13  12  17         15.52         13.41         1.09 o
 -12  12  17         13.94         18.38         1.21 o
 -11  12  17          2.83          4.51         0.89 o
 -10  12  17         12.45         13.35         1.01 o
  -9  12  17        107.83        110.20         2.20 o
  -8  12  17         64.80         63.67         1.72 o
  -7  12  17         31.03         34.75         1.41 o
  -6  12  17          9.44         11.81         0.95 o
  -5  12  17         80.10         81.69         1.75 o
  -4  12  17         40.54         40.25         1.31 o
  -3  12  17         16.87         21.43         1.03 o
  -2  12  17         29.17         29.76         1.11 o
  -1  12  17         14.42         17.46         0.96 o
   0  12  17          3.50          7.38         0.80 o
   1  12  17         14.82         17.69         0.96 o
   2  12  17         29.40         28.94         1.08 o
   3  12  17         16.23         18.78         0.97 o
   4  12  17         40.84         41.78         1.22 o
   5  12  17         78.95         76.76         1.62 o
   6  12  17          9.28         12.17         0.88 o
   7  12  17         31.14         33.14         1.21 o
   8  12  17         63.15         62.75         1.49 o
   9  12  17        106.43        106.90         1.84 o
  10  12  17         12.51         12.64         0.94 o
  11  12  17          2.89          6.09         0.83 o
  12  12  17         14.84         19.05         1.07 o
  13  12  17         15.23         12.15         1.01 o
 -12  13  17          9.31          8.27         1.08 o
 -11  13  17         17.83         18.73         1.18 o
 -10  13  17         74.78         77.56         1.96 o
  -9  13  17         48.76         48.93         1.71 o
  -8  13  17         23.77         28.43         1.36 o
  -7  13  17          2.45          5.05         1.00 o
  -6  13  17         62.47         70.80         1.91 o
  -5  13  17         58.12         54.57         1.53 o
  -4  13  17         80.70         82.59         1.78 o
  -3  13  17         27.52         29.66         1.22 o
  -2  13  17         35.26         35.61         1.22 o
  -1  13  17        191.27        194.51         2.45 o
   0  13  17          0.03          0.69         0.81 o
   1  13  17        192.84        191.76         2.51 o
   2  13  17         34.51         34.86         1.22 o
   3  13  17         26.96         28.65         1.09 o
   4  13  17         80.83         82.55         1.59 o
   5  13  17         57.38         54.11         1.45 o
   6  13  17         62.68         71.97         1.61 o
   7  13  17          2.54          5.30         0.83 o
   8  13  17         23.41         25.55         1.08 o
   9  13  17         48.68         43.28         1.29 o
  10  13  17         75.42         77.06         1.75 o
  11  13  17         17.72         17.61         1.02 o
  12  13  17          9.19          8.54         0.93 o
 -11  14  17         17.25         14.73         1.10 o
 -10  14  17         20.64         22.18         1.27 o
  -9  14  17          9.24          9.96         1.11 o
  -8  14  17         38.75         36.83         1.54 o
  -7  14  17          2.80          3.51         0.93 o
  -6  14  17          6.27          7.90         0.97 o
  -5  14  17          5.48          5.26         0.85 o
  -4  14  17         66.02         66.78         1.63 o
  -3  14  17         22.01         25.01         1.10 o
  -2  14  17         49.35         55.61         1.42 o
  -1  14  17         55.42         59.75         1.43 o
   0  14  17         73.55         71.88         1.60 o
   1  14  17         55.85         58.06         1.53 o
   2  14  17         49.12         54.96         1.53 o
   3  14  17         22.00         22.65         1.08 o
   4  14  17         66.13         68.06         1.68 o
   5  14  17          5.84          5.51         0.84 o
   6  14  17          6.27          8.65         0.88 o
   7  14  17          3.06          4.69         0.78 o
   8  14  17         37.88         34.76         1.20 o
   9  14  17          9.61          9.94         0.87 o
  10  14  17         20.10         21.08         1.14 o
  11  14  17         16.42         14.83         1.06 o
 -10  15  17         16.44         16.82         1.23 o
  -9  15  17         10.24         10.96         1.13 o
  -8  15  17         32.31         35.02         1.54 o
  -7  15  17         77.69         74.36         1.94 o
  -6  15  17         32.43         36.90         1.38 o
  -5  15  17          5.95          4.58         0.87 o
  -4  15  17         13.97         15.06         1.01 o
  -3  15  17          5.54          5.59         0.83 o
  -2  15  17         74.54         71.32         1.60 o
  -1  15  17         25.05         27.22         1.13 o
   0  15  17         45.43         40.33         1.30 o
   1  15  17         24.48         25.02         1.28 o
   2  15  17         72.48         67.17         1.72 o
   3  15  17          5.46          6.56         0.85 o
   4  15  17         13.80         14.56         1.00 o
   5  15  17          6.49          6.33         0.88 o
   6  15  17         32.58         35.17         1.30 o
   7  15  17         77.09         75.50         1.67 o
   8  15  17         33.52         33.79         1.24 o
   9  15  17         10.12          9.71         0.88 o
  10  15  17         16.20         17.84         1.11 o
  -8  16  17         38.56         37.67         1.64 o
  -7  16  17         99.76        100.60         2.29 o
  -6  16  17          4.33          5.63         0.95 o
  -5  16  17          6.89          7.64         0.94 o
  -4  16  17         90.79         91.54         1.98 o
  -3  16  17         28.06         25.18         1.17 o
  -2  16  17         13.20         11.31         0.96 o
  -1  16  17         26.11         27.68         1.19 o
   0  16  17         13.77         12.09         0.93 o
   1  16  17         26.30         25.11         1.12 o
   2  16  17         14.01         14.64         1.01 o
   3  16  17         28.36         25.54         1.22 o
   4  16  17         93.02         93.12         1.96 o
   5  16  17          7.07          8.77         0.91 o
   6  16  17          4.32          5.59         0.90 o
   7  16  17        101.34        100.75         1.90 o
   8  16  17         38.05         37.12         1.29 o
  -6  17  17          9.19         10.42         1.08 o
  -5  17  17         21.46         23.36         1.26 o
  -4  17  17          8.64         11.82         1.04 o
  -3  17  17         51.78         53.96         1.67 o
  -2  17  17         20.34         19.46         1.09 o
  -1  17  17          0.57          0.97         0.78 o
   0  17  17          0.19          0.53         0.81 o
   1  17  17          0.62          2.05         0.86 o
   2  17  17         19.70         21.01         1.23 o
   3  17  17         51.47         49.60         1.60 o
   4  17  17          9.18         11.13         1.01 o
   5  17  17         21.81         21.07         1.15 o
   6  17  17          9.07          7.08         0.95 o
   0   0  18        234.81        212.39         3.23 o
   1   0  18        177.27        174.11         2.07 o
   2   0  18        131.94        137.10         1.77 o
   3   0  18        167.24        167.23         1.92 o
   4   0  18         58.05         59.13         1.19 o
   5   0  18         60.61         61.38         1.31 o
   6   0  18          0.01          2.42         0.66 o
   7   0  18          0.70          2.35         0.70 o
   8   0  18         28.14         27.28         1.03 o
   9   0  18        529.98        528.78         3.70 o
  10   0  18         73.62         80.49         1.58 o
  11   0  18         31.52         31.91         1.09 o
  12   0  18          0.62          0.85         0.73 o
  13   0  18          1.93          4.03         0.88 o
  14   0  18         16.26         18.94         1.03 o
  15   0  18          5.86          6.53         0.87 o
  16   0  18         42.25         47.88         1.47 o
  17   0  18        117.15        115.62         2.13 o
 -17   1  18          5.98          5.40         0.94 o
 -16   1  18          8.53          9.48         1.13 o
 -15   1  18         10.60         11.63         1.02 o
 -14   1  18         37.01         36.66         1.35 o
 -13   1  18         55.45         59.13         1.48 o
 -12   1  18        169.03        171.90         2.38 o
 -11   1  18        126.35        125.85         2.04 o
 -10   1  18          3.90          4.12         0.75 o
  -9   1  18         14.61         17.98         0.91 o
  -8   1  18          3.81          7.59         0.78 o
  -7   1  18        132.85        130.86         1.93 o
  -6   1  18         21.77         23.11         0.91 o
  -5   1  18          4.76          7.83         0.70 o
  -4   1  18         41.96         46.58         1.15 o
  -3   1  18        406.33        394.10         2.83 o
  -2   1  18         58.00         56.28         1.19 o
  -1   1  18         93.40         99.04         1.58 o
   0   1  18        178.91        178.13         2.02 o
   1   1  18         88.16         95.13         1.58 o
   2   1  18         57.13         57.74         1.17 o
   3   1  18        411.88        397.28         2.89 o
   4   1  18         41.43         46.23         1.11 o
   5   1  18          5.07          7.92         0.70 o
   6   1  18         22.32         23.64         0.94 o
   7   1  18        131.79        126.62         1.95 o
   8   1  18          3.61          6.48         0.76 o
   9   1  18         14.41         16.63         0.88 o
  10   1  18          4.03          2.67         0.68 o
  11   1  18        124.80        121.10         1.88 o
  12   1  18        171.25        167.62         2.27 o
  13   1  18         53.83         56.31         1.46 o
  14   1  18         36.44         38.22         1.35 o
  15   1  18         10.38         12.67         0.98 o
  16   1  18          8.23          8.95         0.96 o
  17   1  18          5.82          7.60         0.99 o
 -17   2  18          0.32         -0.69         4.29 o
 -16   2  18         26.81         25.95         1.17 o
 -15   2  18         53.74         55.40         1.62 o
 -14   2  18         24.91         26.17         1.21 o
 -13   2  18         95.00         95.25         1.91 o
 -12   2  18         46.67         48.59         1.43 o
 -11   2  18         11.01         10.41         0.85 o
 -10   2  18         58.10         55.91         1.40 o
  -9   2  18         24.72         26.45         1.03 o
  -8   2  18        149.05        149.01         1.96 o
  -7   2  18         15.66         13.89         0.83 o
  -6   2  18        219.23        213.02         2.27 o
  -5   2  18        111.05        105.73         1.58 o
  -4   2  18         46.87         51.73         1.16 o
  -3   2  18         28.55         31.71         0.97 o
  -2   2  18        151.10        148.00         1.81 o
  -1   2  18         98.23         96.50         1.47 o
   0   2  18         20.72         22.15         0.84 o
   1   2  18         98.81         95.21         1.54 o
   2   2  18        151.27        151.32         1.89 o
   3   2  18         27.89         34.28         0.96 o
   4   2  18         45.59         50.81         1.15 o
   5   2  18        110.16        107.03         1.62 o
   6   2  18        221.16        218.20         2.35 o
   7   2  18         14.33         12.32         0.77 o
   8   2  18        150.59        149.65         1.97 o
   9   2  18         24.93         26.21         0.97 o
  10   2  18         56.45         55.15         1.31 o
  11   2  18         10.18         10.20         0.81 o
  12   2  18         46.19         46.58         1.32 o
  13   2  18         94.55         92.46         1.90 o
  14   2  18         24.51         25.06         1.23 o
  15   2  18         54.18         55.58         1.53 o
  16   2  18         26.90         26.96         1.25 o
 -16   3  18         18.90         17.36         1.09 o
 -15   3  18         27.44         33.64         1.31 o
 -14   3  18         10.35         10.73         0.99 o
 -13   3  18         19.43         22.89         1.19 o
 -12   3  18         46.41         46.48         1.38 o
 -11   3  18         17.89         19.15         0.98 o
 -10   3  18         71.63         74.64         1.59 o
  -9   3  18        150.65        151.96         2.24 o
  -8   3  18         96.42        101.45         1.76 o
  -7   3  18         19.00         21.31         0.90 o
  -6   3  18         95.75         98.38         1.58 o
  -5   3  18        239.43        226.79         2.37 o
  -4   3  18        208.30        207.60         2.26 o
  -3   3  18        167.54        169.42         1.97 o
  -2   3  18         51.88         53.08         1.18 o
  -1   3  18         27.63         27.54         0.88 o
   0   3  18        172.97        159.22         1.85 o
   1   3  18         27.60         28.29         0.91 o
   2   3  18         52.05         52.35         1.15 o
   3   3  18        168.30        171.84         1.95 o
   4   3  18        209.99        206.85         2.18 o
   5   3  18        241.03        227.84         2.35 o
   6   3  18         96.18         97.97         1.62 o
   7   3  18         19.53         21.07         0.89 o
   8   3  18         96.14        101.34         1.72 o
   9   3  18        152.14        146.89         2.04 o
  10   3  18         70.11         71.72         1.54 o
  11   3  18         17.40         18.38         1.02 o
  12   3  18         46.22         45.09         1.36 o
  13   3  18         18.74         18.97         1.08 o
  14   3  18         10.28         11.83         0.97 o
  15   3  18         26.49         30.27         1.22 o
  16   3  18         18.79         15.37         1.09 o
 -16   4  18         27.98         26.68         1.30 o
 -15   4  18         39.61         39.27         1.65 o
 -14   4  18         11.65         10.56         1.07 o
 -13   4  18         18.66         21.10         1.18 o
 -12   4  18        157.22        165.25         2.55 o
 -11   4  18        244.18        244.13         2.82 o
 -10   4  18         30.05         35.00         1.23 o
  -9   4  18         12.55         15.35         1.00 o
  -8   4  18         53.81         52.33         1.40 o
  -7   4  18         12.58         16.27         0.88 o
  -6   4  18         30.94         33.74         1.14 o
  -5   4  18         28.99         28.92         1.05 o
  -4   4  18         19.79         21.76         0.94 o
  -3   4  18        176.55        175.44         2.16 o
  -2   4  18          9.32         10.19         0.78 o
  -1   4  18        141.09        144.41         1.84 o
   0   4  18         72.17         65.96         1.34 o
   1   4  18        139.86        141.33         1.88 o
   2   4  18         10.29          9.68         0.75 o
   3   4  18        175.42        171.08         2.02 o
   4   4  18         20.99         22.69         0.93 o
   5   4  18         29.29         31.87         0.96 o
   6   4  18         30.44         31.98         0.97 o
   7   4  18         11.71         15.02         0.80 o
   8   4  18         53.02         54.53         1.34 o
   9   4  18         12.35         13.50         0.87 o
  10   4  18         29.77         34.80         1.20 o
  11   4  18        247.05        243.31         2.88 o
  12   4  18        152.53        155.63         2.37 o
  13   4  18         19.13         21.74         1.10 o
  14   4  18         12.06          9.61         0.93 o
  15   4  18         40.80         40.95         1.37 o
  16   4  18         28.30         25.69         1.15 o
 -16   5  18         29.56         29.87         1.35 o
 -15   5  18         31.31         31.82         1.40 o
 -14   5  18         45.24         42.80         1.50 o
 -13   5  18          3.28          4.35         0.89 o
 -12   5  18         18.66         18.68         1.05 o
 -11   5  18         10.19         12.39         0.94 o
 -10   5  18         38.52         39.38         1.25 o
  -9   5  18         43.44         47.95         1.35 o
  -8   5  18        104.40        100.56         1.74 o
  -7   5  18        117.63        116.18         1.83 o
  -6   5  18         77.77         76.88         1.55 o
  -5   5  18        134.43        138.09         1.99 o
  -4   5  18         52.33         53.90         1.26 o
  -3   5  18         41.31         40.77         1.08 o
  -2   5  18        107.96        101.84         1.62 o
  -1   5  18         68.30         61.07         1.34 o
   0   5  18        310.38        295.90         2.69 o
   1   5  18         65.97         60.21         1.27 o
   2   5  18        109.34        100.92         1.61 o
   3   5  18         41.55         40.66         1.06 o
   4   5  18         50.98         49.88         1.17 o
   5   5  18        136.41        137.52         1.88 o
   6   5  18         73.97         71.64         1.40 o
   7   5  18        118.32        116.89         1.67 o
   8   5  18        103.60         98.01         1.65 o
   9   5  18         43.06         45.66         1.26 o
  10   5  18         38.54         40.47         1.20 o
  11   5  18          9.89         10.73         0.89 o
  12   5  18         17.83         17.22         1.02 o
  13   5  18          3.27          5.10         0.79 o
  14   5  18         46.44         44.00         1.43 o
  15   5  18         32.16         30.85         1.19 o
  16   5  18         29.60         29.27         1.23 o
 -16   6  18          8.49          6.80         4.73 o
 -15   6  18          0.76          2.08         0.89 o
 -14   6  18         17.15         18.14         1.10 o
 -13   6  18         26.34         24.30         1.18 o
 -12   6  18        100.34         98.42         1.96 o
 -11   6  18         31.63         29.87         1.22 o
 -10   6  18         13.54         11.95         0.89 o
  -9   6  18         70.78         78.09         1.70 o
  -8   6  18        346.72        346.85         3.19 o
  -7   6  18        146.68        147.71         2.11 o
  -6   6  18         52.04         54.67         1.39 o
  -5   6  18         14.74         16.19         0.91 o
  -4   6  18        150.52        144.24         2.00 o
  -3   6  18         98.58         94.31         1.67 o
  -2   6  18         19.71         21.53         0.92 o
  -1   6  18          1.59          2.93         0.66 o
   0   6  18          9.26         17.41         0.90 o
   1   6  18          1.73          3.48         0.64 o
   2   6  18         19.95         19.94         0.85 o
   3   6  18         97.17         92.39         1.49 o
   4   6  18        150.80        143.76         1.89 o
   5   6  18         14.87         17.25         0.83 o
   6   6  18         50.79         52.25         1.25 o
   7   6  18        145.48        143.85         1.95 o
   8   6  18        350.40        347.21         3.10 o
   9   6  18         67.95         71.79         1.59 o
  10   6  18         12.94         13.26         0.88 o
  11   6  18         31.31         28.86         1.11 o
  12   6  18        101.03         96.84         1.75 o
  13   6  18         26.22         23.85         1.02 o
  14   6  18         17.05         16.26         1.04 o
  15   6  18          0.82          2.25         0.77 o
  16   6  18          9.09          7.87         3.95 o
 -15   7  18          6.62          8.68         0.97 o
 -14   7  18          8.13          9.82         0.98 o
 -13   7  18         61.18         62.83         1.69 o
 -12   7  18         48.70         49.12         1.48 o
 -11   7  18        104.01        112.77         2.12 o
 -10   7  18          5.20          9.27         1.02 o
  -9   7  18          2.95          5.85         0.77 o
  -8   7  18         28.10         28.21         1.19 o
  -7   7  18         74.43         75.60         1.67 o
  -6   7  18        162.40        151.11         2.19 o
  -5   7  18         89.44         81.90         1.60 o
  -4   7  18         87.40         94.38         1.65 o
  -3   7  18         10.56         11.25         0.83 o
  -2   7  18        165.15        155.16         2.06 o
  -1   7  18         24.07         22.91         0.99 o
   0   7  18          0.07          1.45         0.67 o
   1   7  18         25.39         23.58         0.88 o
   2   7  18        163.91        157.25         1.95 o
   3   7  18         10.01         10.28         0.76 o
   4   7  18         89.34         93.05         1.60 o
   5   7  18         91.49         83.81         1.49 o
   6   7  18        158.90        147.38         1.97 o
   7   7  18         75.80         75.29         1.50 o
   8   7  18         27.78         26.23         1.06 o
   9   7  18          3.05          6.31         0.81 o
  10   7  18          5.34          8.41         0.83 o
  11   7  18        103.57        104.67         1.89 o
  12   7  18         49.95         53.49         1.48 o
  13   7  18         59.62         60.14         1.48 o
  14   7  18          8.77          9.59         0.88 o
  15   7  18          6.57          8.88         0.94 o
 -15   8  18         76.62         75.56         1.93 o
 -14   8  18         37.38         38.27         1.39 o
 -13   8  18         12.78          9.62         0.95 o
 -12   8  18         41.39         46.98         1.48 o
 -11   8  18         26.50         29.14         1.25 o
 -10   8  18        126.85        128.85         2.23 o
  -9   8  18         55.20         53.58         1.46 o
  -8   8  18         39.37         45.62         1.42 o
  -7   8  18          4.49          7.83         0.83 o
  -6   8  18         16.12         15.75         0.88 o
  -5   8  18         60.61         59.14         1.38 o
  -4   8  18         63.58         60.53         1.44 o
  -3   8  18         26.44         24.18         0.99 o
  -2   8  18         71.28         64.20         1.38 o
  -1   8  18         13.38         12.50         0.80 o
   0   8  18          5.27          4.67         0.70 o
   1   8  18         13.28         13.92         0.81 o
   2   8  18         70.76         66.41         1.37 o
   3   8  18         25.31         25.90         0.98 o
   4   8  18         65.48         60.28         1.33 o
   5   8  18         60.05         58.12         1.33 o
   6   8  18         17.37         19.51         0.91 o
   7   8  18          4.01          5.91         0.74 o
   8   8  18         39.84         43.77         1.29 o
   9   8  18         56.53         51.34         1.42 o
  10   8  18        125.91        126.04         2.15 o
  11   8  18         25.91         27.41         1.16 o
  12   8  18         40.42         42.29         1.29 o
  13   8  18         12.85         10.19         0.88 o
  14   8  18         38.33         38.71         1.31 o
  15   8  18         78.44         77.36         1.78 o
 -14   9  18         53.92         53.89         1.62 o
 -13   9  18          1.83          1.64         0.86 o
 -12   9  18         26.46         27.38         1.20 o
 -11   9  18         25.32         23.62         1.16 o
 -10   9  18         74.49         79.76         1.79 o
  -9   9  18         93.60         91.64         2.02 o
  -8   9  18        102.28        105.18         1.98 o
  -7   9  18         17.04         18.06         0.97 o
  -6   9  18         42.04         40.19         1.19 o
  -5   9  18         39.49         41.43         1.22 o
  -4   9  18         92.45         94.04         1.76 o
  -3   9  18          4.06          7.46         0.81 o
  -2   9  18         20.30         24.28         0.98 o
  -1   9  18         97.09        103.04         1.65 o
   0   9  18         23.38         21.72         0.91 o
   1   9  18         97.86        100.32         1.73 o
   2   9  18         20.02         23.16         0.94 o
   3   9  18          4.16          6.49         0.75 o
   4   9  18         92.42         91.03         1.68 o
   5   9  18         39.29         40.69         1.19 o
   6   9  18         42.94         43.26         1.23 o
   7   9  18         16.44         20.12         0.97 o
   8   9  18        101.71        104.53         1.84 o
   9   9  18         95.43         96.09         1.86 o
  10   9  18         74.26         74.78         1.72 o
  11   9  18         25.64         25.48         1.13 o
  12   9  18         26.97         25.69         1.07 o
  13   9  18          2.05          1.97         0.76 o
  14   9  18         55.10         53.49         1.53 o
 -13  10  18          1.80          2.17         0.92 o
 -12  10  18         11.29          9.94         0.96 o
 -11  10  18          4.09          6.77         1.02 o
 -10  10  18         48.27         52.33         1.58 o
  -9  10  18         46.44         44.39         1.51 o
  -8  10  18         38.18         38.26         1.37 o
  -7  10  18         80.21         80.89         1.73 o
  -6  10  18        177.93        179.45         2.42 o
  -5  10  18         22.95         22.99         1.03 o
  -4  10  18          0.05          1.89         0.75 o
  -3  10  18         49.52         53.87         1.37 o
  -2  10  18         10.29         11.71         0.83 o
  -1  10  18         16.03         12.53         0.82 o
   0  10  18          1.82          3.05         0.66 o
   1  10  18         16.36         12.04         0.83 o
   2  10  18         10.10         11.10         0.83 o
   3  10  18         51.31         55.17         1.35 o
   4  10  18          0.13          1.89         0.69 o
   5  10  18         22.21         23.74         1.01 o
   6  10  18        182.24        178.45         2.38 o
   7  10  18         80.59         77.07         1.62 o
   8  10  18         39.34         42.31         1.29 o
   9  10  18         45.48         44.22         1.34 o
  10  10  18         48.04         47.48         1.41 o
  11  10  18          3.54          5.53         0.82 o
  12  10  18         11.18          8.78         0.91 o
  13  10  18          2.12          2.17         0.85 o
 -13  11  18          4.02          8.62         1.06 o
 -12  11  18          0.91          1.94         0.90 o
 -11  11  18         47.34         48.45         1.71 o
 -10  11  18         81.37         79.66         1.94 o
  -9  11  18          6.86          8.20         0.96 o
  -8  11  18         44.37         48.08         1.55 o
  -7  11  18         18.59         17.95         1.07 o
  -6  11  18         10.56         13.20         0.94 o
  -5  11  18          7.10          7.36         0.81 o
  -4  11  18         61.42         56.28         1.44 o
  -3  11  18        117.19        111.81         2.03 o
  -2  11  18         32.95         34.58         1.14 o
  -1  11  18         22.56         22.74         0.98 o
   0  11  18        138.17        134.93         1.93 o
   1  11  18         22.56         23.26         1.01 o
   2  11  18         30.76         31.00         1.15 o
   3  11  18        119.83        115.69         1.87 o
   4  11  18         59.13         54.49         1.35 o
   5  11  18          7.80          9.04         0.82 o
   6  11  18         10.67         12.83         0.93 o
   7  11  18         18.74         17.20         0.95 o
   8  11  18         45.11         49.50         1.35 o
   9  11  18          6.86          9.77         0.83 o
  10  11  18         82.71         78.26         1.66 o
  11  11  18         48.59         48.27         1.42 o
  12  11  18          0.95          2.08         0.80 o
  13  11  18          3.71          5.09         0.89 o
 -12  12  18          4.37          4.35         0.95 o
 -11  12  18         10.31         12.51         1.10 o
 -10  12  18         64.89         66.63         1.91 o
  -9  12  18         13.03         13.62         1.08 o
  -8  12  18         47.30         43.74         1.54 o
  -7  12  18         45.65         52.16         1.66 o
  -6  12  18          3.15          2.71         0.79 o
  -5  12  18         21.59         22.02         1.08 o
  -4  12  18         13.39         17.49         1.03 o
  -3  12  18         79.09         75.72         1.71 o
  -2  12  18         24.51         24.93         1.11 o
  -1  12  18         75.32         69.19         1.57 o
   0  12  18         45.32         45.82         1.29 o
   1  12  18         74.39         66.66         1.54 o
   2  12  18         23.58         21.19         1.03 o
   3  12  18         80.11         76.15         1.64 o
   4  12  18         14.33         16.91         0.95 o
   5  12  18         20.14         19.90         1.21 o
   6  12  18          2.98          3.12         0.78 o
   7  12  18         45.84         47.23         1.35 o
   8  12  18         47.01         44.92         1.37 o
   9  12  18         13.66         13.60         0.93 o
  10  12  18         63.65         62.51         1.58 o
  11  12  18         10.04         10.15         0.91 o
  12  12  18          4.19          5.30         0.87 o
 -11  13  18          7.44          6.40         1.06 o
 -10  13  18          4.11          4.56         1.13 o
  -9  13  18          9.51          9.44         1.17 o
  -8  13  18         35.05         41.85         1.66 o
  -7  13  18         81.03         85.75         2.10 o
  -6  13  18         29.00         30.46         1.34 o
  -5  13  18          6.38          8.12         0.92 o
  -4  13  18          2.94          3.33         0.85 o
  -3  13  18         34.62         34.94         1.32 o
  -2  13  18         93.78         93.23         1.87 o
  -1  13  18         81.34         78.28         1.72 o
   0  13  18          8.78         11.11         0.92 o
   1  13  18         83.56         79.98         1.77 o
   2  13  18         92.92         90.56         1.86 o
   3  13  18         35.71         36.91         1.30 o
   4  13  18          2.92          3.39         0.82 o
   5  13  18          6.43          7.01         0.86 o
   6  13  18         28.87         29.77         1.21 o
   7  13  18         81.85         83.72         1.82 o
   8  13  18         35.88         42.55         1.38 o
   9  13  18          9.27          8.79         0.90 o
  10  13  18          3.89          4.68         0.85 o
  11  13  18          7.19          6.09         0.88 o
  -9  14  18         41.61         36.57         1.56 o
  -8  14  18          9.72         10.27         1.10 o
  -7  14  18          2.53          4.81         0.98 o
  -6  14  18         12.98         12.01         1.04 o
  -5  14  18         13.64         14.43         1.00 o
  -4  14  18         37.04         39.36         1.42 o
  -3  14  18         14.38         13.42         0.95 o
  -2  14  18         34.03         31.12         1.22 o
  -1  14  18         13.60         12.83         0.93 o
   0  14  18          0.25          1.14         0.79 o
   1  14  18         14.83         12.50         0.96 o
   2  14  18         33.95         31.72         1.25 o
   3  14  18         13.63         10.66         0.91 o
   4  14  18         36.03         38.12         1.41 o
   5  14  18         13.60         14.12         0.98 o
   6  14  18         12.70         11.77         1.00 o
   7  14  18          2.79          4.01         0.84 o
   8  14  18          9.31          9.95         0.92 o
   9  14  18         40.98         35.82         1.31 o
  -8  15  18          2.88          3.39         1.02 o
  -7  15  18          6.42          4.66         0.98 o
  -6  15  18         49.04         51.18         1.73 o
  -5  15  18        146.17        145.42         2.61 o
  -4  15  18          2.68          2.98         0.83 o
  -3  15  18          8.51          9.33         0.90 o
  -2  15  18         10.68          9.18         0.91 o
  -1  15  18         33.30         36.35         1.29 o
   0  15  18         10.46         11.80         0.94 o
   1  15  18         33.60         37.59         1.34 o
   2  15  18         10.84          8.46         0.91 o
   3  15  18          9.07          9.45         0.90 o
   4  15  18          2.66          3.89         0.83 o
   5  15  18        147.28        143.43         2.44 o
   6  15  18         47.84         49.18         1.47 o
   7  15  18          6.23          5.23         0.85 o
   8  15  18          2.67          4.52         0.87 o
  -5  16  18         14.49         11.61         1.08 o
  -4  16  18          2.99          3.13         0.85 o
  -3  16  18         25.74         25.89         1.16 o
  -2  16  18         29.41         28.84         1.23 o
  -1  16  18         57.20         57.53         1.52 o
   0  16  18         12.89         14.01         0.96 o
   1  16  18         57.32         57.68         1.64 o
   2  16  18         29.86         30.18         1.28 o
   3  16  18         25.72         27.82         1.33 o
   4  16  18          3.04          3.81         0.88 o
   5  16  18         13.95         14.09         1.06 o
  -2  17  18         34.41         15.49         6.39 o
  -1  17  18         81.72         72.86         1.95 o
   0  17  18          4.34          1.61         0.81 o
   1  17  18         83.10         80.40         2.03 o
   1   0  19          0.84          3.53         0.69 o
   2   0  19          0.04          1.66         0.62 o
   3   0  19        142.93        145.61         1.86 o
   4   0  19          0.71          2.21         0.67 o
   5   0  19        246.00        248.23         2.55 o
   6   0  19        186.53        181.13         2.30 o
   7   0  19         80.09         80.60         1.69 o
   8   0  19        285.22        268.37         2.87 o
   9   0  19        112.37        125.95         2.04 o
  10   0  19        150.22        150.50         2.19 o
  11   0  19          6.85          7.46         0.83 o
  12   0  19         14.64         12.42         0.94 o
  13   0  19         57.31         64.28         1.61 o
  14   0  19         24.66         28.74         1.20 o
  15   0  19          0.73          2.73         0.91 o
 -15   1  19         46.09         44.45         1.52 o
 -14   1  19         39.52         37.74         1.40 o
 -13   1  19         24.52         23.49         1.12 o
 -12   1  19          8.78         13.12         0.97 o
 -11   1  19         47.45         48.56         1.36 o
 -10   1  19         51.15         52.50         1.40 o
  -9   1  19         28.59         31.22         1.14 o
  -8   1  19         74.37         71.23         1.58 o
  -7   1  19         46.32         45.67         1.30 o
  -6   1  19         14.03         13.34         0.80 o
  -5   1  19        133.71        133.73         2.05 o
  -4   1  19         16.49         14.49         0.82 o
  -3   1  19         78.52         79.00         1.39 o
  -2   1  19        147.76        143.46         1.90 o
  -1   1  19         97.64         90.93         1.75 o
   0   1  19         83.01         85.88         1.56 o
   1   1  19         96.78         90.15         1.63 o
   2   1  19        148.45        142.61         1.94 o
   3   1  19         79.49         81.06         1.49 o
   4   1  19         16.57         15.54         0.83 o
   5   1  19        134.97        132.32         1.90 o
   6   1  19         15.44         14.96         0.87 o
   7   1  19         47.74         45.25         1.31 o
   8   1  19         71.68         72.12         1.59 o
   9   1  19         28.01         29.47         1.13 o
  10   1  19         52.62         53.19         1.42 o
  11   1  19         48.51         48.60         1.37 o
  12   1  19          8.54         10.31         0.93 o
  13   1  19         24.21         22.02         1.15 o
  14   1  19         39.86         35.96         1.34 o
  15   1  19         46.16         46.54         1.67 o
 -15   2  19         29.02         30.25         1.37 o
 -14   2  19         18.17         15.25         1.12 o
 -13   2  19         12.56         15.66         1.05 o
 -12   2  19         22.14         26.63         1.19 o
 -11   2  19         32.60         33.04         1.20 o
 -10   2  19         55.42         61.52         1.55 o
  -9   2  19         22.34         24.19         1.08 o
  -8   2  19         45.64         45.77         1.27 o
  -7   2  19         26.20         25.12         1.01 o
  -6   2  19         17.87         17.71         0.92 o
  -5   2  19         20.50         24.97         1.00 o
  -4   2  19          8.36          8.73         0.72 o
  -3   2  19         66.06         62.72         1.31 o
  -2   2  19        188.73        191.91         2.14 o
  -1   2  19        184.32        167.99         2.09 o
   0   2  19         30.69         27.94         0.99 o
   1   2  19        183.37        171.90         2.15 o
   2   2  19        187.76        190.97         2.22 o
   3   2  19         65.01         61.65         1.35 o
   4   2  19          6.99          7.50         0.69 o
   5   2  19         18.59         20.76         0.88 o
   6   2  19         17.50         17.78         0.88 o
   7   2  19         25.31         24.29         1.00 o
   8   2  19         44.48         47.03         1.29 o
   9   2  19         23.19         25.62         1.02 o
  10   2  19         54.59         61.74         1.46 o
  11   2  19         33.80         35.28         1.27 o
  12   2  19         21.47         26.26         1.20 o
  13   2  19         13.31         17.30         1.07 o
  14   2  19         19.01         14.60         1.04 o
  15   2  19         29.37         27.41         1.31 o
 -15   3  19         32.65         29.02         1.32 o
 -14   3  19         17.12         19.74         1.17 o
 -13   3  19         22.07         23.31         1.19 o
 -12   3  19         36.38         36.38         1.33 o
 -11   3  19         81.70         80.30         1.73 o
 -10   3  19         36.07         36.69         1.26 o
  -9   3  19        264.81        267.34         2.93 o
  -8   3  19        172.18        173.42         2.32 o
  -7   3  19         85.80         84.33         1.61 o
  -6   3  19        125.83        119.88         1.90 o
  -5   3  19         17.96         22.02         0.96 o
  -4   3  19         76.46         75.50         1.51 o
  -3   3  19         25.35         25.37         0.97 o
  -2   3  19         82.96         84.12         1.64 o
  -1   3  19         74.62         77.66         1.48 o
   0   3  19          6.79          6.17         0.67 o
   1   3  19         75.71         75.69         1.44 o
   2   3  19         81.45         85.70         1.61 o
   3   3  19         26.31         26.70         0.98 o
   4   3  19         75.50         75.40         1.49 o
   5   3  19         17.87         20.65         0.91 o
   6   3  19        126.40        123.72         1.89 o
   7   3  19         83.81         86.45         1.70 o
   8   3  19        173.73        166.14         2.33 o
   9   3  19        266.19        266.32         2.81 o
  10   3  19         35.04         33.27         1.20 o
  11   3  19         82.32         83.23         1.77 o
  12   3  19         38.19         37.87         1.36 o
  13   3  19         21.11         21.44         1.18 o
  14   3  19         17.36         17.92         1.08 o
  15   3  19         33.23         29.44         1.23 o
 -15   4  19         36.58         36.90         1.52 o
 -14   4  19         34.34         32.11         1.35 o
 -13   4  19         19.93         22.45         1.21 o
 -12   4  19          1.62          2.69         0.84 o
 -11   4  19         81.42         79.88         1.80 o
 -10   4  19          0.55          1.87         0.82 o
  -9   4  19         55.38         56.72         1.57 o
  -8   4  19         14.24         11.56         0.87 o
  -7   4  19         43.73         48.91         1.33 o
  -6   4  19        150.19        139.61         2.14 o
  -5   4  19         11.93         10.85         0.86 o
  -4   4  19         63.22         59.44         1.43 o
  -3   4  19        140.14        137.33         2.01 o
  -2   4  19         29.31         25.95         1.03 o
  -1   4  19         18.92         21.76         0.88 o
   0   4  19         31.04         33.40         1.05 o
   1   4  19         19.39         23.33         0.95 o
   2   4  19         30.40         28.48         1.06 o
   3   4  19        141.28        139.24         1.98 o
   4   4  19         63.20         61.12         1.39 o
   5   4  19         11.54         11.22         0.86 o
   6   4  19        149.67        143.31         1.99 o
   7   4  19         41.28         46.52         1.26 o
   8   4  19         14.60         11.95         0.89 o
   9   4  19         55.70         58.81         1.44 o
  10   4  19          0.49          2.00         0.77 o
  11   4  19         82.64         81.61         1.79 o
  12   4  19          1.65          2.21         0.83 o
  13   4  19         19.84         21.05         1.13 o
  14   4  19         33.78         32.33         1.34 o
  15   4  19         36.03         33.56         1.34 o
 -15   5  19         18.71         21.79         1.23 o
 -14   5  19         52.21         55.29         1.69 o
 -13   5  19         14.18         18.18         1.11 o
 -12   5  19         18.30         20.03         1.11 o
 -11   5  19         95.16         98.33         1.99 o
 -10   5  19         28.11         27.38         1.20 o
  -9   5  19         23.57         25.50         1.15 o
  -8   5  19         41.00         43.44         1.29 o
  -7   5  19         12.23         12.51         0.90 o
  -6   5  19        166.64        162.50         2.37 o
  -5   5  19          0.36          1.49         0.77 o
  -4   5  19          4.86          4.17         0.75 o
  -3   5  19        161.72        162.32         2.27 o
  -2   5  19         18.21         22.85         1.01 o
  -1   5  19         18.47         19.56         0.99 o
   0   5  19        101.85         96.45         1.72 o
   1   5  19         17.93         17.10         0.88 o
   2   5  19         19.29         23.53         0.97 o
   3   5  19        159.62        161.92         2.10 o
   4   5  19          4.96          4.49         0.73 o
   5   5  19          0.53          1.53         0.70 o
   6   5  19        163.76        160.14         2.12 o
   7   5  19         12.16         12.75         0.82 o
   8   5  19         40.79         43.51         1.23 o
   9   5  19         23.31         25.11         1.13 o
  10   5  19         27.46         27.67         1.12 o
  11   5  19         95.04         95.34         1.89 o
  12   5  19         18.05         19.72         1.09 o
  13   5  19         13.82         16.80         1.08 o
  14   5  19         53.42         55.92         1.69 o
  15   5  19         18.54         18.08         1.03 o
 -14   6  19         56.51         59.74         1.70 o
 -13   6  19          6.79          8.19         0.93 o
 -12   6  19         15.60         16.20         1.08 o
 -11   6  19          2.98          5.20         0.87 o
 -10   6  19        118.87        131.27         2.18 o
  -9   6  19        158.17        153.14         2.39 o
  -8   6  19         49.57         48.54         1.42 o
  -7   6  19         42.29         43.79         1.32 o
  -6   6  19         22.07         25.85         1.11 o
  -5   6  19         37.70         40.59         1.31 o
  -4   6  19        132.08        119.03         1.93 o
  -3   6  19         97.29         92.54         1.69 o
  -2   6  19         39.28         38.69         1.19 o
  -1   6  19         18.79         17.20         0.94 o
   0   6  19        217.69        211.68         2.44 o
   1   6  19         18.92         17.85         0.91 o
   2   6  19         40.19         40.84         1.17 o
   3   6  19         95.48         88.80         1.69 o
   4   6  19        131.85        121.90         1.88 o
   5   6  19         38.67         40.31         1.17 o
   6   6  19         22.23         25.65         0.99 o
   7   6  19         42.74         46.92         1.24 o
   8   6  19         49.16         47.61         1.34 o
   9   6  19        156.98        151.12         2.26 o
  10   6  19        120.64        132.80         2.11 o
  11   6  19          2.66          2.14         0.77 o
  12   6  19         15.84         16.33         1.05 o
  13   6  19          7.23          8.22         0.90 o
  14   6  19         55.74         59.41         1.67 o
 -14   7  19          9.56         12.57         1.00 o
 -13   7  19          1.33          2.17         0.86 o
 -12   7  19         62.95         62.69         1.74 o
 -11   7  19         31.19         29.86         1.44 o
 -10   7  19        105.33        109.37         2.13 o
  -9   7  19         20.24         19.78         1.00 o
  -8   7  19          5.33          6.84         0.84 o
  -7   7  19         63.18         61.84         1.53 o
  -6   7  19         44.76         49.61         1.37 o
  -5   7  19         83.65         89.22         1.79 o
  -4   7  19          2.55          3.92         0.78 o
  -3   7  19         30.17         29.14         1.08 o
  -2   7  19         28.54         29.92         1.12 o
  -1   7  19         63.26         65.22         1.51 o
   0   7  19         58.35         61.30         1.43 o
   1   7  19         63.72         64.16         1.41 o
   2   7  19         30.28         32.01         1.10 o
   3   7  19         29.62         26.69         1.06 o
   4   7  19          2.59          1.60         0.68 o
   5   7  19         83.77         92.29         1.65 o
   6   7  19         44.38         46.74         1.21 o
   7   7  19         64.17         61.17         1.39 o
   8   7  19          5.79          6.48         0.79 o
   9   7  19         19.66         17.73         1.00 o
  10   7  19        105.04        104.55         1.90 o
  11   7  19         31.70         31.69         1.21 o
  12   7  19         62.41         62.39         1.60 o
  13   7  19          1.21          0.60         0.78 o
  14   7  19         10.01         11.14         0.93 o
 -13   8  19         26.11         27.74         1.33 o
 -12   8  19         36.65         36.26         1.42 o
 -11   8  19         24.50         25.98         1.24 o
 -10   8  19         29.74         29.04         1.24 o
  -9   8  19         12.48         16.66         1.02 o
  -8   8  19          3.54          6.07         0.84 o
  -7   8  19         77.58         79.24         1.75 o
  -6   8  19         28.60         27.91         1.12 o
  -5   8  19         71.23         70.14         1.60 o
  -4   8  19         22.96         26.26         1.06 o
  -3   8  19         12.39         15.05         0.91 o
  -2   8  19        161.14        158.11         2.16 o
  -1   8  19         27.25         32.33         1.15 o
   0   8  19         65.92         70.98         1.55 o
   1   8  19         28.12         31.61         1.11 o
   2   8  19        164.35        160.67         2.17 o
   3   8  19         13.53         15.85         0.92 o
   4   8  19         23.34         25.93         1.06 o
   5   8  19         69.71         65.91         1.45 o
   6   8  19         30.08         29.11         1.04 o
   7   8  19         79.31         82.32         1.56 o
   8   8  19          3.34          6.56         0.79 o
   9   8  19         12.67         14.95         0.97 o
  10   8  19         30.33         29.53         1.21 o
  11   8  19         25.40         29.04         1.24 o
  12   8  19         37.02         33.86         1.30 o
  13   8  19         26.60         26.73         1.22 o
 -13   9  19         51.61         51.21         1.65 o
 -12   9  19         30.39         28.74         1.30 o
 -11   9  19         31.81         34.35         1.34 o
 -10   9  19          8.87         10.54         0.98 o
  -9   9  19          0.48          1.68         0.85 o
  -8   9  19         88.20         92.23         1.94 o
  -7   9  19          1.70          2.60         0.82 o
  -6   9  19         21.03         21.41         1.05 o
  -5   9  19        169.19        163.23         2.29 o
  -4   9  19        121.65        124.60         2.02 o
  -3   9  19         24.00         22.84         1.03 o
  -2   9  19         69.53         74.87         1.55 o
  -1   9  19         48.04         48.50         1.30 o
   0   9  19         45.69         45.27         1.29 o
   1   9  19         48.09         46.81         1.30 o
   2   9  19         68.57         74.88         1.54 o
   3   9  19         24.43         23.01         1.00 o
   4   9  19        122.47        118.91         1.92 o
   5   9  19        167.18        162.06         2.22 o
   6   9  19         20.48         21.30         0.98 o
   7   9  19          1.49          1.21         0.74 o
   8   9  19         88.49         90.25         1.67 o
   9   9  19          0.43          1.90         0.77 o
  10   9  19          8.95         12.30         0.95 o
  11   9  19         32.06         34.39         1.32 o
  12   9  19         30.51         31.03         1.31 o
  13   9  19         51.48         50.89         1.47 o
 -12  10  19         19.04         17.04         1.18 o
 -11  10  19         43.86         49.82         1.65 o
 -10  10  19          7.86          9.41         1.01 o
  -9  10  19         30.54         33.42         1.37 o
  -8  10  19         38.68         39.39         1.39 o
  -7  10  19          5.07          5.01         0.87 o
  -6  10  19         23.81         24.58         1.14 o
  -5  10  19         45.99         46.46         1.40 o
  -4  10  19         51.00         53.88         1.46 o
  -3  10  19         33.82         33.02         1.19 o
  -2  10  19         89.76         91.16         1.71 o
  -1  10  19         71.49         73.55         1.50 o
   0  10  19         28.62         26.91         1.07 o
   1  10  19         71.69         72.51         1.56 o
   2  10  19         90.52         88.48         1.80 o
   3  10  19         34.44         35.61         1.17 o
   4  10  19         51.16         51.73         1.34 o
   5  10  19         47.33         50.69         1.32 o
   6  10  19         23.36         22.98         1.03 o
   7  10  19          4.76          4.40         0.80 o
   8  10  19         37.90         38.31         1.27 o
   9  10  19         30.87         30.40         1.22 o
  10  10  19          8.09          9.94         0.90 o
  11  10  19         44.79         47.07         1.47 o
  12  10  19         19.81         16.46         1.10 o
 -11  11  19         56.01         55.86         1.76 o
 -10  11  19          2.49          3.24         0.90 o
  -9  11  19         20.86         21.77         1.21 o
  -8  11  19         40.31         45.43         1.57 o
  -7  11  19         26.91         27.26         1.22 o
  -6  11  19         35.52         33.08         1.29 o
  -5  11  19         16.89         17.58         1.05 o
  -4  11  19         35.50         35.87         1.30 o
  -3  11  19          6.38          7.40         0.86 o
  -2  11  19         30.99         34.76         1.18 o
  -1  11  19         85.62         90.63         1.69 o
   0  11  19         75.30         74.82         1.58 o
   1  11  19         86.68         89.95         1.80 o
   2  11  19         30.13         32.57         1.21 o
   3  11  19          6.18          5.72         0.80 o
   4  11  19         35.21         33.88         1.14 o
   5  11  19         16.82         16.11         0.94 o
   6  11  19         35.09         34.95         1.22 o
   7  11  19         27.40         27.13         1.11 o
   8  11  19         41.37         46.93         1.35 o
   9  11  19         19.76         20.27         1.00 o
  10  11  19          2.35          4.86         0.86 o
  11  11  19         55.48         52.51         1.59 o
 -10  12  19          9.85          9.19         1.01 o
  -9  12  19         19.48         17.76         1.18 o
  -8  12  19          9.51         10.75         1.04 o
  -7  12  19         66.39         66.90         2.01 o
  -6  12  19         22.88         26.04         1.18 o
  -5  12  19         73.66         76.36         1.74 o
  -4  12  19        118.49        126.55         2.22 o
  -3  12  19         31.41         33.69         1.31 o
  -2  12  19         23.89         26.84         1.16 o
  -1  12  19         28.25         31.03         1.14 o
   0  12  19         11.70         11.18         0.89 o
   1  12  19         28.31         29.08         1.12 o
   2  12  19         24.58         26.95         1.17 o
   3  12  19         30.75         35.61         1.30 o
   4  12  19        119.35        126.11         2.12 o
   5  12  19         73.92         73.50         1.68 o
   6  12  19         23.44         26.35         1.14 o
   7  12  19         66.47         65.86         1.59 o
   8  12  19          9.09         11.05         0.93 o
   9  12  19         19.57         16.97         1.01 o
  10  12  19          9.58          8.68         0.89 o
  -9  13  19          1.09          1.08         0.96 o
  -8  13  19         14.05         11.43         1.12 o
  -7  13  19         29.39         30.60         1.48 o
  -6  13  19         50.21         50.78         1.71 o
  -5  13  19         39.29         36.47         1.31 o
  -4  13  19         52.66         53.45         1.57 o
  -3  13  19         45.87         41.87         1.44 o
  -2  13  19         48.72         51.68         1.51 o
  -1  13  19          1.50          4.60         0.82 o
   0  13  19          1.65          3.02         0.82 o
   1  13  19          1.51          3.71         0.79 o
   2  13  19         47.64         46.72         1.43 o
   3  13  19         46.13         43.13         1.40 o
   4  13  19         53.64         54.71         1.60 o
   5  13  19         39.10         38.82         1.30 o
   6  13  19         52.01         53.34         1.47 o
   7  13  19         28.99         29.64         1.22 o
   8  13  19         14.16         11.15         0.92 o
   9  13  19          0.96          1.39         0.76 o
  -7  14  19         16.10         16.26         1.22 o
  -6  14  19         10.63          7.72         0.97 o
  -5  14  19         44.13         38.82         1.44 o
  -4  14  19          8.43          7.41         0.88 o
  -3  14  19         48.39         48.11         1.49 o
  -2  14  19          0.25          0.99         0.81 o
  -1  14  19         34.04         35.33         1.28 o
   0  14  19         75.13         68.27         1.67 o
   1  14  19         34.18         36.73         1.30 o
   2  14  19          0.29          1.27         0.78 o
   3  14  19         48.82         48.38         1.52 o
   4  14  19          8.99          8.10         1.01 o
   5  14  19         43.64         41.85         1.52 o
   6  14  19         10.63          7.46         0.96 o
   7  14  19         16.48         14.73         1.01 o
  -5  15  19          4.79          4.73         0.92 o
  -4  15  19         29.75         26.76         1.23 o
  -3  15  19         60.34         60.92         1.64 o
  -2  15  19          7.55          6.61         0.89 o
  -1  15  19         13.73         15.47         1.06 o
   0  15  19         54.42         53.13         1.51 o
   1  15  19         13.95         14.54         1.03 o
   2  15  19          7.52          8.70         0.92 o
   3  15  19         59.07         61.81         1.77 o
   4  15  19         29.97         25.13         1.31 o
   5  15  19          5.04          4.93         0.92 o
   0   0  20        135.26        120.75         2.90 o
   1   0  20         69.65         66.10         1.51 o
   2   0  20          0.06          0.56         0.67 o
   3   0  20          0.05          1.71         0.68 o
   4   0  20         48.19         46.80         1.28 o
   5   0  20         11.27         11.74         0.88 o
   6   0  20        275.91        270.12         2.87 o
   7   0  20        214.39        198.62         2.65 o
   8   0  20         19.86         23.09         1.11 o
   9   0  20          3.95          6.21         0.82 o
  10   0  20         33.20         31.31         1.26 o
  11   0  20         46.54         45.30         1.35 o
  12   0  20          8.56          9.92         0.98 o
  13   0  20        101.51         97.82         2.04 o
  14   0  20          6.80          5.92         0.97 o
 -14   1  20         25.04         20.23         1.21 o
 -13   1  20         15.54         16.87         1.04 o
 -12   1  20         49.72         55.54         1.57 o
 -11   1  20         18.54         20.81         1.03 o
 -10   1  20         48.17         55.72         1.52 o
  -9   1  20         29.47         32.77         1.18 o
  -8   1  20         17.45         16.80         0.94 o
  -7   1  20          8.37          8.38         0.86 o
  -6   1  20         72.16         67.47         1.48 o
  -5   1  20         42.35         42.53         1.21 o
  -4   1  20        191.06        188.02         2.25 o
  -3   1  20          7.10          9.79         0.80 o
  -2   1  20         29.92         26.86         1.00 o
  -1   1  20          4.81          7.62         0.77 o
   0   1  20         16.13         16.61         0.93 o
   1   1  20          5.11          6.64         0.77 o
   2   1  20         29.82         29.61         1.09 o
   3   1  20          7.40         10.60         0.82 o
   4   1  20        194.50        190.25         2.27 o
   5   1  20         43.60         41.76         1.22 o
   6   1  20         72.29         67.82         1.50 o
   7   1  20          7.17          6.88         0.80 o
   8   1  20         18.72         16.83         0.95 o
   9   1  20         30.93         31.95         1.20 o
  10   1  20         47.97         53.65         1.46 o
  11   1  20         19.29         19.92         1.09 o
  12   1  20         48.46         51.03         1.54 o
  13   1  20         15.67         15.12         1.06 o
  14   1  20         25.35         21.89         1.23 o
 -14   2  20          6.19          5.41         0.98 o
 -13   2  20          1.26          2.95         0.87 o
 -12   2  20         17.45         21.49         1.13 o
 -11   2  20         91.74         93.74         1.94 o
 -10   2  20         18.16         20.31         1.18 o
  -9   2  20         33.59         31.18         1.24 o
  -8   2  20         15.00         15.91         0.99 o
  -7   2  20         72.34         66.52         1.55 o
  -6   2  20          9.68         10.69         0.84 o
  -5   2  20         92.77         96.15         1.70 o
  -4   2  20        160.24        154.54         2.06 o
  -3   2  20         46.23         47.19         1.25 o
  -2   2  20         98.99         97.31         1.66 o
  -1   2  20         82.35         82.66         1.63 o
   0   2  20         40.27         42.17         1.25 o
   1   2  20         84.90         85.31         1.60 o
   2   2  20        101.60         99.64         1.77 o
   3   2  20         46.14         45.76         1.25 o
   4   2  20        159.09        156.67         2.08 o
   5   2  20         94.69         95.08         1.73 o
   6   2  20         10.57         12.30         0.91 o
   7   2  20         71.92         66.14         1.56 o
   8   2  20         16.54         14.43         0.97 o
   9   2  20         33.65         30.89         1.20 o
  10   2  20         17.59         19.90         1.02 o
  11   2  20         92.73         94.25         2.01 o
  12   2  20         17.10         18.98         1.17 o
  13   2  20          1.36          3.04         0.90 o
  14   2  20          6.10          5.72         0.91 o
 -14   3  20         29.76         28.19         1.34 o
 -13   3  20          7.80          6.79         0.94 o
 -12   3  20        101.34         99.81         2.00 o
 -11   3  20          0.41          2.06         0.82 o
 -10   3  20          5.69          8.02         0.90 o
  -9   3  20         34.49         34.02         1.28 o
  -8   3  20        195.67        199.20         2.74 o
  -7   3  20         76.84         84.50         1.80 o
  -6   3  20         81.04         84.90         1.75 o
  -5   3  20        141.87        150.64         2.43 o
  -4   3  20         26.82         29.81         1.13 o
  -3   3  20         26.62         27.88         1.12 o
  -2   3  20          3.97          5.60         0.79 o
  -1   3  20         90.25         84.75         1.69 o
   0   3  20         30.74         31.06         1.08 o
   1   3  20         91.19         88.54         1.65 o
   2   3  20          4.37          4.90         0.76 o
   3   3  20         25.59         25.90         1.06 o
   4   3  20         26.26         27.16         1.05 o
   5   3  20        139.77        141.78         2.11 o
   6   3  20         81.62         84.20         1.71 o
   7   3  20         75.40         82.46         1.74 o
   8   3  20        195.92        197.38         2.71 o
   9   3  20         34.39         30.51         1.18 o
  10   3  20          5.36          8.02         0.87 o
  11   3  20          0.47          1.45         0.82 o
  12   3  20        103.61         98.37         2.06 o
  13   3  20          8.35          6.78         0.95 o
  14   3  20         28.68         27.67         1.35 o
 -14   4  20         48.95         44.29         1.61 o
 -13   4  20          5.84          9.91         1.06 o
 -12   4  20         18.70         17.21         1.23 o
 -11   4  20         11.71          9.72         0.95 o
 -10   4  20         23.06         24.62         1.17 o
  -9   4  20         12.19         10.89         0.94 o
  -8   4  20         46.63         50.81         1.52 o
  -7   4  20         12.97         11.94         0.95 o
  -6   4  20         13.33         11.89         0.98 o
  -5   4  20        163.30        166.87         2.46 o
  -4   4  20         29.52         30.99         1.13 o
  -3   4  20        106.38        106.45         1.92 o
  -2   4  20         73.67         71.89         1.62 o
  -1   4  20         41.01         47.13         1.29 o
   0   4  20         33.34         35.47         1.13 o
   1   4  20         40.33         46.69         1.28 o
   2   4  20         76.02         73.61         1.60 o
   3   4  20        110.27        108.67         1.97 o
   4   4  20         30.63         31.81         1.16 o
   5   4  20        163.62        165.31         2.37 o
   6   4  20         13.88         11.88         0.91 o
   7   4  20         13.41         10.46         0.89 o
   8   4  20         47.31         48.16         1.42 o
   9   4  20         11.59         11.01         0.90 o
  10   4  20         22.71         21.51         1.09 o
  11   4  20         11.71         10.73         0.97 o
  12   4  20         18.84         19.40         1.10 o
  13   4  20          5.64          6.94         0.94 o
  14   4  20         49.56         47.15         1.63 o
 -13   5  20          9.17         11.86         1.10 o
 -12   5  20         19.63         18.52         1.16 o
 -11   5  20         70.92         68.71         1.72 o
 -10   5  20          2.51          3.51         0.84 o
  -9   5  20         20.44         24.40         1.16 o
  -8   5  20         52.54         54.63         1.56 o
  -7   5  20          3.54          3.69         0.82 o
  -6   5  20          1.37          1.37         0.79 o
  -5   5  20         10.10         11.74         0.97 o
  -4   5  20         14.51         18.92         1.03 o
  -3   5  20         72.71         72.54         1.64 o
  -2   5  20         93.05         89.53         1.83 o
  -1   5  20        104.32        106.00         1.93 o
   0   5  20        231.43        226.17         2.56 o
   1   5  20        103.43        102.49         1.81 o
   2   5  20         94.36         89.93         1.75 o
   3   5  20         72.91         70.19         1.51 o
   4   5  20         15.66         20.30         1.02 o
   5   5  20         10.64         11.11         0.87 o
   6   5  20          1.24          2.28         0.76 o
   7   5  20          3.38          4.16         0.80 o
   8   5  20         53.35         50.52         1.49 o
   9   5  20         21.17         23.97         1.16 o
  10   5  20          2.88          3.03         0.78 o
  11   5  20         73.70         72.52         1.70 o
  12   5  20         19.75         18.67         1.08 o
  13   5  20          9.51         13.53         1.08 o
 -13   6  20         51.27         55.68         1.76 o
 -12   6  20          1.21          2.44         0.99 o
 -11   6  20         31.24         32.00         1.35 o
 -10   6  20          2.83          4.36         0.86 o
  -9   6  20         65.58         64.45         1.71 o
  -8   6  20         42.27         41.27         1.42 o
  -7   6  20         37.86         39.51         1.40 o
  -6   6  20         93.38         92.62         1.94 o
  -5   6  20        115.75        112.80         2.03 o
  -4   6  20        105.50        102.34         1.91 o
  -3   6  20         90.04         84.97         1.83 o
  -2   6  20         15.59         16.39         0.96 o
  -1   6  20         13.17         15.01         1.03 o
   0   6  20         83.97         81.60         1.71 o
   1   6  20         13.55         17.57         0.95 o
   2   6  20         15.40         17.23         0.93 o
   3   6  20         89.56         84.80         1.70 o
   4   6  20        104.16         97.80         1.82 o
   5   6  20        115.14        109.15         1.85 o
   6   6  20         92.92         91.06         1.71 o
   7   6  20         36.81         36.97         1.21 o
   8   6  20         41.76         44.23         1.36 o
   9   6  20         66.17         65.21         1.70 o
  10   6  20          2.58          3.36         0.80 o
  11   6  20         31.12         31.35         1.29 o
  12   6  20          1.34          2.28         0.83 o
  13   6  20         52.24         55.06         1.66 o
 -12   7  20          4.92          5.84         0.90 o
 -11   7  20         52.80         55.08         1.67 o
 -10   7  20         32.63         31.47         1.25 o
  -9   7  20         44.19         41.79         1.44 o
  -8   7  20         45.25         45.12         1.51 o
  -7   7  20         29.17         31.37         1.22 o
  -6   7  20         16.70         20.60         1.07 o
  -5   7  20         56.75         53.94         1.48 o
  -4   7  20         40.51         45.00         1.30 o
  -3   7  20         19.36         19.66         1.02 o
  -2   7  20         85.59         87.17         1.78 o
  -1   7  20         12.30         16.06         0.99 o
   0   7  20         35.73         32.99         1.18 o
   1   7  20         12.33         15.25         0.93 o
   2   7  20         86.81         90.77         1.75 o
   3   7  20         19.68         21.63         1.06 o
   4   7  20         40.33         46.58         1.34 o
   5   7  20         57.97         51.78         1.34 o
   6   7  20         16.74         21.62         1.01 o
   7   7  20         28.62         30.00         1.08 o
   8   7  20         44.86         42.68         1.32 o
   9   7  20         44.31         43.33         1.36 o
  10   7  20         32.74         29.61         1.18 o
  11   7  20         53.67         56.71         1.51 o
  12   7  20          5.33          6.44         0.94 o
 -12   8  20         14.46         13.50         1.18 o
 -11   8  20         18.29         15.68         1.07 o
 -10   8  20          0.35          1.29         0.90 o
  -9   8  20         44.94         44.47         1.65 o
  -8   8  20          5.75          6.09         0.86 o
  -7   8  20         30.88         30.41         1.23 o
  -6   8  20         28.96         33.35         1.27 o
  -5   8  20         16.05         18.90         1.02 o
  -4   8  20          0.23          0.88         0.74 o
  -3   8  20         35.47         36.90         1.22 o
  -2   8  20         82.26         77.18         1.71 o
  -1   8  20        242.98        243.09         2.83 o
   0   8  20         13.94         17.04         1.00 o
   1   8  20        243.13        243.83         2.87 o
   2   8  20         80.49         73.64         1.63 o
   3   8  20         35.41         35.72         1.26 o
   4   8  20          0.28          0.88         0.75 o
   5   8  20         15.84         19.99         1.02 o
   6   8  20         28.14         30.96         1.11 o
   7   8  20         30.30         30.75         1.11 o
   8   8  20          5.61          7.48         0.82 o
   9   8  20         45.65         42.74         1.36 o
  10   8  20          0.55          1.42         0.76 o
  11   8  20         17.49         15.80         1.02 o
  12   8  20         14.62         14.72         1.02 o
 -11   9  20          2.24          3.88         0.93 o
 -10   9  20          0.63          1.89         0.84 o
  -9   9  20         48.51         52.79         1.64 o
  -8   9  20         39.89         38.43         1.38 o
  -7   9  20         88.04         87.46         1.98 o
  -6   9  20         16.13         17.06         1.02 o
  -5   9  20         70.40         66.53         1.66 o
  -4   9  20         17.82         19.56         1.04 o
  -3   9  20         16.77         16.65         0.98 o
  -2   9  20         83.11         87.29         1.77 o
  -1   9  20         13.41         14.06         0.95 o
   0   9  20         32.47         33.19         1.25 o
   1   9  20         12.90         13.55         0.92 o
   2   9  20         82.68         87.88         1.78 o
   3   9  20         16.52         17.39         0.97 o
   4   9  20         18.49         20.51         1.02 o
   5   9  20         69.45         64.70         1.53 o
   6   9  20         16.40         18.79         1.01 o
   7   9  20         87.17         87.72         1.73 o
   8   9  20         39.03         37.63         1.21 o
   9   9  20         48.30         50.68         1.46 o
  10   9  20          0.50          1.77         0.80 o
  11   9  20          1.93          4.16         0.85 o
 -10  10  20         76.83         73.86         1.85 o
  -9  10  20         15.46         14.44         1.05 o
  -8  10  20         17.47         17.63         1.08 o
  -7  10  20         34.45         35.58         1.45 o
  -6  10  20         21.00         21.22         1.14 o
  -5  10  20         10.14         12.10         0.98 o
  -4  10  20         24.31         23.92         1.08 o
  -3  10  20         78.05         84.55         1.78 o
  -2  10  20         49.82         55.14         1.51 o
  -1  10  20          5.84          6.91         0.87 o
   0  10  20         58.44         63.44         1.52 o
   1  10  20          5.31          5.53         0.79 o
   2  10  20         51.28         57.40         1.48 o
   3  10  20         78.80         82.73         1.68 o
   4  10  20         23.74         23.01         1.03 o
   5  10  20         10.51         12.05         0.96 o
   6  10  20         21.78         21.42         1.00 o
   7  10  20         34.32         35.60         1.20 o
   8  10  20         17.97         18.52         0.95 o
   9  10  20         15.79         15.57         1.13 o
  10  10  20         75.69         70.72         1.64 o
  -9  11  20          9.36         10.32         1.02 o
  -8  11  20          1.64          1.96         0.98 o
  -7  11  20         43.48         44.07         1.55 o
  -6  11  20         42.01         47.23         1.55 o
  -5  11  20         40.12         43.38         1.36 o
  -4  11  20          3.64          5.23         0.84 o
  -3  11  20         47.70         46.34         1.41 o
  -2  11  20         12.48         13.41         0.96 o
  -1  11  20         16.67         23.46         1.08 o
   0  11  20         81.84         83.72         1.75 o
   1  11  20         16.09         21.69         1.10 o
   2  11  20         12.50         12.79         0.92 o
   3  11  20         46.94         46.10         1.40 o
   4  11  20          3.72          5.47         0.79 o
   5  11  20         39.88         40.93         1.24 o
   6  11  20         42.78         46.85         1.35 o
   7  11  20         42.69         41.20         1.31 o
   8  11  20          1.49          1.58         0.73 o
   9  11  20          9.73         11.18         0.88 o
  -8  12  20          8.31          8.15         1.08 o
  -7  12  20         20.24         16.45         1.16 o
  -6  12  20         32.65         34.22         1.36 o
  -5  12  20         26.47         26.07         1.16 o
  -4  12  20         29.48         29.85         1.27 o
  -3  12  20         32.81         31.09         1.21 o
  -2  12  20         15.31         14.99         0.99 o
  -1  12  20         55.59         57.69         1.52 o
   0  12  20         43.46         42.42         1.42 o
   1  12  20         55.39         59.87         1.55 o
   2  12  20         14.94         16.78         1.03 o
   3  12  20         32.43         30.65         1.22 o
   4  12  20         29.38         28.22         1.19 o
   5  12  20         27.05         23.88         1.07 o
   6  12  20         30.49         31.33         1.15 o
   7  12  20         20.15         17.04         0.95 o
   8  12  20          8.11          8.32         0.82 o
  -6  13  20          7.52          8.34         1.00 o
  -5  13  20         10.26         11.13         0.99 o
  -4  13  20          7.13          5.96         0.85 o
  -3  13  20         20.04         22.40         1.13 o
  -2  13  20         14.43         13.41         0.98 o
  -1  13  20         34.25         31.09         1.30 o
   0  13  20         10.43         11.82         0.95 o
   1  13  20         33.36         30.74         1.21 o
   2  13  20         14.79         13.97         1.10 o
   3  13  20         19.30         20.66         1.08 o
   4  13  20          6.94          5.36         0.88 o
   5  13  20         10.05          9.55         0.92 o
   6  13  20          7.36          7.42         0.82 o
  -4  14  20          7.36          4.47         0.84 o
  -3  14  20          0.45          1.33         0.82 o
  -2  14  20         66.56         63.61         1.64 o
  -1  14  20         14.76         14.32         1.04 o
   0  14  20         52.22         53.34         1.55 o
   1  14  20         15.48         16.60         1.05 o
   2  14  20         65.93         63.76         1.74 o
   3  14  20          0.43          0.99         0.84 o
   4  14  20          7.27          6.11         0.91 o
   1   0  21          1.30          3.97         0.80 o
   2   0  21          8.61         10.20         0.87 o
   3   0  21        145.17        143.47         2.07 o
   4   0  21        130.60        132.12         2.08 o
   5   0  21          3.20          3.59         0.75 o
   6   0  21          9.44          7.91         0.86 o
   7   0  21         53.67         60.41         1.53 o
   8   0  21         87.67         85.84         1.81 o
   9   0  21          2.43          2.05         0.80 o
  10   0  21         65.13         66.13         1.70 o
  11   0  21          2.05          2.97         0.89 o
  12   0  21          4.63          3.09         0.89 o
  13   0  21          1.23          1.73         0.89 o
 -13   1  21         17.36         18.62         1.11 o
 -12   1  21         20.50         23.27         1.19 o
 -11   1  21         55.46         57.30         1.58 o
 -10   1  21          8.27          9.51         0.95 o
  -9   1  21         22.62         23.39         1.09 o
  -8   1  21          8.63          8.36         0.90 o
  -7   1  21          6.19          7.09         0.86 o
  -6   1  21         61.36         57.99         1.51 o
  -5   1  21         30.58         34.56         1.17 o
  -4   1  21          3.08          4.65         0.78 o
  -3   1  21        113.27        113.67         1.89 o
  -2   1  21         81.58         87.60         1.65 o
  -1   1  21        152.86        140.86         2.17 o
   0   1  21         11.47         14.98         0.99 o
   1   1  21        151.78        143.19         2.28 o
   2   1  21         82.97         84.94         1.77 o
   3   1  21        115.33        121.00         1.99 o
   4   1  21          3.22          5.52         0.85 o
   5   1  21         29.57         30.93         1.17 o
   6   1  21         62.53         57.78         1.51 o
   7   1  21          6.24          7.60         0.86 o
   8   1  21          8.66          9.03         0.90 o
   9   1  21         22.29         23.16         1.09 o
  10   1  21          8.68         12.91         1.00 o
  11   1  21         55.01         56.16         1.64 o
  12   1  21         20.74         21.76         1.18 o
  13   1  21         16.31         14.13         1.15 o
 -13   2  21          8.87          7.01         0.99 o
 -12   2  21         10.43         12.64         1.06 o
 -11   2  21         32.60         35.99         1.33 o
 -10   2  21         10.40         11.34         0.95 o
  -9   2  21          5.85          7.07         0.87 o
  -8   2  21          1.75          2.28         0.82 o
  -7   2  21         22.22         25.49         1.16 o
  -6   2  21         47.92         48.26         1.37 o
  -5   2  21         83.36         80.80         1.65 o
  -4   2  21         79.84         84.33         1.73 o
  -3   2  21         19.68         17.50         0.95 o
  -2   2  21        144.89        144.47         2.29 o
  -1   2  21         81.00         81.64         1.74 o
   0   2  21        175.68        180.38         2.53 o
   1   2  21         79.79         81.80         1.78 o
   2   2  21        145.74        144.28         2.24 o
   3   2  21         19.31         17.26         0.98 o
   4   2  21         78.33         84.11         1.78 o
   5   2  21         82.28         82.10         1.76 o
   6   2  21         46.48         48.33         1.36 o
   7   2  21         20.55         22.64         1.09 o
   8   2  21          1.68          2.34         0.82 o
   9   2  21          5.59          4.94         0.86 o
  10   2  21         10.19         12.87         0.96 o
  11   2  21         32.01         35.93         1.41 o
  12   2  21         11.10         10.69         1.02 o
  13   2  21          8.64          7.15         1.00 o
 -12   3  21         11.54         11.53         0.98 o
 -11   3  21         23.89         22.06         1.19 o
 -10   3  21         14.69         15.83         1.10 o
  -9   3  21          8.00          7.80         0.93 o
  -8   3  21         35.54         36.92         1.41 o
  -7   3  21          4.56          5.59         0.86 o
  -6   3  21         42.16         39.24         1.32 o
  -5   3  21        170.01        174.15         2.46 o
  -4   3  21         38.60         39.49         1.41 o
  -3   3  21         24.29         26.07         1.16 o
  -2   3  21         54.69         51.91         1.50 o
  -1   3  21          8.77         11.22         0.88 o
   0   3  21         14.53         14.30         0.94 o
   1   3  21          8.80         11.23         0.88 o
   2   3  21         54.01         52.69         1.48 o
   3   3  21         24.56         26.06         1.15 o
   4   3  21         37.34         36.96         1.28 o
   5   3  21        170.15        172.14         2.49 o
   6   3  21         42.39         41.34         1.34 o
   7   3  21          4.95          4.35         0.80 o
   8   3  21         35.50         37.28         1.39 o
   9   3  21          7.99          6.78         0.91 o
  10   3  21         14.34         14.50         1.07 o
  11   3  21         23.09         20.24         1.19 o
  12   3  21         11.64         11.58         1.08 o
 -12   4  21          1.50          3.68         0.91 o
 -11   4  21         25.31         27.25         1.25 o
 -10   4  21         80.53         90.54         2.02 o
  -9   4  21         34.13         35.05         1.36 o
  -8   4  21          6.90          9.00         0.95 o
  -7   4  21         15.85         16.45         1.10 o
  -6   4  21         55.87         51.30         1.59 o
  -5   4  21         38.63         38.97         1.40 o
  -4   4  21         10.44         10.95         0.95 o
  -3   4  21          5.03          3.40         0.82 o
  -2   4  21        236.81        233.03         3.01 o
  -1   4  21         12.23         15.25         1.07 o
   0   4  21          4.32          3.08         0.77 o
   1   4  21         11.30         13.64         0.93 o
   2   4  21        238.08        233.91         2.94 o
   3   4  21          5.15          6.44         0.91 o
   4   4  21         10.95         13.30         1.10 o
   5   4  21         39.47         38.87         1.31 o
   6   4  21         55.73         53.16         1.55 o
   7   4  21         15.71         16.20         1.03 o
   8   4  21          7.05          7.41         0.90 o
   9   4  21         34.24         33.01         1.32 o
  10   4  21         81.06         87.40         1.87 o
  11   4  21         26.05         29.67         1.29 o
  12   4  21          1.54          1.72         0.81 o
 -12   5  21         24.12         25.98         1.27 o
 -11   5  21         23.10         20.69         1.10 o
 -10   5  21         20.71         22.45         1.17 o
  -9   5  21          1.33          3.17         0.88 o
  -8   5  21         12.23         13.66         1.10 o
  -7   5  21        106.72        106.25         2.13 o
  -6   5  21          3.29          4.03         0.91 o
  -5   5  21         12.18         15.29         1.11 o
  -4   5  21        141.22        145.69         2.44 o
  -3   5  21         14.74         15.95         1.06 o
  -2   5  21          1.93          2.41         0.88 o
  -1   5  21        175.55        174.09         2.52 o
   0   5  21          2.52          2.04         0.77 o
   1   5  21        175.53        172.92         2.46 o
   2   5  21          1.85          3.48         0.79 o
   3   5  21         14.13         13.71         0.98 o
   4   5  21        138.16        136.07         2.31 o
   5   5  21         12.06         13.95         0.96 o
   6   5  21          3.02          5.21         0.85 o
   7   5  21        105.36        104.84         2.12 o
   8   5  21         12.85         13.36         1.04 o
   9   5  21          1.28          2.45         0.87 o
  10   5  21         19.92         21.00         1.14 o
  11   5  21         22.22         20.98         1.18 o
  12   5  21         23.15         23.83         1.21 o
 -11   6  21          5.74          4.96         0.90 o
 -10   6  21         25.57         23.59         1.18 o
  -9   6  21          7.46         10.34         0.98 o
  -8   6  21         39.10         37.77         1.38 o
  -7   6  21         78.22         85.67         1.92 o
  -6   6  21         99.88        101.15         2.00 o
  -5   6  21         41.33         47.02         1.64 o
  -4   6  21          1.09          2.62         0.86 o
  -3   6  21         11.88         12.34         1.00 o
  -2   6  21         54.79         59.88         1.64 o
  -1   6  21         37.82         41.64         1.36 o
   0   6  21          0.50          1.22         0.82 o
   1   6  21         37.33         38.64         1.29 o
   2   6  21         55.99         61.27         1.57 o
   3   6  21         11.76         11.27         0.91 o
   4   6  21          1.12          2.81         0.82 o
   5   6  21         40.72         46.60         1.41 o
   6   6  21         99.78        102.81         1.92 o
   7   6  21         78.30         80.79         1.85 o
   8   6  21         38.81         36.97         1.44 o
   9   6  21          7.63          7.75         0.92 o
  10   6  21         25.60         20.90         1.16 o
  11   6  21          5.43          6.17         0.89 o
 -11   7  21          7.79          9.03         1.02 o
 -10   7  21         27.74         29.52         1.35 o
  -9   7  21         10.12          6.91         0.91 o
  -8   7  21         78.26         79.34         1.93 o
  -7   7  21          9.93          9.30         0.91 o
  -6   7  21          0.44          2.64         0.83 o
  -5   7  21         35.12         31.81         1.23 o
  -4   7  21         63.41         60.11         1.59 o
  -3   7  21        204.46        207.35         2.80 o
  -2   7  21         13.78         14.64         1.00 o
  -1   7  21          5.54          5.96         0.83 o
   0   7  21          0.15          1.43         0.77 o
   1   7  21          5.16          4.68         0.83 o
   2   7  21         13.98         15.56         0.99 o
   3   7  21        208.54        201.11         2.70 o
   4   7  21         63.12         57.61         1.53 o
   5   7  21         35.08         32.88         1.23 o
   6   7  21          0.34          1.63         0.75 o
   7   7  21         10.00          9.51         0.86 o
   8   7  21         78.61         81.27         1.85 o
   9   7  21         11.14          9.87         0.93 o
  10   7  21         28.07         29.06         1.29 o
  11   7  21          7.99          9.25         0.93 o
 -10   8  21         16.65         14.16         1.08 o
  -9   8  21         33.30         34.94         1.39 o
  -8   8  21         43.76         43.48         1.48 o
  -7   8  21          6.19          6.82         0.89 o
  -6   8  21         55.64         55.90         1.57 o
  -5   8  21         18.42         19.51         1.12 o
  -4   8  21         21.24         23.64         1.15 o
  -3   8  21         56.20         55.63         1.46 o
  -2   8  21         32.14         33.91         1.25 o
  -1   8  21         59.65         58.53         1.61 o
   0   8  21         18.41         19.75         1.09 o
   1   8  21         59.98         60.77         1.65 o
   2   8  21         31.37         33.29         1.26 o
   3   8  21         55.57         57.76         1.57 o
   4   8  21         20.90         21.95         1.07 o
   5   8  21         18.26         19.42         1.02 o
   6   8  21         56.57         53.55         1.48 o
   7   8  21          6.20          6.89         0.81 o
   8   8  21         44.11         46.70         1.42 o
   9   8  21         33.20         36.67         1.33 o
  10   8  21         16.71         15.39         1.00 o
  -9   9  21         52.40         53.23         1.66 o
  -8   9  21         25.46         27.55         1.26 o
  -7   9  21          6.54          6.53         0.91 o
  -6   9  21         17.06         15.76         1.04 o
  -5   9  21         23.18         24.25         1.26 o
  -4   9  21         12.21         11.18         0.99 o
  -3   9  21          4.10          5.40         0.86 o
  -2   9  21          2.72          4.18         0.82 o
  -1   9  21          9.50         12.95         0.97 o
   0   9  21        110.06        111.74         2.08 o
   1   9  21          9.66         14.42         1.06 o
   2   9  21          2.86          4.84         0.87 o
   3   9  21          3.89          6.41         0.82 o
   4   9  21         12.31         12.35         0.91 o
   5   9  21         24.28         22.27         1.02 o
   6   9  21         17.10         15.76         0.95 o
   7   9  21          6.33          5.66         0.84 o
   8   9  21         26.24         24.65         1.11 o
   9   9  21         53.56         50.21         1.46 o
  -8  10  21         49.25         46.75         1.62 o
  -7  10  21         23.73         26.95         1.32 o
  -6  10  21          6.95          8.89         0.98 o
  -5  10  21         55.33         60.49         1.60 o
  -4  10  21         34.97         37.34         1.29 o
  -3  10  21         53.98         49.24         1.46 o
  -2  10  21          0.50          1.74         0.84 o
  -1  10  21          3.64          4.12         0.86 o
   0  10  21         37.95         39.93         1.33 o
   1  10  21          3.49          5.19         0.85 o
   2  10  21          0.53          2.24         0.81 o
   3  10  21         53.79         49.72         1.46 o
   4  10  21         34.02         35.28         1.21 o
   5  10  21         56.25         59.73         1.54 o
   6  10  21          7.25          8.10         0.81 o
   7  10  21         23.73         26.73         1.09 o
   8  10  21         51.04         45.10         1.36 o
  -7  11  21         16.04         18.65         1.16 o
  -6  11  21          2.07          1.15         0.86 o
  -5  11  21          6.12          5.86         0.90 o
  -4  11  21         15.22         17.09         1.02 o
  -3  11  21         43.64         47.36         1.45 o
  -2  11  21         45.32         42.83         1.43 o
  -1  11  21         14.77         15.48         1.08 o
   0  11  21         60.41         60.21         1.61 o
   1  11  21         14.32         14.11         1.03 o
   2  11  21         45.81         45.23         1.40 o
   3  11  21         43.21         45.10         1.40 o
   4  11  21         14.44         16.45         1.03 o
   5  11  21          6.63          6.61         0.83 o
   6  11  21          2.38          2.52         0.75 o
   7  11  21         15.86         16.01         0.93 o
  -5  12  21          7.58          8.94         0.92 o
  -4  12  21         21.92         22.60         1.14 o
  -3  12  21         33.43         31.66         1.27 o
  -2  12  21         10.03         11.90         0.99 o
  -1  12  21          6.27          3.82         0.86 o
   0  12  21          8.38          5.17         0.86 o
   1  12  21          6.69          4.95         0.84 o
   2  12  21         10.13         12.22         0.94 o
   3  12  21         33.79         34.18         1.34 o
   4  12  21         21.35         20.28         1.12 o
   5  12  21          7.52          7.97         0.84 o
  -2  13  21         13.33         11.13         1.03 o
  -1  13  21          7.18          5.77         0.93 o
   0  13  21         18.97         18.44         1.15 o
   1  13  21          6.80          5.00         0.92 o
   2  13  21         12.88          8.26         0.96 o
   0   0  22          8.82          8.40         1.25 o
   1   0  22          3.01          4.28         0.84 o
   2   0  22         90.34         86.26         1.87 o
   3   0  22         40.51         44.26         1.42 o
   4   0  22         15.04         16.28         0.99 o
   5   0  22         68.24         66.01         1.58 o
   6   0  22          0.02          1.63         0.79 o
   7   0  22        116.13        107.84         2.06 o
   8   0  22         22.66         26.51         1.18 o
   9   0  22          0.97          3.21         0.84 o
  10   0  22          0.86          0.84         0.80 o
  11   0  22          0.20          0.71         0.87 o
 -11   1  22          5.26          4.90         0.92 o
 -10   1  22         27.06         31.24         1.37 o
  -9   1  22         41.67         42.01         1.41 o
  -8   1  22         27.68         25.40         1.15 o
  -7   1  22          2.00          2.43         0.81 o
  -6   1  22         15.83         14.88         0.98 o
  -5   1  22         45.37         45.43         1.35 o
  -4   1  22         96.08         92.24         1.84 o
  -3   1  22         41.16         43.70         1.34 o
  -2   1  22         49.10         54.83         1.46 o
  -1   1  22        101.76         99.47         1.94 o
   0   1  22        172.57        172.02         2.49 o
   1   1  22        101.25        102.81         1.97 o
   2   1  22         48.39         53.42         1.53 o
   3   1  22         41.83         45.21         1.40 o
   4   1  22         95.51         95.86         1.97 o
   5   1  22         44.22         43.76         1.40 o
   6   1  22         15.53         15.91         0.97 o
   7   1  22          2.14          6.22         0.83 o
   8   1  22         26.68         25.86         1.14 o
   9   1  22         41.50         42.36         1.41 o
  10   1  22         27.13         32.83         1.32 o
  11   1  22          5.32          3.51         0.89 o
 -11   2  22         60.07         62.45         1.73 o
 -10   2  22          3.11          3.02         0.84 o
  -9   2  22         48.63         50.59         1.54 o
  -8   2  22         18.87         19.84         1.16 o
  -7   2  22         22.90         22.75         1.17 o
  -6   2  22         17.27         19.39         1.06 o
  -5   2  22         19.55         21.67         1.10 o
  -4   2  22         21.19         19.89         1.04 o
  -3   2  22         32.91         32.86         1.29 o
  -2   2  22         36.16         33.07         1.28 o
  -1   2  22         85.88         89.67         1.90 o
   0   2  22          4.55          6.68         0.90 o
   1   2  22         85.13         88.83         1.94 o
   2   2  22         34.99         31.39         1.28 o
   3   2  22         32.70         33.73         1.28 o
   4   2  22         20.54         20.54         1.12 o
   5   2  22         19.57         21.07         1.15 o
   6   2  22         16.73         19.64         1.05 o
   7   2  22         23.06         23.39         1.11 o
   8   2  22         19.14         18.96         1.07 o
   9   2  22         49.63         49.53         1.56 o
  10   2  22          3.11          3.41         0.93 o
  11   2  22         60.02         61.92         1.88 o
 -11   3  22          1.64          1.65         0.83 o
 -10   3  22          3.98          6.60         0.92 o
  -9   3  22          7.54         10.01         1.05 o
  -8   3  22         94.08         91.23         2.11 o
  -7   3  22         11.84         11.52         1.05 o
  -6   3  22         13.32         12.30         1.00 o
  -5   3  22         32.30         32.44         1.30 o
  -4   3  22         33.92         38.71         1.38 o
  -3   3  22         64.90         67.99         1.81 o
  -2   3  22         22.88         25.18         1.21 o
  -1   3  22         15.73         15.36         1.04 o
   0   3  22         16.56         18.46         1.04 o
   1   3  22         15.29         14.17         1.11 o
   2   3  22         22.87         23.84         1.16 o
   3   3  22         65.41         69.29         1.80 o
   4   3  22         34.29         39.22         1.41 o
   5   3  22         32.77         33.76         1.42 o
   6   3  22         12.83         11.18         0.95 o
   7   3  22         11.08         10.26         1.01 o
   8   3  22         93.29         90.19         2.00 o
   9   3  22          7.72         10.00         0.94 o
  10   3  22          4.06          5.28         0.89 o
  11   3  22          2.05          1.75         0.95 o
 -10   4  22          0.25          0.88         0.83 o
  -9   4  22         22.39         22.22         1.23 o
  -8   4  22         23.42         23.24         1.23 o
  -7   4  22          4.21          4.25         0.94 o
  -6   4  22         32.13         33.81         1.39 o
  -5   4  22         55.26         52.14         1.59 o
  -4   4  22         19.78         22.40         1.21 o
  -3   4  22         17.01         16.78         1.16 o
  -2   4  22         32.47         35.84         1.38 o
  -1   4  22        100.71        100.99         2.15 o
   0   4  22         41.37         44.23         1.39 o
   1   4  22         99.45         98.80         1.97 o
   2   4  22         32.15         34.40         1.30 o
   3   4  22         16.54         17.05         1.07 o
   4   4  22         19.34         20.75         1.14 o
   5   4  22         55.42         50.09         1.54 o
   6   4  22         32.60         34.81         1.32 o
   7   4  22          3.78          5.55         0.91 o
   8   4  22         23.36         24.43         1.28 o
   9   4  22         23.02         22.60         1.16 o
  10   4  22          0.34          1.75         0.83 o
 -10   5  22         41.06         41.55         1.51 o
  -9   5  22          2.15          1.67         0.87 o
  -8   5  22          4.70          5.73         0.92 o
  -7   5  22         78.68         85.55         1.96 o
  -6   5  22          8.62          9.43         0.99 o
  -5   5  22          4.28          5.75         0.93 o
  -4   5  22        108.41        112.46         2.33 o
  -3   5  22         17.89         17.66         1.10 o
  -2   5  22         18.22         19.83         1.18 o
  -1   5  22         98.69        100.01         2.12 o
   0   5  22          3.49          3.36         0.84 o
   1   5  22         99.51        102.10         2.00 o
   2   5  22         17.58         20.03         1.06 o
   3   5  22         17.73         17.57         1.13 o
   4   5  22        106.78        106.00         2.16 o
   5   5  22          3.93          5.11         0.86 o
   6   5  22          9.49          9.85         0.97 o
   7   5  22         76.63         78.39         1.92 o
   8   5  22          5.08          5.26         0.93 o
   9   5  22          1.95          4.02         0.99 o
  10   5  22         40.96         42.52         1.51 o
  -9   6  22         35.59         37.49         1.42 o
  -8   6  22          9.77          8.43         0.99 o
  -7   6  22          9.03         10.19         1.01 o
  -6   6  22         12.71         12.06         1.01 o
  -5   6  22         24.16         27.88         1.28 o
  -4   6  22         18.50         19.91         1.22 o
  -3   6  22         11.84         13.86         1.06 o
  -2   6  22         25.94         26.52         1.30 o
  -1   6  22          4.46          4.54         0.82 o
   0   6  22          3.20          3.45         0.94 o
   1   6  22          4.41          4.17         0.83 o
   2   6  22         25.87         26.68         1.17 o
   3   6  22         12.29         13.38         1.06 o
   4   6  22         18.69         21.50         1.10 o
   5   6  22         24.50         27.11         1.23 o
   6   6  22         11.79         11.34         0.95 o
   7   6  22          8.84          9.42         1.02 o
   8   6  22         10.23          8.04         0.98 o
   9   6  22         35.77         36.21         1.42 o
  -9   7  22          5.05          3.85         0.90 o
  -8   7  22         25.71         27.49         1.30 o
  -7   7  22         11.10         14.41         1.08 o
  -6   7  22         75.49         75.09         1.88 o
  -5   7  22          9.53          8.48         0.92 o
  -4   7  22         17.42         16.02         1.06 o
  -3   7  22         12.91         14.13         0.99 o
  -2   7  22         60.79         63.22         1.68 o
  -1   7  22          7.98          8.11         0.93 o
   0   7  22        215.27        212.17         2.99 o
   1   7  22          7.85          8.42         0.96 o
   2   7  22         60.94         61.01         1.67 o
   3   7  22         12.71         11.91         0.99 o
   4   7  22         17.40         18.55         1.10 o
   5   7  22          9.48          7.26         0.88 o
   6   7  22         78.15         74.30         1.72 o
   7   7  22         10.86         10.40         0.95 o
   8   7  22         26.23         28.83         1.31 o
   9   7  22          5.12          5.35         0.91 o
  -8   8  22          6.24          6.88         0.93 o
  -7   8  22          0.17          0.38         0.86 o
  -6   8  22         39.67         40.36         1.41 o
  -5   8  22         21.78         24.84         1.20 o
  -4   8  22         33.15         34.41         1.36 o
  -3   8  22         41.09         40.56         1.35 o
  -2   8  22         20.25         22.57         1.08 o
  -1   8  22          7.21          7.07         1.11 o
   0   8  22         50.18         49.62         1.53 o
   1   8  22          6.91          6.68         0.91 o
   2   8  22         20.35         20.72         1.19 o
   3   8  22         40.93         41.12         1.36 o
   4   8  22         32.73         33.31         1.25 o
   5   8  22         22.08         22.75         1.13 o
   6   8  22         39.86         37.37         1.30 o
   7   8  22          0.19          0.26         0.76 o
   8   8  22          5.34          6.60         0.88 o
  -7   9  22         28.93         28.91         1.41 o
  -6   9  22         37.39         35.56         1.35 o
  -5   9  22         10.22         11.24         0.99 o
  -4   9  22         56.95         59.08         1.68 o
  -3   9  22         44.71         43.98         1.48 o
  -2   9  22         21.42         18.63         1.06 o
  -1   9  22          8.24          8.22         0.87 o
   0   9  22          0.01          1.08         0.83 o
   1   9  22          7.91          7.52         0.91 o
   2   9  22         22.02         21.70         1.21 o
   3   9  22         45.01         41.37         1.44 o
   4   9  22         55.94         54.38         1.52 o
   5   9  22         10.90         11.11         0.88 o
   6   9  22         37.21         35.98         1.29 o
   7   9  22         28.66         28.60         1.21 o
  -5  10  22         45.11         44.60         1.52 o
  -4  10  22         19.52         19.35         1.12 o
  -3  10  22         36.68         36.30         1.35 o
  -2  10  22         13.46         12.93         1.00 o
  -1  10  22         23.36         25.51         1.20 o
   0  10  22          0.24          0.68         0.83 o
   1  10  22         23.24         23.90         1.20 o
   2  10  22         14.36         13.93         1.01 o
   3  10  22         36.98         34.61         1.30 o
   4  10  22         19.23         19.92         1.01 o
   5  10  22         45.58         44.09         1.33 o
  -3  11  22         25.99         23.98         1.18 o
  -2  11  22         50.35         54.37         1.62 o
  -1  11  22         58.24         58.98         1.88 o
   0  11  22         37.02         36.90         1.46 o
   1  11  22         56.22         55.34         1.67 o
   2  11  22         51.29         55.60         1.60 o
   3  11  22         25.35         25.31         1.20 o
   1   0  23          6.64          6.31         0.86 o
   2   0  23         37.10         38.24         1.35 o
   3   0  23         95.69         93.38         2.11 o
   4   0  23         19.69         26.80         1.21 o
   5   0  23         27.52         28.91         1.19 o
   6   0  23          0.39          0.67         0.77 o
   7   0  23         13.06         12.21         0.94 o
   8   0  23         10.96          9.94         0.92 o
   9   0  23          3.72          4.41         0.87 o
  -9   1  23         11.42         11.05         1.03 o
  -8   1  23          0.55          1.13         0.83 o
  -7   1  23         50.60         45.80         1.51 o
  -6   1  23          9.04         10.92         1.12 o
  -5   1  23         23.37         24.89         1.22 o
  -4   1  23         37.90         35.84         1.31 o
  -3   1  23         17.53         17.45         1.11 o
  -2   1  23         15.83         16.86         1.12 o
  -1   1  23         24.09         26.32         1.22 o
   0   1  23         73.71         76.63         1.79 o
   1   1  23         23.91         24.89         1.19 o
   2   1  23         15.99         19.02         1.19 o
   3   1  23         17.72         19.63         1.19 o
   4   1  23         38.13         40.34         1.45 o
   5   1  23         23.42         22.61         1.14 o
   6   1  23          9.47         10.84         0.95 o
   7   1  23         50.95         48.05         1.47 o
   8   1  23          0.59          2.64         0.82 o
   9   1  23         11.52         11.31         0.98 o
  -9   2  23          1.10          3.53         0.96 o
  -8   2  23         13.54         15.99         1.17 o
  -7   2  23         11.19         13.44         1.04 o
  -6   2  23         48.54         47.19         1.60 o
  -5   2  23         10.91         12.05         1.01 o
  -4   2  23          2.61          3.84         0.86 o
  -3   2  23         17.97         23.96         1.20 o
  -2   2  23         32.84         32.82         1.34 o
  -1   2  23         74.82         76.34         1.80 o
   0   2  23         11.85         12.39         1.00 o
   1   2  23         75.66         73.52         1.82 o
   2   2  23         33.77         34.84         1.34 o
   3   2  23         17.51         23.88         1.22 o
   4   2  23          2.61          4.72         0.94 o
   5   2  23         10.85          9.15         0.99 o
   6   2  23         49.51         48.83         1.63 o
   7   2  23         11.05         10.22         1.01 o
   8   2  23         13.83         15.35         1.02 o
   9   2  23          1.13          1.17         0.86 o
  -8   3  23         13.48         15.00         1.16 o
  -7   3  23         31.58         33.83         1.55 o
  -6   3  23         14.08         14.25         1.09 o
  -5   3  23         14.70         14.68         1.09 o
  -4   3  23         14.65         12.97         1.07 o
  -3   3  23         61.31         65.13         1.78 o
  -2   3  23         87.74         87.54         1.99 o
  -1   3  23          1.00          3.41         0.90 o
   0   3  23          0.37          3.08         0.89 o
   1   3  23          0.76          1.39         0.89 o
   2   3  23         89.17         86.02         2.02 o
   3   3  23         61.60         68.93         1.79 o
   4   3  23         15.27         15.09         1.12 o
   5   3  23         14.75         13.20         1.08 o
   6   3  23         14.06         15.99         1.13 o
   7   3  23         31.85         30.77         1.42 o
   8   3  23         14.29         16.28         1.17 o
  -8   4  23         22.74         25.25         1.33 o
  -7   4  23          4.36          6.40         0.97 o
  -6   4  23         54.60         56.63         1.69 o
  -5   4  23          9.38         10.95         1.06 o
  -4   4  23         45.84         46.49         1.57 o
  -3   4  23         10.09         15.79         1.11 o
  -2   4  23         43.76         51.40         1.65 o
  -1   4  23         18.06         20.36         1.18 o
   0   4  23          1.51          2.97         0.91 o
   1   4  23         18.17         20.90         1.14 o
   2   4  23         44.05         48.04         1.46 o
   3   4  23         10.51         15.16         1.10 o
   4   4  23         44.77         44.18         1.54 o
   5   4  23          9.14          9.36         0.99 o
   6   4  23         53.29         54.83         1.80 o
   7   4  23          4.21          5.63         0.94 o
   8   4  23         22.29         21.09         1.23 o
  -7   5  23          7.57          6.35         0.92 o
  -6   5  23          2.15          2.40         0.87 o
  -5   5  23          7.73          9.52         1.12 o
  -4   5  23         41.36         37.28         1.58 o
  -3   5  23          2.91          3.48         0.95 o
  -2   5  23          9.79         10.38         1.00 o
  -1   5  23         43.17         42.49         1.52 o
   0   5  23         21.14         21.72         1.20 o
   1   5  23         43.65         42.11         1.41 o
   2   5  23         10.12         11.25         1.00 o
   3   5  23          2.93          4.19         0.88 o
   4   5  23         40.95         36.89         1.45 o
   5   5  23          7.49          6.61         0.91 o
   6   5  23          1.87          1.78         0.87 o
   7   5  23          7.61          9.11         1.00 o
  -7   6  23         22.01         21.05         1.21 o
  -6   6  23         31.54         30.87         1.35 o
  -5   6  23         38.41         38.15         1.50 o
  -4   6  23          9.15         10.12         1.12 o
  -3   6  23         39.85         41.05         1.60 o
  -2   6  23         40.14         33.00         1.39 o
  -1   6  23         14.14         15.44         1.07 o
   0   6  23          0.71          3.95         0.87 o
   1   6  23         14.36         16.13         1.11 o
   2   6  23         40.12         32.65         1.38 o
   3   6  23         41.29         42.65         1.54 o
   4   6  23          9.13          9.19         1.02 o
   5   6  23         39.91         38.52         1.42 o
   6   6  23         30.97         30.55         1.38 o
   7   6  23         22.38         18.66         1.19 o
  -6   7  23          5.19          5.49         0.94 o
  -5   7  23         79.75         79.87         2.09 o
  -4   7  23          3.80          4.65         0.94 o
  -3   7  23         29.12         26.57         1.23 o
  -2   7  23          0.99          1.05         0.88 o
  -1   7  23         14.46         16.20         1.08 o
   0   7  23         51.91         57.79         1.71 o
   1   7  23         14.25         17.72         1.15 o
   2   7  23          0.96          1.07         0.88 o
   3   7  23         29.52         24.74         1.24 o
   4   7  23          3.92          5.89         0.91 o
   5   7  23         78.63         75.51         1.93 o
   6   7  23          5.21          6.28         0.96 o
  -4   8  23          6.60          6.03         0.95 o
  -3   8  23         42.47         38.75         1.49 o
  -2   8  23         44.43         44.17         1.51 o
  -1   8  23          8.42          7.99         0.94 o
   0   8  23         37.87         31.95         1.36 o
   1   8  23          8.30          7.37         1.00 o
   2   8  23         43.71         41.82         1.56 o
   3   8  23         42.48         41.84         1.46 o
   4   8  23          6.14          7.19         0.90 o
  -2   9  23         23.44         21.85         1.21 o
  -1   9  23         28.29         25.84         1.21 o
   0   9  23         17.61         14.87         1.04 o
   1   9  23         28.50         26.16         1.26 o
   2   9  23         24.90         24.87         1.21 o
   0   0  24         18.26         21.08         1.59 o
   1   0  24         15.28         14.91         1.03 o
   2   0  24         67.37         70.41         1.81 o
   3   0  24          4.93          4.19         0.90 o
   4   0  24          0.01          1.32         0.84 o
   5   0  24          0.66          2.55         0.87 o
   6   0  24         46.18         45.65         1.52 o
  -6   1  24          8.54          8.78         1.00 o
  -5   1  24          4.75          3.70         0.88 o
  -4   1  24         61.86         62.76         1.87 o
  -3   1  24          3.32          1.25         0.95 o
  -2   1  24          8.90          6.47         0.96 o
  -1   1  24         15.53         13.65         1.03 o
   0   1  24          3.67          5.41         0.87 o
   1   1  24         15.64         14.60         1.00 o
   2   1  24          8.27          6.27         0.87 o
   3   1  24          3.19          2.94         0.91 o
   4   1  24         59.60         62.56         1.82 o
   5   1  24          4.76          3.98         0.91 o
   6   1  24          8.41          7.79         0.94 o
  -6   2  24          6.76          6.90         3.76 o
  -5   2  24         32.62         37.21         1.57 o
  -4   2  24         26.48         25.12         1.36 o
  -3   2  24         15.70         16.02         1.20 o
  -2   2  24         16.92         16.97         1.14 o
  -1   2  24         35.63         30.97         1.35 o
   0   2  24          7.82          6.61         0.89 o
   1   2  24         34.51         29.94         1.31 o
   2   2  24         17.26         15.58         1.06 o
   3   2  24         16.02         17.51         1.10 o
   4   2  24         26.15         25.80         1.36 o
   5   2  24         32.87         36.02         1.45 o
   6   2  24          6.43          4.96         2.37 o
  -5   3  24         21.14         20.16         1.26 o
  -4   3  24         13.65         15.94         1.14 o
  -3   3  24         14.66         17.24         1.12 o
  -2   3  24          1.65          2.83         0.92 o
  -1   3  24          0.39          0.77         0.95 o
   0   3  24         41.88         39.16         1.44 o
   1   3  24          0.27          1.99         0.88 o
   2   3  24          1.53          2.45         0.88 o
   3   3  24         13.87         16.97         1.09 o
   4   3  24         13.37         18.96         1.21 o
   5   3  24         21.54         23.36         1.27 o
  -4   4  24          8.76          9.57         1.06 o
  -3   4  24         23.05         21.81         1.20 o
  -2   4  24          0.28          0.74         0.90 o
  -1   4  24         21.95         18.52         1.20 o
   0   4  24         91.18         92.57         2.28 o
   1   4  24         22.08         17.29         1.13 o
   2   4  24          0.29          0.71         0.90 o
   3   4  24         22.71         22.10         1.25 o
   4   4  24          8.49          7.30         0.94 o
  -3   5  24         33.66         33.33         1.42 o
  -2   5  24         12.67         13.18         1.04 o
  -1   5  24          0.31          0.98         0.86 o
   0   5  24         12.18         11.48         1.05 o
   1   5  24          0.32          0.48         0.90 o
   2   5  24         12.11         11.10         1.02 o
   3   5  24         33.13         33.34         1.42 o
  -2   6  24          7.43         10.53         4.92 o
  -1   6  24         28.71         25.19         1.26 o
   0   6  24          6.66          7.09         0.99 o
   1   6  24         28.91         25.69         1.28 o
   2   6  24          7.64          1.97         2.63 o
                                                
