# Supplementary material for: Tracing electron density changes in langbeinite under pressure
Source: IUCrJ. 2021 Dec 23;9(Pt 1):146–62. doi: 10.1107/S2052252521012628 (PMC8733888; doi:10.1107/S2052252521012628)
Supplement: Supplementary file 3 [file m-09-00146-sup3.fcf]

#
# h,k,l, Fc-squared, Fo-squared, sigma(Fo-squared), status flag
#
data_Langbeinite_molybdenum_source
_shelx_title ' appr1_a.res in P2(1)3'
_shelx_refln_list_code          4
_shelx_F_calc_maximum      174.24
_exptl_crystal_F_000       824.00
_reflns_d_resolution_high  0.3891

loop_
 _space_group_symop_operation_xyz
 'x, y, z'
 '-x+1/2, -y, z+1/2'
 '-x, y+1/2, -z+1/2'
 'x+1/2, -y+1/2, -z'
 'z, x, y'
 'z+1/2, -x+1/2, -y'
 '-z+1/2, -x, y+1/2'
 '-z, x+1/2, -y+1/2'
 'y, z, x'
 '-y, z+1/2, -x+1/2'
 'y+1/2, -z+1/2, -x'
 '-y+1/2, -z, x+1/2'

_cell_length_a     9.9198
_cell_length_b     9.9198
_cell_length_c     9.9198
_cell_angle_alpha  90.000
_cell_angle_beta   90.000
_cell_angle_gamma  90.000

_shelx_F_squared_multiplier     1.000

loop_
 _refln_index_h
 _refln_index_k
 _refln_index_l
 _refln_F_squared_calc
 _refln_F_squared_meas
 _refln_F_squared_sigma
 _refln_observed_status
  -1   1   1        990.23       1047.24         5.59 o
   0   1   1          1.77          2.30         0.24 o
   1   1   1        936.28        986.45         5.92 o
   0   0   2         12.91         11.64         0.73 o
   1   0   2         20.36         19.19         0.57 o
  -1   1   2       4333.90       4461.14        10.92 o
   0   1   2          1.84          1.86         0.28 o
   1   1   2       4311.86       4429.42        14.43 o
  -2   2   2        912.52        912.88         8.40 o
  -1   2   2       1077.51       1100.72         4.75 o
   0   2   2        273.98        323.16         2.03 o
   1   2   2       1010.79       1029.98         4.82 o
   2   2   2        878.63        876.02         7.46 o
   1   0   3      30194.00      30065.95        51.89 o
   2   0   3        376.88        367.48         2.67 o
  -2   1   3      10871.55      10516.95        30.64 o
  -1   1   3       4869.02       4909.59        13.97 o
   0   1   3      30359.00      30411.47        66.41 o
   1   1   3       4830.61       4868.05        14.18 o
   2   1   3      10946.93      10520.24        24.70 o
  -2   2   3       2537.63       2510.56         6.16 o
  -1   2   3       5100.81       5064.63        11.91 o
   0   2   3      11626.34      11974.09        27.41 o
   1   2   3       5162.17       5104.66        12.84 o
   2   2   3       2541.56       2491.09         9.65 o
  -3   3   3       2844.17       3078.31        13.12 o
  -2   3   3       3355.87       3822.05        10.43 o
  -1   3   3       2754.85       2946.95         8.63 o
   0   3   3        163.45        161.42         1.91 o
   1   3   3       2726.80       2949.36        11.39 o
   2   3   3       3501.95       3983.99        15.45 o
   3   3   3       3044.21       3227.19        18.87 o
   0   0   4       3701.63       3951.57        22.11 o
   1   0   4       4850.75       5496.33        13.60 o
   2   0   4       1671.59       1435.30         5.85 o
   3   0   4       1965.83       2117.27         8.38 o
  -3   1   4       5013.89       5020.59        16.60 o
  -2   1   4       2690.06       2845.19        10.06 o
  -1   1   4        226.17        245.83         2.55 o
   0   1   4       2383.16       2367.56         7.96 o
   1   1   4        224.21        244.11         2.48 o
   2   1   4       2641.23       2781.27        10.09 o
   3   1   4       4978.74       4974.40        14.43 o
  -3   2   4       4483.38       4707.74        12.61 o
  -2   2   4       6059.94       5978.33        15.10 o
  -1   2   4        524.47        709.05         4.43 o
   0   2   4         88.17        163.59         2.08 o
   1   2   4        548.45        735.07         4.87 o
   2   2   4       6160.24       6089.70        23.45 o
   3   2   4       4292.00       4464.81        14.41 o
  -3   3   4        317.15        333.06         2.80 o
  -2   3   4        336.42        349.98         2.84 o
  -1   3   4       4519.23       4527.38        12.38 o
   0   3   4        180.72        265.10         2.70 o
   1   3   4       4442.06       4429.99        15.74 o
   2   3   4        345.42        362.43         3.23 o
   3   3   4        322.47        330.83         4.40 o
  -4   4   4       6748.42       6829.95        21.43 o
  -3   4   4       1636.76       1631.66         7.47 o
  -2   4   4        162.92        155.14         1.96 o
  -1   4   4       7727.88       7805.66        19.86 o
   0   4   4          2.96          3.37         0.55 o
   1   4   4       7718.39       7782.51        19.23 o
   2   4   4        166.64        157.09         2.71 o
   3   4   4       1628.20       1606.65         9.09 o
   4   4   4       6785.31       6799.79        61.49 o
   1   0   5         40.10         65.09         1.29 o
   2   0   5        100.45        112.93         1.89 o
   3   0   5         65.37         94.37         2.01 o
   4   0   5       1639.01       1700.93         7.92 o
  -4   1   5        795.56        753.84         5.32 o
  -3   1   5       1646.25       1657.33         7.35 o
  -2   1   5        110.76        132.43         1.80 o
  -1   1   5         51.09         68.45         1.51 o
   0   1   5          7.37         19.34         3.30 o
   1   1   5         66.23         81.54         1.78 o
   2   1   5        134.34        157.59         2.36 o
   3   1   5       1627.36       1624.98         9.27 o
   4   1   5        819.93        780.24         6.55 o
  -4   2   5       1786.41       1810.90         8.59 o
  -3   2   5       5533.88       5679.17        12.67 o
  -2   2   5       1385.72       1509.79         5.70 o
  -1   2   5       1308.28       1411.45         7.06 o
   0   2   5       3137.66       3390.29        13.62 o
   1   2   5       1381.69       1508.33         7.77 o
   2   2   5       1299.41       1411.07         7.31 o
   3   2   5       5538.72       5685.44        16.90 o
   4   2   5       1746.69       1778.19        10.00 o
  -4   3   5        852.66        906.56         5.82 o
  -3   3   5        925.29        998.56         5.52 o
  -2   3   5       5949.25       5991.43        12.66 o
  -1   3   5         55.24         77.33         1.70 o
   0   3   5       3351.90       3300.85        10.47 o
   1   3   5         59.79         79.14         1.47 o
   2   3   5       6079.95       6119.41        14.40 o
   3   3   5       1001.36       1060.56         7.70 o
   4   3   5        876.32        914.81         7.89 o
  -4   4   5        677.50        668.61         4.76 o
  -3   4   5        507.81        503.75         4.08 o
  -2   4   5       4060.01       4176.27        13.45 o
  -1   4   5       4502.46       4372.50        11.78 o
   0   4   5       1441.40       1433.46         7.24 o
   1   4   5       4520.78       4413.70        11.64 o
   2   4   5       4011.92       4155.78        13.32 o
   3   4   5        497.30        492.29         6.43 o
   4   4   5        666.61        646.30         6.33 o
  -5   5   5       9395.51       9526.57        76.63 o
  -4   5   5        911.60        901.88         6.08 o
  -3   5   5        974.09        985.45         5.66 o
  -2   5   5       1791.16       1740.50         7.34 o
  -1   5   5          8.26         11.97         0.82 o
   0   5   5        805.38        792.19         5.84 o
   1   5   5          9.49         10.20         0.77 o
   2   5   5       1842.10       1809.39         9.66 o
   3   5   5        919.11        923.91         7.65 o
   4   5   5        911.89        890.00         9.36 o
   5   5   5       9198.17       9130.22        56.76 o
   0   0   6       1398.45       1334.97         9.72 o
   1   0   6       5936.77       5926.92        13.61 o
   2   0   6       4124.93       4334.87        13.48 o
   3   0   6       3544.27       3647.05        11.26 o
   4   0   6       3624.29       3691.17        16.70 o
   5   0   6       2917.88       2791.78        12.02 o
  -5   1   6        909.16        863.50         6.12 o
  -4   1   6        187.49        179.24         2.74 o
  -3   1   6       6163.08       6178.58        15.05 o
  -2   1   6        550.65        591.16         4.81 o
  -1   1   6       8610.32       8793.59        26.37 o
   0   1   6       4091.48       3931.99        11.50 o
   1   1   6       8496.09       8694.82        28.45 o
   2   1   6        564.90        611.58         5.14 o
   3   1   6       6244.02       6291.85        16.63 o
   4   1   6        194.55        187.63         2.82 o
   5   1   6        938.80        872.61         6.67 o
  -5   2   6        666.14        684.97         5.04 o
  -4   2   6       2874.23       2838.40        10.16 o
  -3   2   6       2309.45       2290.97         8.53 o
  -2   2   6       1267.24       1308.61         7.15 o
  -1   2   6       4005.25       4041.06        13.01 o
   0   2   6       4187.77       4079.54        13.16 o
   1   2   6       4022.33       4053.26        13.22 o
   2   2   6       1247.34       1290.74         7.69 o
   3   2   6       2360.74       2328.07        11.27 o
   4   2   6       2794.81       2757.50        12.32 o
   5   2   6        681.86        693.81         6.45 o
  -5   3   6       3322.88       3282.83        11.96 o
  -4   3   6       3144.84       3238.80        12.77 o
  -3   3   6        418.36        471.56         3.66 o
  -2   3   6       1955.82       1919.80         8.21 o
  -1   3   6        601.18        614.71         4.99 o
   0   3   6       7988.92       8470.47        20.13 o
   1   3   6        595.93        604.07         5.17 o
   2   3   6       1881.76       1835.59         9.23 o
   3   3   6        450.90        501.45         5.43 o
   4   3   6       3224.77       3282.97        13.34 o
   5   3   6       3233.50       3198.45        16.74 o
  -5   4   6        723.31        725.82         6.15 o
  -4   4   6        475.39        481.75         4.47 o
  -3   4   6       1009.18       1054.28         6.55 o
  -2   4   6       2024.79       2039.87         8.71 o
  -1   4   6        472.50        448.27         4.40 o
   0   4   6       2100.11       2111.01        10.10 o
   1   4   6        534.53        507.14         4.93 o
   2   4   6       1975.92       1994.41         9.66 o
   3   4   6       1018.44       1067.95         9.97 o
   4   4   6        476.93        482.38         6.51 o
   5   4   6        755.15        752.85         8.11 o
  -5   5   6       1365.08       1296.46         8.46 o
  -4   5   6        314.62        291.39         3.69 o
  -3   5   6         98.38         80.98         2.10 o
  -2   5   6       2304.66       2299.64        10.17 o
  -1   5   6       4542.87       4470.16        20.43 o
   0   5   6         53.26         66.52         1.92 o
   1   5   6       4585.10       4513.57        17.35 o
   2   5   6       2198.27       2198.42        11.67 o
   3   5   6         93.85         74.31         2.93 o
   4   5   6        340.97        318.09         5.92 o
   5   5   6       1342.15       1278.18        12.73 o
  -6   6   6       2347.08       2380.34        29.78 o
  -5   6   6        942.01        919.52         8.53 o
  -4   6   6       1749.93       1753.62        10.57 o
  -3   6   6         30.70         36.59         1.57 o
  -2   6   6        115.24        116.08         2.54 o
  -1   6   6        442.16        461.31         4.86 o
   0   6   6        397.61        436.49         5.54 o
   1   6   6        449.12        455.35         6.27 o
   2   6   6        124.12        114.45         3.29 o
   3   6   6         32.47         36.21         2.07 o
   4   6   6       1828.77       1829.17        14.65 o
   5   6   6        903.17        863.37        11.93 o
   6   6   6       2310.81       2334.42        48.58 o
   1   0   7        165.65        162.40         2.64 o
   2   0   7         34.12         35.76         1.38 o
   3   0   7         44.90         44.42         1.47 o
   4   0   7       1667.92       1674.27         8.69 o
   5   0   7       4046.54       4113.97        15.85 o
   6   0   7       1301.12       1311.98        10.63 o
  -6   1   7          2.35          2.73         0.87 o
  -5   1   7        746.72        776.52         6.50 o
  -4   1   7        947.53        971.64         6.62 o
  -3   1   7       7160.11       7167.80        18.39 o
  -2   1   7       5588.41       5567.73        19.19 o
  -1   1   7         38.11         46.61         1.62 o
   0   1   7         99.54         85.03         1.82 o
   1   1   7         40.76         52.45         1.68 o
   2   1   7       5623.22       5612.99        22.89 o
   3   1   7       7091.28       7065.91        21.83 o
   4   1   7        957.18        972.66         7.11 o
   5   1   7        766.97        787.12         6.99 o
   6   1   7          3.61          3.81         1.08 o
  -6   2   7       1523.12       1525.30         9.83 o
  -5   2   7       1823.05       1780.02         9.64 o
  -4   2   7       5817.72       5672.19        15.60 o
  -3   2   7        203.34        179.20         2.82 o
  -2   2   7       1995.80       1906.71         8.12 o
  -1   2   7       1363.13       1423.34         8.48 o
   0   2   7       5184.11       5017.02        16.49 o
   1   2   7       1331.64       1368.10         8.33 o
   2   2   7       1971.95       1877.43        10.60 o
   3   2   7        197.60        171.85         3.35 o
   4   2   7       5854.97       5739.63        21.97 o
   5   2   7       1824.41       1761.63        10.75 o
   6   2   7       1520.36       1525.26        12.31 o
  -6   3   7       1201.38       1207.01         8.78 o
  -5   3   7       2519.04       2472.21        11.87 o
  -4   3   7        276.68        286.13         4.14 o
  -3   3   7       2010.44       2060.82        11.17 o
  -2   3   7        474.81        437.14         4.52 o
  -1   3   7        911.65        897.65         7.28 o
   0   3   7       2300.08       2243.24        11.27 o
   1   3   7        918.04        888.78         6.99 o
   2   3   7        470.16        430.31         4.76 o
   3   3   7       2022.59       2030.97        11.12 o
   4   3   7        294.73        294.76         4.75 o
   5   3   7       2535.56       2474.27        13.51 o
   6   3   7       1222.67       1234.73        12.22 o
  -6   4   7        403.16        387.21         5.29 o
  -5   4   7       1313.38       1344.94         9.43 o
  -4   4   7         29.80         32.83         1.65 o
  -3   4   7       3735.43       3837.41        15.28 o
  -2   4   7        196.71        191.44         3.10 o
  -1   4   7         34.46         27.95         1.25 o
   0   4   7       2161.97       2145.45        11.30 o
   1   4   7         38.58         32.19         1.61 o
   2   4   7        193.43        183.03         3.95 o
   3   4   7       3821.79       3892.41        18.52 o
   4   4   7         34.26         35.87         2.07 o
   5   4   7       1333.65       1357.26        11.59 o
   6   4   7        398.10        386.61         7.33 o
  -6   5   7       2182.12       2159.83        14.91 o
  -5   5   7        485.96        470.44         5.98 o
  -4   5   7       1030.04        997.26         9.04 o
  -3   5   7        743.84        757.27         7.72 o
  -2   5   7       2856.57       2819.60        14.60 o
  -1   5   7       1676.68       1649.49        10.41 o
   0   5   7        100.71        102.64         2.54 o
   1   5   7       1685.82       1663.02        10.84 o
   2   5   7       2877.03       2794.36        15.97 o
   3   5   7        724.35        725.74         9.27 o
   4   5   7       1044.78       1005.32        10.78 o
   5   5   7        472.39        446.51         7.16 o
   6   5   7       2216.10       2181.09        18.78 o
  -6   6   7        211.81        205.55         6.40 o
  -5   6   7        361.55        357.45         6.03 o
  -4   6   7       2189.41       2187.86        13.78 o
  -3   6   7        492.95        495.50         7.32 o
  -2   6   7       1237.13       1219.85         9.89 o
  -1   6   7        590.28        598.10         6.82 o
   0   6   7       1423.18       1439.31        10.70 o
   1   6   7        556.36        563.47         7.97 o
   2   6   7       1226.07       1194.32        11.60 o
   3   6   7        483.06        508.01         8.52 o
   4   6   7       2268.88       2290.71        17.14 o
   5   6   7        383.43        381.88         7.89 o
   6   6   7        216.09        210.69         6.39 o
  -7   7   7       1065.57       1056.49        23.41 o
  -6   7   7         84.12         77.26         4.13 o
  -5   7   7          1.68          1.77         1.34 o
  -4   7   7         39.58         45.30         2.21 o
  -3   7   7        471.63        464.74         6.41 o
  -2   7   7       1137.45       1083.54         9.22 o
  -1   7   7       2057.35       2002.88        14.30 o
   0   7   7       1172.31       1200.00        10.77 o
   1   7   7       2086.26       2005.41        15.23 o
   2   7   7       1119.96       1044.14        11.46 o
   3   7   7        460.76        468.34         8.20 o
   4   7   7         40.07         44.10         3.35 o
   5   7   7          0.94          5.03         1.73 o
   6   7   7         93.67         86.73         4.65 o
   7   7   7       1105.51       1110.05        28.63 o
   0   0   8         58.61         42.20         2.04 o
   1   0   8        680.58        680.93         6.46 o
   2   0   8       3693.09       3579.90        15.72 o
   3   0   8        250.07        247.66         4.16 o
   4   0   8        406.60        407.28         5.20 o
   5   0   8        280.83        291.48         4.75 o
   6   0   8       1347.47       1310.94        10.64 o
   7   0   8        551.12        568.34         8.11 o
  -7   1   8       1688.84       1681.41        13.21 o
  -6   1   8       2562.36       2473.81        14.60 o
  -5   1   8        961.87        994.20         7.72 o
  -4   1   8       3399.35       3424.69        14.16 o
  -3   1   8       1539.67       1454.46         8.91 o
  -2   1   8        305.76        298.66         4.41 o
  -1   1   8        687.48        643.13         6.19 o
   0   1   8        219.73        234.53         3.59 o
   1   1   8        683.66        638.71         5.77 o
   2   1   8        319.20        311.17         4.34 o
   3   1   8       1448.30       1375.63         9.12 o
   4   1   8       3281.80       3282.71        15.90 o
   5   1   8        990.73       1017.01         9.06 o
   6   1   8       2567.65       2491.31        16.52 o
   7   1   8       1703.45       1670.02        14.44 o
  -7   2   8        316.57        322.51         5.71 o
  -6   2   8       1925.57       1918.87        12.72 o
  -5   2   8        890.74        867.46         7.87 o
  -4   2   8       2435.85       2458.22        12.38 o
  -3   2   8         40.86         44.41         1.70 o
  -2   2   8       3158.81       3197.92        13.81 o
  -1   2   8        624.49        585.31         5.61 o
   0   2   8       3645.70       3474.25        14.46 o
   1   2   8        618.28        575.31         6.14 o
   2   2   8       3274.14       3343.28        16.29 o
   3   2   8         39.82         43.58         1.85 o
   4   2   8       2383.68       2402.29        13.03 o
   5   2   8        892.92        865.77         8.99 o
   6   2   8       1931.69       1937.44        14.44 o
   7   2   8        287.26        284.11         7.74 o
  -7   3   8        119.11        116.13         3.70 o
  -6   3   8        615.61        620.02         7.58 o
  -5   3   8        473.59        442.88         5.97 o
  -4   3   8        168.37        181.99         3.62 o
  -3   3   8        438.67        450.00         5.31 o
  -2   3   8        103.27        119.89         2.94 o
  -1   3   8       1383.04       1405.12         9.16 o
   0   3   8        224.46        201.82         3.40 o
   1   3   8       1342.76       1357.11         9.27 o
   2   3   8         95.30        116.55         3.07 o
   3   3   8        429.00        448.09         6.00 o
   4   3   8        165.32        178.15         3.82 o
   5   3   8        449.51        419.93         6.51 o
   6   3   8        583.97        593.31         8.02 o
   7   3   8        125.23        126.08         4.76 o
  -7   4   8        557.49        529.94         7.49 o
  -6   4   8        131.23        127.77         3.47 o
  -5   4   8       3057.29       3015.72        16.14 o
  -4   4   8        382.02        380.54         5.63 o
  -3   4   8       3863.76       3838.49        17.13 o
  -2   4   8       1966.76       1933.68        10.94 o
  -1   4   8         36.42         32.22         1.60 o
   0   4   8        414.12        399.50         5.22 o
   1   4   8         25.89         23.70         1.50 o
   2   4   8       1982.85       1943.90        13.41 o
   3   4   8       3755.80       3729.04        18.32 o
   4   4   8        373.57        378.63         5.69 o
   5   4   8       2983.25       2950.17        17.42 o
   6   4   8        134.26        132.90         4.14 o
   7   4   8        571.44        549.72         9.94 o
  -7   5   8        827.20        798.02        10.92 o
  -6   5   8       1349.75       1349.01        12.01 o
  -5   5   8        694.74        708.10         8.16 o
  -4   5   8       1297.57       1270.57        11.33 o
  -3   5   8        335.03        327.41         5.53 o
  -2   5   8       1828.38       1754.68        11.64 o
  -1   5   8       1783.84       1768.15        11.48 o
   0   5   8       3402.51       3353.06        16.31 o
   1   5   8       1839.89       1821.38        12.88 o
   2   5   8       1815.30       1733.40        13.68 o
   3   5   8        342.92        328.10         6.00 o
   4   5   8       1256.06       1220.42        11.48 o
   5   5   8        679.42        684.20         9.27 o
   6   5   8       1306.18       1284.35        14.99 o
   7   5   8        828.67        815.83        13.75 o
  -7   6   8       1090.66       1076.15        14.53 o
  -6   6   8        740.11        716.23        10.30 o
  -5   6   8        582.88        569.09         8.08 o
  -4   6   8        904.60        867.96         9.18 o
  -3   6   8        784.16        766.64         8.89 o
  -2   6   8        131.64        127.03         3.58 o
  -1   6   8        184.80        187.51         4.30 o
   0   6   8        383.09        376.52         6.08 o
   1   6   8        190.08        193.80         4.84 o
   2   6   8        133.56        132.73         4.07 o
   3   6   8        808.96        795.12        10.33 o
   4   6   8        880.54        843.97        10.80 o
   5   6   8        569.22        564.05         9.36 o
   6   6   8        751.37        737.67        13.00 o
   7   6   8       1072.77       1065.87        17.08 o
  -7   7   8        360.38        347.59         8.53 o
  -6   7   8        275.84        268.23         7.38 o
  -5   7   8        908.60        901.84        12.34 o
  -4   7   8       1314.85       1318.86        11.85 o
  -3   7   8       1988.00       1943.54        15.37 o
  -2   7   8       1235.56       1210.46        11.74 o
  -1   7   8        129.92        132.25         3.97 o
   0   7   8        195.34        190.36         4.55 o
   1   7   8        135.87        133.07         3.89 o
   2   7   8       1253.27       1250.00        12.91 o
   3   7   8       1971.22       1911.65        15.84 o
   4   7   8       1297.83       1305.09        15.04 o
   5   7   8        911.97        903.02        14.64 o
   6   7   8        276.31        278.37         8.32 o
   7   7   8        353.19        342.39         9.78 o
  -8   8   8        741.87        704.15        25.50 o
  -7   8   8         13.37         12.29         2.75 o
  -6   8   8        200.98        196.39         6.57 o
  -5   8   8        136.76        148.53         5.34 o
  -4   8   8        280.54        289.03         6.81 o
  -3   8   8        891.49        910.49        11.47 o
  -2   8   8        850.00        824.10        10.68 o
  -1   8   8       1014.62       1025.65        11.81 o
   0   8   8       1000.89       1014.48        11.28 o
   1   8   8       1033.68       1016.76        11.01 o
   2   8   8        839.72        795.52        11.09 o
   3   8   8        895.67        898.39        13.03 o
   4   8   8        284.27        291.85         8.34 o
   5   8   8        141.30        133.29         6.25 o
   6   8   8        192.10        191.15         7.17 o
   7   8   8         16.46         15.99         2.69 o
   8   8   8        767.19        731.34        25.42 o
   1   0   9         11.14         16.38         1.41 o
   2   0   9        295.11        299.65         5.28 o
   3   0   9       1631.97       1665.19        14.04 o
   4   0   9         83.60         85.03         2.80 o
   5   0   9       3255.36       3204.55        18.44 o
   6   0   9        489.14        492.43         7.61 o
   7   0   9        274.02        257.92         5.97 o
   8   0   9        470.41        480.88         8.41 o
  -8   1   9        321.36        327.03         7.06 o
  -7   1   9        358.03        338.36         6.53 o
  -6   1   9        214.31        222.79         5.13 o
  -5   1   9       1119.44       1142.25        10.96 o
  -4   1   9       2120.40       2080.33        13.82 o
  -3   1   9       1170.50       1165.80         9.90 o
  -2   1   9        694.21        726.07         7.89 o
  -1   1   9       3822.19       3803.07        16.87 o
   0   1   9       1032.76       1079.03         9.07 o
   1   1   9       3808.33       3812.61        16.34 o
   2   1   9        704.13        732.41         7.48 o
   3   1   9       1144.20       1122.01        10.35 o
   4   1   9       2124.48       2101.85        13.97 o
   5   1   9       1139.30       1137.79        10.64 o
   6   1   9        208.71        200.40         5.34 o
   7   1   9        352.52        352.59         7.40 o
   8   1   9        305.36        299.45         7.36 o
  -8   2   9        145.39        136.72         4.46 o
  -7   2   9        583.45        605.78         8.73 o
  -6   2   9         40.52         43.97         2.49 o
  -5   2   9        318.04        304.01         5.15 o
  -4   2   9        569.88        588.89         6.99 o
  -3   2   9       2211.42       2131.17        12.11 o
  -2   2   9       3290.41       3264.54        16.75 o
  -1   2   9       1898.85       1920.37        11.81 o
   0   2   9       1575.02       1572.57        10.52 o
   1   2   9       1894.33       1903.41        12.13 o
   2   2   9       3287.32       3279.60        16.30 o
   3   2   9       2271.20       2248.03        14.56 o
   4   2   9        552.41        565.63         7.14 o
   5   2   9        337.54        330.66         6.47 o
   6   2   9         34.49         31.14         2.18 o
   7   2   9        587.13        596.69         9.56 o
   8   2   9        143.02        132.26         5.04 o
  -8   3   9         53.50         49.46         3.30 o
  -7   3   9        175.61        183.15         5.00 o
  -6   3   9        909.78        879.84        10.24 o
  -5   3   9        112.39        130.16         3.63 o
  -4   3   9        139.49        133.99         3.33 o
  -3   3   9        168.48        156.59         3.52 o
  -2   3   9        424.25        412.72         5.74 o
  -1   3   9         21.04         18.93         1.48 o
   0   3   9        522.20        476.81         6.16 o
   1   3   9         24.05         21.28         1.51 o
   2   3   9        416.08        398.36         6.05 o
   3   3   9        176.70        166.73         3.93 o
   4   3   9        119.26        115.52         3.67 o
   5   3   9        130.31        154.71         5.24 o
   6   3   9        907.92        887.47        10.70 o
   7   3   9        174.79        176.91         5.88 o
   8   3   9         53.31         54.88         3.45 o
  -8   4   9         38.98         31.88         2.75 o
  -7   4   9        548.19        517.38         8.73 o
  -6   4   9       1652.84       1639.42        14.15 o
  -5   4   9        479.03        485.31         7.25 o
  -4   4   9        131.11        118.09         3.44 o
  -3   4   9        710.04        708.05         8.11 o
  -2   4   9        772.23        750.84         7.94 o
  -1   4   9       1285.81       1233.62        10.37 o
   0   4   9        630.26        691.26         7.40 o
   1   4   9       1216.45       1164.48        10.47 o
   2   4   9        766.01        737.62         8.48 o
   3   4   9        720.29        725.20         8.55 o
   4   4   9        126.68        116.62         3.41 o
   5   4   9        472.20        463.80         7.41 o
   6   4   9       1691.21       1651.57        14.94 o
   7   4   9        544.25        505.60        10.63 o
   8   4   9         32.01         29.14         3.42 o
  -8   5   9         74.92         73.89         4.31 o
  -7   5   9        403.60        408.17         8.32 o
  -6   5   9        669.75        671.94         9.82 o
  -5   5   9        425.20        407.39         6.55 o
  -4   5   9        636.82        642.61         8.63 o
  -3   5   9       1049.77       1079.24        10.72 o
  -2   5   9        511.13        499.54         7.12 o
  -1   5   9        702.92        693.34         8.75 o
   0   5   9       3581.44       3599.23        19.62 o
   1   5   9        696.73        690.49         8.35 o
   2   5   9        526.50        518.92         7.38 o
   3   5   9       1052.65       1087.09        11.17 o
   4   5   9        660.22        639.82         8.22 o
   5   5   9        421.22        400.63         7.55 o
   6   5   9        677.52        684.78        10.53 o
   7   5   9        407.69        410.04         9.70 o
   8   5   9         66.53         67.14         4.81 o
  -8   6   9        681.61        654.31        12.35 o
  -7   6   9        975.47       1029.14        15.64 o
  -6   6   9        308.51        295.76         7.72 o
  -5   6   9        265.20        279.12         5.89 o
  -4   6   9         61.14         59.68         2.78 o
  -3   6   9        184.00        173.95         4.70 o
  -2   6   9        154.45        140.70         4.36 o
  -1   6   9         27.19         23.63         2.07 o
   0   6   9       1234.97       1249.55        12.19 o
   1   6   9         29.04         24.17         1.91 o
   2   6   9        152.09        148.27         4.49 o
   3   6   9        189.65        180.75         5.21 o
   4   6   9         53.60         53.70         2.83 o
   5   6   9        266.57        275.37         7.24 o
   6   6   9        304.66        278.02         7.96 o
   7   6   9        985.60       1019.57        16.42 o
   8   6   9        691.63        651.24        14.18 o
  -8   7   9         89.36         85.01         4.90 o
  -7   7   9        483.80        465.06        10.87 o
  -6   7   9        828.78        804.16        12.53 o
  -5   7   9        555.03        546.56         9.26 o
  -4   7   9        370.90        375.20         7.21 o
  -3   7   9       1028.62       1010.65        12.50 o
  -2   7   9       2094.31       2062.80        16.91 o
  -1   7   9        221.70        228.61         6.01 o
   0   7   9        294.41        310.10         6.91 o
   1   7   9        205.62        213.69         5.39 o
   2   7   9       2085.19       2093.98        17.35 o
   3   7   9       1027.76        999.92        12.52 o
   4   7   9        367.51        357.28         7.14 o
   5   7   9        559.29        550.22        10.64 o
   6   7   9        811.14        801.94        13.82 o
   7   7   9        481.74        471.26        12.14 o
   8   7   9         92.65         92.03         5.75 o
  -8   8   9         41.48         44.01         3.75 o
  -7   8   9         54.30         58.38         3.82 o
  -6   8   9         25.55         23.88         2.77 o
  -5   8   9       1048.18       1059.92        14.52 o
  -4   8   9        796.62        779.22        11.76 o
  -3   8   9        650.51        660.70        10.10 o
  -2   8   9        486.66        515.31         9.35 o
  -1   8   9        786.30        769.61        11.31 o
   0   8   9        865.79        870.18        11.49 o
   1   8   9        803.22        792.98        11.07 o
   2   8   9        511.39        535.14         8.89 o
   3   8   9        687.27        711.39        12.14 o
   4   8   9        786.00        771.60        12.09 o
   5   8   9       1031.73       1048.15        16.79 o
   6   8   9         23.52         18.48         2.69 o
   7   8   9         50.96         47.44         4.20 o
   8   8   9         42.17         35.82         3.94 o
  -9   9   9        336.40        343.66         7.09 o
  -8   9   9        911.82        906.71         8.21 o
  -7   9   9        283.85        272.56         8.60 o
  -6   9   9         79.71         79.07         4.43 o
  -5   9   9        391.54        393.35         9.27 o
  -4   9   9         23.56         28.71         2.81 o
  -3   9   9        331.10        309.54         7.27 o
  -2   9   9         69.19         74.53         4.37 o
  -1   9   9        398.14        399.91         8.99 o
   0   9   9         39.54         35.69         2.94 o
   1   9   9        386.39        390.40         8.42 o
   2   9   9         67.66         70.53         4.12 o
   3   9   9        329.99        313.01         8.08 o
   4   9   9         26.28         25.58         2.72 o
   5   9   9        397.20        396.61        10.99 o
   6   9   9         78.68         80.36         5.91 o
   7   9   9        280.33        264.73        10.38 o
   8   9   9        891.08        889.05         7.03 o
   9   9   9        333.09        349.77         7.02 o
   0   0  10        330.07        330.07         7.81 o
   1   0  10         55.60         46.53         2.33 o
   2   0  10        172.04        150.71         4.03 o
   3   0  10       1318.40       1336.42        11.94 o
   4   0  10         10.08         19.89         1.78 o
   5   0  10         73.76         72.12         3.51 o
   6   0  10          4.60          5.96         1.41 o
   7   0  10         90.84         85.53         3.76 o
   8   0  10        678.12        639.48        11.71 o
   9   0  10        652.90        639.22        12.70 o
  -9   1  10        194.76        199.94         7.03 o
  -8   1  10        801.36        803.02        11.53 o
  -7   1  10        339.76        350.97         7.58 o
  -6   1  10        303.80        293.91         6.38 o
  -5   1  10         10.65          7.93         1.51 o
  -4   1  10        855.44        836.83        10.34 o
  -3   1  10       1441.52       1375.71        12.22 o
  -2   1  10       1820.98       1786.48        13.55 o
  -1   1  10       1342.07       1317.60        11.18 o
   0   1  10        603.27        594.58         7.15 o
   1   1  10       1279.03       1249.27        10.79 o
   2   1  10       1778.42       1771.10        13.66 o
   3   1  10       1430.35       1381.01        11.74 o
   4   1  10        841.34        817.89        12.73 o
   5   1  10          9.30          8.11         1.50 o
   6   1  10        331.33        334.12         7.66 o
   7   1  10        347.13        355.22         7.80 o
   8   1  10        806.79        833.70        13.47 o
   9   1  10        197.22        193.40         6.92 o
  -9   2  10         46.83         42.37         3.38 o
  -8   2  10        213.74        203.77         6.12 o
  -7   2  10       1035.31       1041.51        13.64 o
  -6   2  10         13.26         14.38         2.19 o
  -5   2  10       2066.10       2003.75        16.94 o
  -4   2  10        308.64        309.87         5.83 o
  -3   2  10        882.79        871.81         9.55 o
  -2   2  10        350.97        322.22         5.94 o
  -1   2  10        721.06        723.86         8.45 o
   0   2  10        268.11        277.31         5.21 o
   1   2  10        727.93        735.85         8.82 o
   2   2  10        356.43        335.13         5.86 o
   3   2  10        898.21        886.57         9.67 o
   4   2  10        308.89        302.23         5.86 o
   5   2  10       2044.63       2018.20        16.07 o
   6   2  10         14.79         14.14         1.81 o
   7   2  10       1002.38       1010.00        14.40 o
   8   2  10        220.03        231.59         7.30 o
   9   2  10         53.75         50.28         3.78 o
  -9   3  10        441.14        435.37        11.56 o
  -8   3  10        242.80        235.36         7.30 o
  -7   3  10       1305.61       1268.84        14.54 o
  -6   3  10        201.11        198.98         5.41 o
  -5   3  10        322.20        317.14         6.34 o
  -4   3  10       1179.06       1153.78        10.86 o
  -3   3  10        436.90        423.17         6.26 o
  -2   3  10        407.23        423.94         6.44 o
  -1   3  10         56.07         51.93         2.45 o
   0   3  10         51.78         54.52         2.63 o
   1   3  10         52.65         48.05         2.61 o
   2   3  10        415.78        428.06         6.98 o
   3   3  10        459.52        439.63         6.99 o
   4   3  10       1181.21       1138.29        11.53 o
   5   3  10        331.70        325.34         6.68 o
   6   3  10        201.63        198.35         5.38 o
   7   3  10       1293.92       1251.78        14.80 o
   8   3  10        245.57        251.25         7.69 o
   9   3  10        438.62        436.49        10.96 o
  -9   4  10       1287.65       1306.86        20.00 o
  -8   4  10         19.58         16.31         2.47 o
  -7   4  10         45.37         46.01         2.94 o
  -6   4  10       1236.94       1240.84        14.16 o
  -5   4  10        791.51        781.34        10.08 o
  -4   4  10       1458.71       1433.79        13.39 o
  -3   4  10        230.19        239.64         5.09 o
  -2   4  10        755.68        734.12         8.38 o
  -1   4  10       1776.51       1793.87        13.82 o
   0   4  10       1009.79        963.30        11.01 o
   1   4  10       1736.26       1757.20        14.90 o
   2   4  10        754.75        727.10         9.26 o
   3   4  10        238.56        249.82         5.60 o
   4   4  10       1457.85       1455.25        13.75 o
   5   4  10        784.92        766.11        10.45 o
   6   4  10       1272.32       1264.22        13.70 o
   7   4  10         57.90         58.14         3.63 o
   8   4  10         18.69         16.24         2.61 o
   9   4  10       1283.92       1263.97        17.76 o
  -9   5  10        988.13        980.49        15.08 o
  -8   5  10         58.47         58.36         4.33 o
  -7   5  10        248.69        236.47         7.38 o
  -6   5  10          1.00         -1.01         1.72 o
  -5   5  10        167.24        175.63         4.99 o
  -4   5  10        633.43        646.89         8.39 o
  -3   5  10       1759.32       1709.18        14.34 o
  -2   5  10         63.93         68.25         3.12 o
  -1   5  10        687.37        678.18         9.30 o
   0   5  10         21.89         24.55         2.11 o
   1   5  10        681.73        668.32         9.52 o
   2   5  10         70.05         74.76         3.10 o
   3   5  10       1833.40       1794.63        15.19 o
   4   5  10        617.43        615.59         9.54 o
   5   5  10        166.24        170.40         5.46 o
   6   5  10          1.04          4.56         1.76 o
   7   5  10        255.33        239.38         7.47 o
   8   5  10         61.75         60.91         4.52 o
   9   5  10        988.41        995.96        17.03 o
  -9   6  10        171.29        174.00         6.97 o
  -8   6  10        634.03        595.70        12.99 o
  -7   6  10         57.17         58.68         4.27 o
  -6   6  10        325.13        325.08         8.11 o
  -5   6  10        340.29        334.04         6.88 o
  -4   6  10        518.38        520.00         8.03 o
  -3   6  10         61.35         61.40         3.19 o
  -2   6  10        173.96        177.73         5.42 o
  -1   6  10        120.13        126.14         4.63 o
   0   6  10        121.57        131.72         4.34 o
   1   6  10        115.89        125.15         4.55 o
   2   6  10        176.30        168.67         4.78 o
   3   6  10         67.31         65.51         3.28 o
   4   6  10        524.80        529.54         9.08 o
   5   6  10        368.20        354.94         8.02 o
   6   6  10        326.53        333.16         8.27 o
   7   6  10         60.62         70.08         4.77 o
   8   6  10        605.04        588.64        14.29 o
   9   6  10        172.89        174.12         8.79 o
  -9   7  10        420.60        440.51         5.32 o
  -8   7  10        102.08         86.75         5.26 o
  -7   7  10         66.82         59.92         3.96 o
  -6   7  10        260.73        264.28         8.03 o
  -5   7  10         48.05         46.69         3.06 o
  -4   7  10        938.32        922.86        12.17 o
  -3   7  10        303.36        293.28         7.49 o
  -2   7  10        132.20        136.93         4.99 o
  -1   7  10       1954.35       1921.06        18.06 o
   0   7  10       1150.57       1130.82        13.93 o
   1   7  10       1937.30       1903.70        17.35 o
   2   7  10        143.17        151.52         5.01 o
   3   7  10        311.29        290.49         7.50 o
   4   7  10        958.51        967.86        13.62 o
   5   7  10         53.51         50.20         3.44 o
   6   7  10        275.48        267.02         8.38 o
   7   7  10         70.86         69.03         4.82 o
   8   7  10         97.26         85.18         5.37 o
   9   7  10        449.39        466.60         4.68 o
  -9   8  10        161.44        170.11         3.11 o
  -8   8  10        340.29        339.40         4.34 o
  -7   8  10        688.42        722.15        13.82 o
  -6   8  10        739.73        777.21        14.00 o
  -5   8  10        145.16        146.74         5.74 o
  -4   8  10        210.29        213.55         7.11 o
  -3   8  10        989.12       1006.05        13.60 o
  -2   8  10        825.18        813.48        12.81 o
  -1   8  10        396.74        391.62         8.93 o
   0   8  10         19.16         13.79         2.06 o
   1   8  10        393.47        398.81         8.65 o
   2   8  10        843.34        822.34        11.79 o
   3   8  10        982.40        977.85        13.06 o
   4   8  10        213.23        216.19         6.85 o
   5   8  10        150.51        139.94         6.23 o
   6   8  10        754.13        794.05        13.97 o
   7   8  10        700.80        698.31        14.96 o
   8   8  10        341.00        341.94         4.01 o
   9   8  10        169.91        183.53         2.87 o
  -9   9  10         16.50         14.82         1.21 o
  -8   9  10        359.65        350.18         4.10 o
  -7   9  10        226.98        238.87         3.82 o
  -6   9  10        613.47        609.21        12.16 o
  -5   9  10        770.98        770.93        14.75 o
  -4   9  10        130.53        119.99         5.91 o
  -3   9  10        243.32        235.85         6.94 o
  -2   9  10        289.71        281.27         7.87 o
  -1   9  10        311.62        309.08         8.74 o
   0   9  10          3.93          0.98         1.96 o
   1   9  10        317.57        298.80         8.11 o
   2   9  10        280.42        273.28         8.11 o
   3   9  10        251.59        243.40         7.41 o
   4   9  10        126.71        125.53         5.56 o
   5   9  10        769.86        781.07        15.07 o
   6   9  10        607.81        606.71        14.25 o
   7   9  10        222.35        229.76         3.35 o
   8   9  10        348.47        333.06         3.61 o
   9   9  10         18.51         18.19         1.29 o
 -10  10  10        551.93        533.63         9.75 o
  -9  10  10        242.36        241.95         3.78 o
  -8  10  10         21.85         19.97         1.35 o
  -7  10  10        299.02        284.00         3.61 o
  -6  10  10        205.76        209.09         3.41 o
  -5  10  10         37.22         38.71         1.85 o
  -4  10  10        569.57        560.51        13.59 o
  -3  10  10         71.44         60.33         5.02 o
  -2  10  10       1274.90       1278.64        17.11 o
  -1  10  10         41.98         34.53         3.53 o
   0  10  10        381.24        389.68        10.75 o
   1  10  10         39.41         35.66         3.90 o
   2  10  10       1288.94       1300.51        19.19 o
   3  10  10         73.14         71.06         4.33 o
   4  10  10        591.79        596.51        14.77 o
   5  10  10         33.64         33.58         2.20 o
   6  10  10        207.04        209.48         3.22 o
   7  10  10        298.75        283.68         3.19 o
   8  10  10         24.68         21.25         1.38 o
   9  10  10        241.01        243.15         3.56 o
  10  10  10        580.69        568.32         9.85 o
   1   0  11         29.60         29.51         1.98 o
   2   0  11        149.58        147.62         4.25 o
   3   0  11         17.33         15.88         1.78 o
   4   0  11        452.92        473.17         8.16 o
   5   0  11        318.10        326.70         7.69 o
   6   0  11       1239.36       1223.05        15.10 o
   7   0  11       1062.81       1041.23        14.47 o
   8   0  11          3.05          5.37         1.96 o
   9   0  11        136.77        132.05         5.71 o
  10   0  11          2.34          1.03         2.26 o
 -10   1  11        325.97        334.78        10.69 o
  -9   1  11        526.58        525.21        12.26 o
  -8   1  11        192.25        183.46         6.44 o
  -7   1  11        160.94        167.56         5.91 o
  -6   1  11         67.27         64.01         3.48 o
  -5   1  11        730.05        731.44        10.78 o
  -4   1  11        772.09        773.80        10.37 o
  -3   1  11          7.72          9.52         1.49 o
  -2   1  11       1132.00       1120.14        12.02 o
  -1   1  11        191.15        182.86         4.69 o
   0   1  11        787.29        784.72         9.12 o
   1   1  11        202.13        201.40         5.66 o
   2   1  11       1134.04       1097.60        12.04 o
   3   1  11          3.59          2.03         1.36 o
   4   1  11        789.45        789.88        11.15 o
   5   1  11        735.87        740.90        11.59 o
   6   1  11         72.97         73.50         4.13 o
   7   1  11        160.06        159.29         5.76 o
   8   1  11        192.99        186.28         6.24 o
   9   1  11        539.71        526.96        11.24 o
  10   1  11        326.38        313.55         8.46 o
 -10   2  11       1122.94       1119.62         9.08 o
  -9   2  11        552.61        523.67        12.27 o
  -8   2  11        419.68        437.86         9.27 o
  -7   2  11        294.06        298.62         7.70 o
  -6   2  11        183.23        188.56         5.74 o
  -5   2  11        291.36        288.67         7.17 o
  -4   2  11        249.22        259.91         6.07 o
  -3   2  11        995.30        986.16        11.56 o
  -2   2  11         77.47         82.76         3.09 o
  -1   2  11       1054.51       1040.38        11.28 o
   0   2  11         48.74         44.85         2.60 o
   1   2  11       1041.92       1026.65        12.33 o
   2   2  11         75.31         84.11         3.70 o
   3   2  11       1010.08        991.84        11.80 o
   4   2  11        242.17        244.36         5.81 o
   5   2  11        281.22        291.56         6.81 o
   6   2  11        176.91        166.45         5.57 o
   7   2  11        292.21        304.22         7.41 o
   8   2  11        421.28        434.88         9.87 o
   9   2  11        564.41        566.31        12.30 o
  10   2  11       1103.69       1091.88        13.15 o
 -10   3  11        124.32        129.12         2.62 o
  -9   3  11        404.81        381.92        10.50 o
  -8   3  11        868.10        867.01        14.43 o
  -7   3  11        256.41        246.51        10.13 o
  -6   3  11        582.85        567.56        10.31 o
  -5   3  11        693.56        679.87        11.21 o
  -4   3  11       1022.70       1017.45        12.76 o
  -3   3  11        380.92        368.90         7.02 o
  -2   3  11          8.14         10.95         1.45 o
  -1   3  11        279.18        257.97         5.75 o
   0   3  11        152.98        156.65         4.73 o
   1   3  11        288.20        267.41         6.47 o
   2   3  11         10.33         11.85         1.67 o
   3   3  11        370.98        355.36         7.18 o
   4   3  11       1012.09       1019.52        12.00 o
   5   3  11        668.90        642.07         9.80 o
   6   3  11        596.93        569.88         9.45 o
   7   3  11        258.48        246.60         7.38 o
   8   3  11        875.91        884.79        14.86 o
   9   3  11        402.77        412.35        11.10 o
  10   3  11        122.17        121.68         4.09 o
 -10   4  11        168.45        156.70         2.93 o
  -9   4  11        200.88        195.68        13.38 o
  -8   4  11        866.70        821.53        15.94 o
  -7   4  11        277.03        266.94         8.01 o
  -6   4  11        272.19        260.80         7.61 o
  -5   4  11        117.55        118.03         4.88 o
  -4   4  11        354.32        342.79         7.24 o
  -3   4  11       1079.49       1056.94        12.56 o
  -2   4  11        939.46        919.55        11.04 o
  -1   4  11        579.56        554.11         8.96 o
   0   4  11         27.72         22.05         2.09 o
   1   4  11        571.92        550.98         9.38 o
   2   4  11        943.43        942.74        12.32 o
   3   4  11       1071.88       1047.12        12.49 o
   4   4  11        340.90        336.64         7.32 o
   5   4  11        113.98        116.51         4.52 o
   6   4  11        274.34        268.06         6.67 o
   7   4  11        281.55        284.93         7.59 o
   8   4  11        842.37        819.09        15.96 o
   9   4  11        212.96        223.32         8.32 o
  10   4  11        178.49        170.61         3.53 o
 -10   5  11        213.94        206.78         4.06 o
  -9   5  11         22.08         21.26         2.78 o
  -8   5  11        704.01        732.11        15.50 o
  -7   5  11        485.21        471.89        11.39 o
  -6   5  11        121.74        123.34         5.49 o
  -5   5  11        466.10        468.76         8.80 o
  -4   5  11        139.40        135.10         4.58 o
  -3   5  11        803.90        813.65        10.45 o
  -2   5  11        231.37        233.34         6.09 o
  -1   5  11        346.71        346.68         7.63 o
   0   5  11       1053.76       1070.47        13.40 o
   1   5  11        343.84        345.27         7.65 o
   2   5  11        230.22        227.47         6.28 o
   3   5  11        820.63        842.52        11.47 o
   4   5  11        133.66        140.45         4.93 o
   5   5  11        441.85        439.21         9.10 o
   6   5  11        109.82        114.34         5.67 o
   7   5  11        473.48        474.19        11.30 o
   8   5  11        698.60        698.24        17.07 o
   9   5  11         21.67         22.12         1.31 o
  10   5  11        213.93        210.23         3.01 o
 -10   6  11         16.25         18.03         1.22 o
  -9   6  11         38.55         38.69         1.55 o
  -8   6  11        280.93        267.09         9.65 o
  -7   6  11         76.07         66.66         4.89 o
  -6   6  11        716.26        699.37        12.46 o
  -5   6  11       1403.03       1392.64        15.09 o
  -4   6  11        685.81        663.42        10.55 o
  -3   6  11        364.78        357.22         7.43 o
  -2   6  11       1461.85       1447.77        15.40 o
  -1   6  11        281.20        275.81         6.79 o
   0   6  11        144.79        139.00         5.94 o
   1   6  11        277.05        270.27         7.03 o
   2   6  11       1478.76       1462.29        16.84 o
   3   6  11        355.02        364.98         9.01 o
   4   6  11        669.07        639.30        11.00 o
   5   6  11       1395.83       1368.71        16.38 o
   6   6  11        716.44        725.84        13.24 o
   7   6  11         71.31         64.15         4.77 o
   8   6  11        266.99        272.45        10.16 o
   9   6  11         37.66         35.98         1.35 o
  10   6  11         13.91         13.35         1.08 o
 -10   7  11         67.48         71.26         2.03 o
  -9   7  11        350.45        345.16         4.93 o
  -8   7  11        414.54        409.46         4.67 o
  -7   7  11        480.77        469.18        11.34 o
  -6   7  11        431.96        421.47        11.08 o
  -5   7  11        106.90        102.18         4.71 o
  -4   7  11       1749.71       1723.19        16.89 o
  -3   7  11         43.60         49.02         3.74 o
  -2   7  11        298.05        284.69         7.14 o
  -1   7  11        552.69        576.60        10.06 o
   0   7  11        245.85        229.79         6.64 o
   1   7  11        564.07        574.91        10.94 o
   2   7  11        294.80        284.47         7.45 o
   3   7  11         37.03         42.78         3.43 o
   4   7  11       1733.23       1720.28        18.43 o
   5   7  11        108.41        113.39         5.22 o
   6   7  11        439.49        430.61        11.68 o
   7   7  11        480.15        494.11        12.75 o
   8   7  11        422.62        420.64         3.97 o
   9   7  11        352.32        340.89         3.67 o
  10   7  11         70.27         77.67         2.01 o
 -10   8  11        376.14        396.58         4.79 o
  -9   8  11        643.40        664.41         6.29 o
  -8   8  11          8.17          8.14         1.08 o
  -7   8  11          9.40          8.21         1.03 o
  -6   8  11        154.88        150.58         6.29 o
  -5   8  11         42.46         40.86         3.66 o
  -4   8  11         32.83         29.53         3.10 o
  -3   8  11        101.12         97.47         4.83 o
  -2   8  11        152.03        167.92         6.20 o
  -1   8  11        717.37        720.76        12.59 o
   0   8  11         84.70         78.41         4.16 o
   1   8  11        708.35        731.47        12.10 o
   2   8  11        156.09        167.15         5.99 o
   3   8  11        112.45        106.75         4.90 o
   4   8  11         30.58         29.60         3.14 o
   5   8  11         41.76         40.54         3.69 o
   6   8  11        154.38        141.54         7.01 o
   7   8  11          9.88          8.93         1.06 o
   8   8  11          8.85          9.31         1.05 o
   9   8  11        662.29        675.35         5.97 o
  10   8  11        377.41        397.25         5.14 o
 -10   9  11         18.98         18.74         1.44 o
  -9   9  11         20.74         20.36         1.40 o
  -8   9  11        203.77        198.77         3.08 o
  -7   9  11         18.96         18.16         1.38 o
  -6   9  11        278.92        282.95         3.56 o
  -5   9  11        808.02        812.97         8.03 o
  -4   9  11        537.64        539.71        12.67 o
  -3   9  11        585.90        562.15        12.87 o
  -2   9  11        185.77        193.49         6.86 o
  -1   9  11        362.03        371.05         9.92 o
   0   9  11         34.01         27.34         2.77 o
   1   9  11        364.08        378.74         9.98 o
   2   9  11        190.80        200.51         7.31 o
   3   9  11        569.44        553.29        12.15 o
   4   9  11        525.32        508.36        12.51 o
   5   9  11        795.95        785.98         8.36 o
   6   9  11        288.76        297.15         3.64 o
   7   9  11         18.49         17.49         1.08 o
   8   9  11        195.07        194.58         3.03 o
   9   9  11         19.76         19.26         1.51 o
  10   9  11         22.46         25.58         1.91 o
 -10  10  11        137.64        140.33         3.03 o
  -9  10  11        120.86        118.40         2.78 o
  -8  10  11         32.26         34.65         1.60 o
  -7  10  11        490.30        471.63         4.50 o
  -6  10  11        388.56        364.54         4.06 o
  -5  10  11        223.76        233.41         3.28 o
  -4  10  11        145.37        151.63         2.86 o
  -3  10  11        540.11        542.75         5.16 o
  -2  10  11        320.83        313.97         4.89 o
  -1  10  11        635.67        610.36        13.60 o
   0  10  11        814.96        803.10        16.62 o
   1  10  11        629.14        599.68        15.21 o
   2  10  11        306.05        313.68         7.45 o
   3  10  11        556.34        568.74         6.63 o
   4  10  11        146.66        153.52         2.58 o
   5  10  11        221.29        236.49         3.74 o
   6  10  11        373.73        349.06         3.86 o
   7  10  11        500.79        477.06         4.64 o
   8  10  11         31.12         31.36         1.56 o
   9  10  11        123.92        127.71         2.68 o
  10  10  11        131.57        130.04         2.98 o
 -11  11  11        217.48        232.25         6.79 o
 -10  11  11          6.21          7.06         1.25 o
  -9  11  11        145.56        143.93         3.09 o
  -8  11  11        193.80        197.63         3.35 o
  -7  11  11        159.51        162.14         2.87 o
  -6  11  11         66.39         69.27         1.95 o
  -5  11  11         34.00         35.11         1.62 o
  -4  11  11        353.60        360.49         4.32 o
  -3  11  11        206.35        210.15         3.58 o
  -2  11  11         33.04         38.82         1.60 o
  -1  11  11        473.76        461.30         5.01 o
   0  11  11        192.75        196.10         3.03 o
   1  11  11        499.37        503.53         5.58 o
   2  11  11         31.92         32.51         1.64 o
   3  11  11        204.01        217.18         3.45 o
   4  11  11        353.64        363.57         4.29 o
   5  11  11         31.92         33.49         1.46 o
   6  11  11         68.12         69.73         1.88 o
   7  11  11        158.87        160.14         2.83 o
   8  11  11        192.80        197.36         3.60 o
   9  11  11        144.93        147.23         3.20 o
  10  11  11          7.06          7.52         1.36 o
  11  11  11        218.96        245.49         7.96 o
   0   0  12         16.45         11.11         2.39 o
   1   0  12       3938.08       3914.68        24.72 o
   2   0  12        258.22        258.99         6.54 o
   3   0  12        167.32        148.60         4.86 o
   4   0  12       2348.35       2356.06        21.05 o
   5   0  12        163.07        165.27         5.85 o
   6   0  12         19.67         20.02         2.57 o
   7   0  12         78.02         77.57         4.53 o
   8   0  12          0.02         -0.70         2.37 o
   9   0  12        100.97         94.98         2.93 o
  10   0  12         43.82         48.50         1.61 o
  11   0  12         57.76         58.47         1.80 o
 -11   1  12        237.47        227.30         3.15 o
 -10   1  12         98.56         99.93         2.19 o
  -9   1  12         69.58         67.38         2.64 o
  -8   1  12        311.37        293.00         8.75 o
  -7   1  12         30.16         28.04         3.14 o
  -6   1  12        529.02        519.04        10.93 o
  -5   1  12        279.43        275.30         7.88 o
  -4   1  12        784.48        760.02        11.97 o
  -3   1  12         71.53         72.00         3.44 o
  -2   1  12        701.75        690.50         9.65 o
  -1   1  12        797.82        793.14        11.24 o
   0   1  12         83.00         83.17         3.93 o
   1   1  12        803.47        807.17        11.34 o
   2   1  12        694.54        695.92        11.17 o
   3   1  12         69.55         70.68         3.60 o
   4   1  12        763.33        750.75        11.48 o
   5   1  12        274.90        274.16         7.51 o
   6   1  12        546.98        548.35        10.85 o
   7   1  12         29.79         26.13         3.03 o
   8   1  12        303.70        293.58         9.42 o
   9   1  12         68.43         62.48         3.06 o
  10   1  12         94.87         95.66         3.32 o
  11   1  12        237.69        228.03         3.40 o
 -11   2  12        244.36        241.98         3.30 o
 -10   2  12         90.68         89.41         1.92 o
  -9   2  12        125.47        129.14         2.69 o
  -8   2  12         54.15         52.86         4.87 o
  -7   2  12        484.50        462.12        11.20 o
  -6   2  12         30.19         35.44         3.20 o
  -5   2  12         51.93         50.59         3.40 o
  -4   2  12        241.83        239.77         6.47 o
  -3   2  12        232.46        227.79         5.93 o
  -2   2  12        166.12        158.91         4.96 o
  -1   2  12        203.74        200.02         6.32 o
   0   2  12       1081.10       1114.09        14.15 o
   1   2  12        208.62        204.87         6.19 o
   2   2  12        179.11        162.83         5.57 o
   3   2  12        230.44        226.98         6.26 o
   4   2  12        234.21        231.56         6.57 o
   5   2  12         49.12         47.90         3.37 o
   6   2  12         28.77         36.41         3.24 o
   7   2  12        488.08        457.34         9.80 o
   8   2  12         49.36         47.28         3.76 o
   9   2  12        126.35        131.79         2.81 o
  10   2  12         97.77         96.32         2.08 o
  11   2  12        232.97        229.15         3.50 o
 -11   3  12        164.86        173.82         2.95 o
 -10   3  12        322.56        329.53         4.02 o
  -9   3  12         12.98         14.99         1.11 o
  -8   3  12        238.25        229.85         9.69 o
  -7   3  12         67.38         63.75         4.34 o
  -6   3  12        455.84        452.38        10.23 o
  -5   3  12        819.62        784.49        13.11 o
  -4   3  12        188.42        193.03         6.35 o
  -3   3  12        684.99        676.42        10.89 o
  -2   3  12        214.14        208.93         6.03 o
  -1   3  12        514.91        511.26         9.62 o
   0   3  12       1766.45       1751.00        17.23 o
   1   3  12        511.73        504.82         9.45 o
   2   3  12        212.92        213.46         6.15 o
   3   3  12        662.06        634.02        11.07 o
   4   3  12        199.90        206.72         6.25 o
   5   3  12        810.17        792.16        12.42 o
   6   3  12        458.73        450.13        10.07 o
   7   3  12         64.79         65.74         4.16 o
   8   3  12        238.81        238.83         8.12 o
   9   3  12         13.42         13.36         1.46 o
  10   3  12        305.80        311.13         4.04 o
  11   3  12        166.81        175.12         3.28 o
 -11   4  12        341.16        350.59         4.67 o
 -10   4  12         33.28         31.99         1.54 o
  -9   4  12         14.89         18.38         1.59 o
  -8   4  12        186.73        178.53         4.48 o
  -7   4  12         47.51         42.21         4.82 o
  -6   4  12        121.15        124.72         5.87 o
  -5   4  12        553.08        543.87        10.64 o
  -4   4  12        151.44        150.56         5.41 o
  -3   4  12        100.45        103.56         4.47 o
  -2   4  12       1775.38       1774.06        18.56 o
  -1   4  12        315.73        317.30         7.21 o
   0   4  12        175.41        167.82         5.81 o
   1   4  12        314.53        326.67         7.68 o
   2   4  12       1757.18       1748.26        17.70 o
   3   4  12         91.34         96.61         4.83 o
   4   4  12        147.88        149.42         5.49 o
   5   4  12        569.65        578.57        10.77 o
   6   4  12        111.13        103.84         5.04 o
   7   4  12         48.83         47.07         3.65 o
   8   4  12        180.24        175.56         4.28 o
   9   4  12         15.09         16.49         1.10 o
  10   4  12         35.20         32.03         1.55 o
  11   4  12        341.55        346.82         4.36 o
 -11   5  12        235.95        238.54         3.89 o
 -10   5  12        847.59        846.34         6.46 o
  -9   5  12         35.95         35.50         1.43 o
  -8   5  12        772.93        768.56         7.03 o
  -7   5  12        469.64        475.44        12.67 o
  -6   5  12        669.29        684.78        13.24 o
  -5   5  12        563.74        575.65        11.80 o
  -4   5  12         97.09         91.26         4.43 o
  -3   5  12         58.23         50.96         3.37 o
  -2   5  12         77.78         81.32         4.16 o
  -1   5  12        217.66        231.20         6.59 o
   0   5  12          0.04          0.74         1.53 o
   1   5  12        213.28        227.41         6.91 o
   2   5  12         86.41         89.09         4.29 o
   3   5  12         57.20         53.03         4.06 o
   4   5  12         91.11         83.61         4.44 o
   5   5  12        566.26        562.27        11.28 o
   6   5  12        682.05        684.42        12.65 o
   7   5  12        480.95        475.69        12.32 o
   8   5  12        781.30        765.36         5.79 o
   9   5  12         37.41         35.14         1.37 o
  10   5  12        838.48        845.12         5.96 o
  11   5  12        235.06        233.00         3.48 o
 -11   6  12        172.81        168.11         3.18 o
 -10   6  12        295.31        302.85         3.79 o
  -9   6  12        271.67        272.67         3.72 o
  -8   6  12         97.96         94.79         2.08 o
  -7   6  12        204.13        197.40         4.33 o
  -6   6  12        236.15        237.10         8.50 o
  -5   6  12       1107.34       1103.15        16.72 o
  -4   6  12        122.02        133.58         5.57 o
  -3   6  12         38.25         30.78         2.86 o
  -2   6  12       1483.71       1470.21        16.91 o
  -1   6  12         55.71         53.43         3.64 o
   0   6  12          2.47          4.60         1.93 o
   1   6  12         54.04         55.65         3.54 o
   2   6  12       1508.52       1503.84        17.94 o
   3   6  12         33.41         27.81         3.19 o
   4   6  12        127.81        129.38         5.91 o
   5   6  12       1093.56       1120.83        16.23 o
   6   6  12        243.72        246.19         8.18 o
   7   6  12        203.01        195.63         3.48 o
   8   6  12         95.16        103.67         2.06 o
   9   6  12        270.13        267.43         3.48 o
  10   6  12        295.13        306.70         3.80 o
  11   6  12        165.80        163.61         2.89 o
 -11   7  12         63.69         57.62         2.18 o
 -10   7  12        152.74        144.58         2.97 o
  -9   7  12        105.08        105.00         2.31 o
  -8   7  12        634.23        627.81         5.75 o
  -7   7  12        565.81        569.94         5.14 o
  -6   7  12         66.14         64.03         2.32 o
  -5   7  12        308.25        332.79        10.67 o
  -4   7  12        350.65        364.53         9.81 o
  -3   7  12        851.40        840.80        13.84 o
  -2   7  12        310.74        304.36         8.42 o
  -1   7  12        361.83        346.92         8.89 o
   0   7  12        179.39        183.14         6.59 o
   1   7  12        346.51        334.69         8.80 o
   2   7  12        293.75        289.59         7.89 o
   3   7  12        850.43        849.96        15.59 o
   4   7  12        362.13        363.32         9.94 o
   5   7  12        308.57        325.87         9.98 o
   6   7  12         62.17         59.18         2.26 o
   7   7  12        550.99        554.70         5.15 o
   8   7  12        628.75        627.31         5.17 o
   9   7  12        103.18        100.53         2.27 o
  10   7  12        146.57        142.95         2.80 o
  11   7  12         62.99         55.17         1.99 o
 -11   8  12         26.59         28.23         1.58 o
 -10   8  12        192.41        189.80         3.61 o
  -9   8  12        102.31        107.64         2.61 o
  -8   8  12        178.09        179.08         3.21 o
  -7   8  12        123.77        117.30         2.89 o
  -6   8  12        581.97        580.62         4.84 o
  -5   8  12         18.62         19.38         1.38 o
  -4   8  12        448.11        433.36         9.20 o
  -3   8  12        537.58        557.33        11.67 o
  -2   8  12        119.63        115.69         5.42 o
  -1   8  12        418.32        415.01        10.49 o
   0   8  12        505.41        486.19        10.80 o
   1   8  12        430.16        418.40        10.07 o
   2   8  12        125.08        126.02         5.99 o
   3   8  12        550.94        536.91        12.29 o
   4   8  12        449.81        421.92         8.11 o
   5   8  12         18.00         16.82         1.34 o
   6   8  12        561.01        555.52         5.91 o
   7   8  12        122.53        116.11         2.41 o
   8   8  12        173.01        176.48         3.05 o
   9   8  12         99.99        111.99         2.64 o
  10   8  12        185.24        180.60         3.48 o
  11   8  12         27.59         30.54         1.75 o
 -11   9  12        156.00        146.10         3.12 o
 -10   9  12          0.89          2.36         1.17 o
  -9   9  12        384.02        373.13         4.74 o
  -8   9  12        116.11        125.62         2.70 o
  -7   9  12        314.09        327.30         4.09 o
  -6   9  12        170.64        175.26         2.98 o
  -5   9  12        208.48        195.59         3.23 o
  -4   9  12        570.48        558.92         5.14 o
  -3   9  12        375.60        373.08         4.41 o
  -2   9  12        114.96        116.07         2.90 o
  -1   9  12        411.55        408.87         8.48 o
   0   9  12        604.43        563.13         7.61 o
   1   9  12        415.72        414.53         5.64 o
   2   9  12        112.41        113.53         3.30 o
   3   9  12        379.98        378.77         4.64 o
   4   9  12        571.80        569.97         4.79 o
   5   9  12        200.06        190.12         3.08 o
   6   9  12        171.48        178.83         2.98 o
   7   9  12        317.88        328.80         4.36 o
   8   9  12        116.32        126.62         2.54 o
   9   9  12        374.51        371.56         4.64 o
  10   9  12          0.82          1.81         1.20 o
  11   9  12        155.60        154.39         3.29 o
 -11  10  12          4.96          3.17         1.20 o
 -10  10  12        102.09        106.04         2.73 o
  -9  10  12        282.02        279.96         4.00 o
  -8  10  12        120.09        125.11         2.72 o
  -7  10  12         25.66         29.24         1.44 o
  -6  10  12        289.24        287.26         3.60 o
  -5  10  12        172.25        163.90         3.76 o
  -4  10  12        157.04        143.16         2.72 o
  -3  10  12        422.92        431.34         4.50 o
  -2  10  12        404.38        412.00         5.04 o
  -1  10  12        178.08        186.50         3.44 o
   0  10  12          5.60          5.45         1.05 o
   1  10  12        185.05        186.72         3.20 o
   2  10  12        397.37        399.93         4.33 o
   3  10  12        417.79        419.35         4.41 o
   4  10  12        152.40        135.15         2.52 o
   5  10  12        168.71        154.20         2.79 o
   6  10  12        284.46        285.78         3.87 o
   7  10  12         28.84         33.80         1.45 o
   8  10  12        121.84        126.81         2.68 o
   9  10  12        282.65        286.95         4.15 o
  10  10  12        104.02        105.04         2.80 o
  11  10  12          4.62          5.23         1.59 o
 -11  11  12         48.48         50.16         2.07 o
 -10  11  12         58.83         59.64         2.19 o
  -9  11  12        391.52        420.29         5.13 o
  -8  11  12         71.29         69.30         2.06 o
  -7  11  12         95.24         96.26         2.33 o
  -6  11  12         29.08         28.71         1.51 o
  -5  11  12        229.51        229.10         3.53 o
  -4  11  12        248.01        252.57         3.53 o
  -3  11  12         97.80        103.43         2.43 o
  -2  11  12         23.16         23.15         1.37 o
  -1  11  12         13.90         14.10         1.19 o
   0  11  12          0.11         -0.47         1.05 o
   1  11  12         11.72         10.39         1.28 o
   2  11  12         23.79         25.20         1.49 o
   3  11  12        102.74        105.07         2.49 o
   4  11  12        244.13        251.96         4.55 o
   5  11  12        230.18        232.49         3.22 o
   6  11  12         29.06         29.44         1.34 o
   7  11  12         93.89         98.60         2.24 o
   8  11  12         68.66         73.55         2.29 o
   9  11  12        399.85        426.84         5.04 o
  10  11  12         59.56         64.20         2.59 o
  11  11  12         47.29         45.84         2.30 o
 -12  12  12        114.45        109.37         4.85 o
 -11  12  12        127.93        122.12         2.94 o
 -10  12  12         75.66         73.35         2.36 o
  -9  12  12         42.02         42.08         1.93 o
  -8  12  12          3.31          4.72         1.18 o
  -7  12  12         76.34         83.24         2.21 o
  -6  12  12        181.94        181.22         3.25 o
  -5  12  12         16.05         15.07         1.34 o
  -4  12  12        186.45        194.08         3.64 o
  -3  12  12         44.74         38.45         1.78 o
  -2  12  12        297.49        317.80         4.00 o
  -1  12  12        236.27        238.12         3.60 o
   0  12  12        719.05        731.29         6.42 o
   1  12  12        241.67        246.82         4.15 o
   2  12  12        310.10        330.80         4.28 o
   3  12  12         42.49         41.77         2.49 o
   4  12  12        190.43        187.41         3.08 o
   5  12  12         17.41         17.77         1.32 o
   6  12  12        185.95        187.09         3.15 o
   7  12  12         78.98         79.93         2.24 o
   8  12  12          3.12          4.87         1.20 o
   9  12  12         42.04         41.14         1.97 o
  10  12  12         75.36         77.64         2.64 o
  11  12  12        126.70        123.99         3.41 o
  12  12  12        118.15        117.13         5.71 o
   1   0  13         67.45         66.15         4.00 o
   2   0  13       1603.57       1557.00        17.51 o
   3   0  13        164.09        139.51         5.43 o
   4   0  13        177.97        169.72         7.29 o
   5   0  13         85.01         87.71         4.62 o
   6   0  13          0.84          2.43         2.10 o
   7   0  13          0.02         -1.07         3.45 o
   8   0  13          0.63          0.02         0.94 o
   9   0  13         22.21         23.88         1.27 o
  10   0  13       1322.25       1376.52         7.90 o
  11   0  13        292.37        291.22         3.65 o
  12   0  13         42.28         37.55         1.65 o
 -12   1  13        143.62        149.63         2.85 o
 -11   1  13         69.73         70.66         1.95 o
 -10   1  13        154.49        162.64         2.84 o
  -9   1  13        447.53        438.83         4.39 o
  -8   1  13        480.18        485.02         4.84 o
  -7   1  13        460.24        481.04        11.97 o
  -6   1  13         17.88         14.65         2.50 o
  -5   1  13        505.80        485.77        11.86 o
  -4   1  13         48.64         47.26         3.36 o
  -3   1  13        231.69        243.07         6.51 o
  -2   1  13        773.15        771.16        13.04 o
  -1   1  13        512.32        491.58         9.86 o
   0   1  13          8.88          5.69         1.88 o
   1   1  13        488.12        467.72        10.19 o
   2   1  13        761.28        761.78        13.02 o
   3   1  13        236.63        239.62         7.48 o
   4   1  13         42.43         41.47         3.19 o
   5   1  13        505.88        520.25        11.35 o
   6   1  13         19.48         18.27         2.57 o
   7   1  13        444.03        471.13        11.35 o
   8   1  13        475.22        486.53         6.12 o
   9   1  13        447.84        431.15         4.48 o
  10   1  13        158.84        162.60         2.94 o
  11   1  13         71.33         73.24         2.02 o
  12   1  13        145.81        149.40         3.08 o
 -12   2  13         11.78         15.14         1.33 o
 -11   2  13        361.87        357.29         4.04 o
 -10   2  13          8.31          5.71         0.98 o
  -9   2  13         25.61         26.94         1.37 o
  -8   2  13        109.59        105.35         2.26 o
  -7   2  13         75.02         83.08         5.82 o
  -6   2  13       1180.98       1199.89        18.31 o
  -5   2  13        175.83        176.29         7.03 o
  -4   2  13        185.58        185.29         7.06 o
  -3   2  13        464.77        448.93         9.18 o
  -2   2  13       1102.35       1057.74        15.37 o
  -1   2  13        331.71        321.11         8.52 o
   0   2  13        131.03        126.15         5.18 o
   1   2  13        334.95        337.94         8.32 o
   2   2  13       1127.32       1115.68        15.89 o
   3   2  13        474.51        464.28        11.01 o
   4   2  13        182.96        175.88         7.02 o
   5   2  13        171.92        155.37         6.12 o
   6   2  13       1198.47       1197.72        17.64 o
   7   2  13         80.94         77.68         5.01 o
   8   2  13        111.25        113.02         3.06 o
   9   2  13         26.45         24.64         1.26 o
  10   2  13          6.74          4.31         0.87 o
  11   2  13        354.98        347.36         4.03 o
  12   2  13         11.78         16.59         1.61 o
 -12   3  13        298.60        304.31         4.14 o
 -11   3  13        527.68        531.92         4.98 o
 -10   3  13         99.08        101.98         2.78 o
  -9   3  13        292.45        283.96         3.47 o
  -8   3  13        569.00        564.13         4.99 o
  -7   3  13        133.29        129.28         3.13 o
  -6   3  13        110.34        108.64         6.06 o
  -5   3  13       1108.14       1111.17        17.25 o
  -4   3  13        270.65        277.05         8.21 o
  -3   3  13       1144.06       1128.57        16.14 o
  -2   3  13        193.10        193.84         6.40 o
  -1   3  13        410.98        432.36         9.98 o
   0   3  13        791.35        779.42        13.37 o
   1   3  13        418.80        437.82         9.58 o
   2   3  13        197.20        207.21         6.70 o
   3   3  13       1165.50       1110.77        16.22 o
   4   3  13        290.53        275.86         8.38 o
   5   3  13       1115.29       1090.62        16.70 o
   6   3  13        106.19        100.83         5.32 o
   7   3  13        129.36        124.12         4.02 o
   8   3  13        572.01        548.38         6.19 o
   9   3  13        300.08        292.86         3.62 o
  10   3  13         97.71         98.59         2.43 o
  11   3  13        520.21        527.38         5.15 o
  12   3  13        297.84        310.84         4.08 o
 -12   4  13        277.39        284.79         4.27 o
 -11   4  13         27.32         27.98         1.62 o
 -10   4  13        129.99        124.82         2.67 o
  -9   4  13        520.13        521.08         4.97 o
  -8   4  13        331.93        322.43         4.03 o
  -7   4  13        343.97        345.91         3.84 o
  -6   4  13         90.49         93.97         5.63 o
  -5   4  13       1047.70       1041.11        16.11 o
  -4   4  13        359.38        383.43        10.28 o
  -3   4  13        144.07        139.53         5.73 o
  -2   4  13         16.26         13.52         2.27 o
  -1   4  13        126.50        122.64         5.60 o
   0   4  13         15.56         11.62         2.14 o
   1   4  13        118.97        115.17         5.17 o
   2   4  13         15.33         13.00         2.10 o
   3   4  13        150.58        142.33         6.27 o
   4   4  13        363.52        358.92         9.19 o
   5   4  13       1056.72       1053.98        16.66 o
   6   4  13         94.45         98.56         5.32 o
   7   4  13        332.70        322.04         5.06 o
   8   4  13        325.41        317.36         3.49 o
   9   4  13        520.40        522.80         4.83 o
  10   4  13        131.86        127.69         2.55 o
  11   4  13         26.46         29.12         1.48 o
  12   4  13        276.22        286.83         3.90 o
 -12   5  13         64.54         59.31         2.24 o
 -11   5  13        220.31        216.45         3.60 o
 -10   5  13        200.74        197.31         3.27 o
  -9   5  13        188.74        191.20         3.04 o
  -8   5  13        400.46        407.34         4.22 o
  -7   5  13         31.83         35.92         1.55 o
  -6   5  13         59.31         59.30         1.97 o
  -5   5  13         92.49         84.16         5.48 o
  -4   5  13        774.82        765.09        13.97 o
  -3   5  13        110.18        106.67         5.07 o
  -2   5  13        174.44        171.07         6.32 o
  -1   5  13         77.83         77.77         4.40 o
   0   5  13        521.12        508.23        10.77 o
   1   5  13         78.67         71.46         4.20 o
   2   5  13        179.26        173.26         6.38 o
   3   5  13        120.54        120.65         6.04 o
   4   5  13        790.10        775.37        13.71 o
   5   5  13         98.82         99.44         5.66 o
   6   5  13         58.29         59.44         2.16 o
   7   5  13         30.55         31.32         1.33 o
   8   5  13        407.33        415.13         4.41 o
   9   5  13        189.60        192.15         3.03 o
  10   5  13        205.08        200.81         3.27 o
  11   5  13        212.13        212.13         3.39 o
  12   5  13         58.88         51.77         1.82 o
 -12   6  13        131.36        126.31         2.80 o
 -11   6  13        101.45        107.03         2.66 o
 -10   6  13        120.01        119.64         2.43 o
  -9   6  13        392.46        388.71         4.31 o
  -8   6  13         51.61         48.66         1.69 o
  -7   6  13        138.58        145.16         2.58 o
  -6   6  13        180.75        192.04         2.63 o
  -5   6  13         68.67         78.13         2.66 o
  -4   6  13        311.90        305.00        10.02 o
  -3   6  13        233.82        224.34         7.36 o
  -2   6  13        486.26        494.14        10.80 o
  -1   6  13       1478.21       1462.39        20.84 o
   0   6  13        263.12        265.19         8.04 o
   1   6  13       1509.48       1524.83        19.00 o
   2   6  13        479.26        495.78        12.18 o
   3   6  13        243.33        218.53         8.21 o
   4   6  13        311.13        303.64         9.29 o
   5   6  13         69.31         73.91         2.32 o
   6   6  13        189.15        200.30         4.15 o
   7   6  13        146.58        150.90         2.61 o
   8   6  13         55.71         56.15         1.77 o
   9   6  13        378.60        378.04         4.21 o
  10   6  13        120.34        118.92         2.59 o
  11   6  13        110.80        116.09         2.60 o
  12   6  13        129.06        124.50         2.63 o
 -12   7  13        193.64        189.19         3.11 o
 -11   7  13        121.82        122.25         2.84 o
 -10   7  13         84.84         85.93         2.21 o
  -9   7  13         74.20         71.37         2.14 o
  -8   7  13        223.65        233.34         3.51 o
  -7   7  13        144.86        140.05         2.68 o
  -6   7  13         47.83         50.38         1.67 o
  -5   7  13         41.97         40.13         1.49 o
  -4   7  13        601.01        603.75         5.82 o
  -3   7  13        143.38        141.64         4.51 o
  -2   7  13        309.33        295.87         9.36 o
  -1   7  13         23.20         18.25         3.15 o
   0   7  13        138.61        147.65         6.18 o
   1   7  13         21.93         14.65         2.33 o
   2   7  13        288.53        283.07         9.00 o
   3   7  13        143.85        140.08         3.53 o
   4   7  13        596.51        594.81         5.38 o
   5   7  13         43.68         42.66         1.69 o
   6   7  13         46.16         50.97         1.62 o
   7   7  13        142.17        138.70         2.64 o
   8   7  13        224.57        233.46         3.45 o
   9   7  13         70.81         71.51         2.17 o
  10   7  13         85.25         85.25         2.37 o
  11   7  13        122.60        126.05         3.11 o
  12   7  13        191.17        189.52         3.46 o
 -12   8  13        189.32        195.22         3.80 o
 -11   8  13         48.57         53.45         2.18 o
 -10   8  13        118.51        116.26         3.00 o
  -9   8  13         39.27         38.20         1.75 o
  -8   8  13         67.37         68.61         2.17 o
  -7   8  13        536.63        531.92         5.21 o
  -6   8  13        154.11        159.93         2.79 o
  -5   8  13        201.81        201.52         3.06 o
  -4   8  13         75.39         78.08         1.94 o
  -3   8  13        173.01        167.36         2.80 o
  -2   8  13        260.00        254.13         3.81 o
  -1   8  13        106.07        104.39         3.15 o
   0   8  13         92.47         92.52         3.07 o
   1   8  13        107.36        104.46         2.78 o
   2   8  13        263.66        256.84         3.66 o
   3   8  13        182.64        172.64         2.61 o
   4   8  13         79.26         77.77         1.92 o
   5   8  13        196.86        200.30         2.96 o
   6   8  13        156.43        163.58         2.67 o
   7   8  13        529.42        515.70         5.23 o
   8   8  13         67.28         72.40         2.13 o
   9   8  13         43.49         41.31         1.87 o
  10   8  13        124.23        120.11         2.93 o
  11   8  13         49.03         52.84         2.14 o
  12   8  13        195.64        212.53         3.84 o
 -12   9  13          4.90          6.39         1.37 o
 -11   9  13        112.59        107.41         2.91 o
 -10   9  13         24.36         23.64         1.63 o
  -9   9  13        100.26        107.42         2.80 o
  -8   9  13         64.21         70.46         2.23 o
  -7   9  13         51.82         49.90         1.77 o
  -6   9  13         92.36         96.60         2.27 o
  -5   9  13         83.73         90.55         2.20 o
  -4   9  13        348.58        341.98         4.17 o
  -3   9  13        148.08        147.42         3.08 o
  -2   9  13        370.65        378.15         4.57 o
  -1   9  13         37.78         36.20         1.84 o
   0   9  13       1422.01       1369.89        11.31 o
   1   9  13         36.80         34.51         1.85 o
   2   9  13        377.33        375.79         5.02 o
   3   9  13        142.46        144.10         2.78 o
   4   9  13        360.19        351.63         3.95 o
   5   9  13         90.12         97.10         2.63 o
   6   9  13         94.33         96.06         2.32 o
   7   9  13         59.00         59.97         1.95 o
   8   9  13         60.95         67.27         2.00 o
   9   9  13        107.02        116.01         2.76 o
  10   9  13         25.80         22.42         1.61 o
  11   9  13        116.68        114.33         2.79 o
  12   9  13          3.70          4.60         1.31 o
 -12  10  13         83.70         89.79         2.71 o
 -11  10  13         40.62         39.72         1.99 o
 -10  10  13        171.79        169.91         3.55 o
  -9  10  13         25.07         26.43         1.54 o
  -8  10  13        157.72        153.31         2.92 o
  -7  10  13        105.02        105.57         2.35 o
  -6  10  13        148.56        163.85         2.84 o
  -5  10  13         37.01         37.99         1.61 o
  -4  10  13         21.84         23.77         1.47 o
  -3  10  13        892.08        898.49         6.74 o
  -2  10  13         41.03         43.71         1.87 o
  -1  10  13         74.30         78.27         2.32 o
   0  10  13         63.68         61.60         2.11 o
   1  10  13         74.08         74.35         2.25 o
   2  10  13         38.87         40.34         1.78 o
   3  10  13        864.82        860.41         6.68 o
   4  10  13         23.13         24.58         1.37 o
   5  10  13         34.09         34.95         1.58 o
   6  10  13        147.60        160.66         2.86 o
   7  10  13        109.37        112.70         2.39 o
   8  10  13        157.07        153.23         3.09 o
   9  10  13         25.09         25.31         1.62 o
  10  10  13        165.26        166.05         3.50 o
  11  10  13         41.81         39.26         1.94 o
  12  10  13         79.79         78.39         2.65 o
 -12  11  13         18.36         19.13         1.51 o
 -11  11  13         98.11        101.52         2.71 o
 -10  11  13         95.24         96.06         2.78 o
  -9  11  13         25.60         25.06         1.53 o
  -8  11  13        125.17        120.50         2.76 o
  -7  11  13        104.35         96.11         2.38 o
  -6  11  13        336.76        342.75         4.39 o
  -5  11  13         87.65         90.28         2.39 o
  -4  11  13          1.72          0.50         1.05 o
  -3  11  13        162.84        166.18         3.08 o
  -2  11  13          9.78          8.42         1.18 o
  -1  11  13        122.87        120.21         2.74 o
   0  11  13        296.58        310.51         4.96 o
   1  11  13        117.44        117.37         3.15 o
   2  11  13          7.99          9.19         1.21 o
   3  11  13        163.92        164.27         3.09 o
   4  11  13          2.04          1.80         1.07 o
   5  11  13         87.39         91.16         2.23 o
   6  11  13        331.34        333.23         3.95 o
   7  11  13        106.70        100.81         2.30 o
   8  11  13        125.21        123.97         2.87 o
   9  11  13         25.24         26.08         1.62 o
  10  11  13        100.71        103.72         2.96 o
  11  11  13         97.93        106.70         3.20 o
  12  11  13         17.81         19.11         1.77 o
 -12  12  13         45.78         44.04         1.91 o
 -11  12  13         38.76         38.85         1.96 o
 -10  12  13        293.44        295.25         4.37 o
  -9  12  13         13.44         11.86         1.34 o
  -8  12  13         97.12        100.41         2.55 o
  -7  12  13         16.89         15.75         1.28 o
  -6  12  13          7.29          9.93         1.24 o
  -5  12  13        136.26        130.56         2.97 o
  -4  12  13        144.52        138.99         3.19 o
  -3  12  13         21.18         22.77         1.43 o
  -2  12  13         93.36         85.75         2.34 o
  -1  12  13        165.25        169.28         3.14 o
   0  12  13        216.72        222.43         3.88 o
   1  12  13        166.12        172.87         3.80 o
   2  12  13         93.01         88.67         2.50 o
   3  12  13         22.56         23.92         1.49 o
   4  12  13        143.21        139.79         2.90 o
   5  12  13        137.57        134.70         2.80 o
   6  12  13          6.68          7.77         1.11 o
   7  12  13         15.15         15.90         1.41 o
   8  12  13         95.74         99.20         2.61 o
   9  12  13         15.87         17.15         1.57 o
  10  12  13        292.90        294.87         5.01 o
  11  12  13         40.54         40.94         2.23 o
  12  12  13         42.34         45.03         2.33 o
 -13  13  13        106.55        114.53         5.36 o
 -12  13  13         49.61         52.37         2.09 o
 -11  13  13         99.39         98.11         2.60 o
 -10  13  13         25.52         20.72         1.52 o
  -9  13  13         60.27         63.08         2.23 o
  -8  13  13          5.74          4.40         1.12 o
  -7  13  13        246.63        247.54         3.82 o
  -6  13  13         83.03         91.40         2.60 o
  -5  13  13         62.89         65.47         2.37 o
  -4  13  13         30.18         32.45         1.80 o
  -3  13  13         11.59         13.00         1.36 o
  -2  13  13         52.36         61.64         2.18 o
  -1  13  13        167.41        170.26         3.34 o
   0  13  13         40.40         36.76         1.80 o
   1  13  13        158.15        160.29         3.35 o
   2  13  13         52.08         61.22         2.75 o
   3  13  13         11.05         11.61         1.61 o
   4  13  13         27.23         27.04         1.45 o
   5  13  13         65.47         73.38         2.10 o
   6  13  13         82.27         89.32         2.28 o
   7  13  13        245.78        246.11         4.12 o
   8  13  13          6.78          7.33         1.34 o
   9  13  13         56.18         60.24         2.36 o
  10  13  13         25.42         26.52         2.22 o
  11  13  13         97.86         98.68         3.00 o
  12  13  13         47.95         55.44         2.71 o
  13  13  13        104.34        110.37         5.22 o
   0   0  14         51.16         37.53         4.93 o
   1   0  14        208.45        204.03         7.59 o
   2   0  14        515.63        532.90        12.92 o
   3   0  14         77.15         72.88         4.84 o
   4   0  14        610.98        615.87        12.64 o
   5   0  14       1956.31       1946.18        22.74 o
   6   0  14        221.92        222.11         3.71 o
   7   0  14        228.03        236.99         3.51 o
   8   0  14        430.56        440.98         4.46 o
   9   0  14         34.08         41.21         1.62 o
  10   0  14         54.74         53.93         1.81 o
  11   0  14          5.16          5.03         1.02 o
  12   0  14          1.26          1.34         1.03 o
  13   0  14        104.09        109.57         2.77 o
 -13   1  14         26.00         26.31         1.61 o
 -12   1  14        232.63        236.93         3.43 o
 -11   1  14         90.54         94.94         2.25 o
 -10   1  14        125.60        122.64         2.57 o
  -9   1  14         18.17         17.90         1.26 o
  -8   1  14        598.20        608.60         5.40 o
  -7   1  14        211.73        217.04         3.12 o
  -6   1  14        202.21        198.80         3.24 o
  -5   1  14        678.48        670.94        14.07 o
  -4   1  14        139.41        150.47         7.50 o
  -3   1  14        124.20        118.42         6.31 o
  -2   1  14        100.06         93.36         5.01 o
  -1   1  14        538.02        511.19        12.86 o
   0   1  14        194.18        189.13         7.28 o
   1   1  14        528.45        500.27        11.78 o
   2   1  14        100.08         99.26         5.13 o
   3   1  14        112.28        105.95         5.71 o
   4   1  14        141.18        139.48         6.49 o
   5   1  14        674.57        656.95        13.36 o
   6   1  14        204.58        212.26         3.35 o
   7   1  14        204.15        204.95         3.15 o
   8   1  14        591.40        595.74         5.36 o
   9   1  14         16.62         16.79         1.24 o
  10   1  14        133.57        132.45         2.65 o
  11   1  14         89.79         93.70         2.23 o
  12   1  14        236.24        244.23         3.58 o
  13   1  14         25.56         25.21         1.53 o
 -13   2  14         48.37         47.59         2.00 o
 -12   2  14          1.22          3.94         1.12 o
 -11   2  14        284.10        290.41         3.74 o
 -10   2  14          1.11          2.95         0.99 o
  -9   2  14       1241.65       1232.36         7.92 o
  -8   2  14        254.35        262.14         3.78 o
  -7   2  14        333.77        345.33         3.92 o
  -6   2  14         60.64         68.50         2.31 o
  -5   2  14        262.49        253.82         4.17 o
  -4   2  14          0.81         -3.06         3.17 o
  -3   2  14        401.28        404.77        12.25 o
  -2   2  14        445.34        444.45        11.18 o
  -1   2  14         38.43         37.96         3.88 o
   0   2  14          1.63          1.53         1.98 o
   1   2  14         33.17         26.57         2.86 o
   2   2  14        443.55        432.92        10.47 o
   3   2  14        409.39        410.46        10.94 o
   4   2  14          1.15          5.00         2.28 o
   5   2  14        260.41        247.19         5.80 o
   6   2  14         61.35         67.76         2.11 o
   7   2  14        344.74        344.88         4.09 o
   8   2  14        259.16        256.43         3.74 o
   9   2  14       1251.88       1256.79         9.76 o
  10   2  14          0.45          0.97         0.95 o
  11   2  14        281.36        287.52         3.78 o
  12   2  14          1.00          1.73         1.08 o
  13   2  14         50.56         47.73         2.65 o
 -13   3  14          7.68          7.97         1.36 o
 -12   3  14         44.90         51.66         2.06 o
 -11   3  14         57.91         57.12         1.84 o
 -10   3  14        265.85        283.59         3.66 o
  -9   3  14         97.52         97.52         2.28 o
  -8   3  14        233.46        232.74         3.59 o
  -7   3  14        112.06        113.46         2.37 o
  -6   3  14         78.77         81.62         2.26 o
  -5   3  14        344.23        346.87         4.64 o
  -4   3  14        397.80        393.27        11.42 o
  -3   3  14       1123.33       1150.15        18.14 o
  -2   3  14        446.62        435.40        11.19 o
  -1   3  14         16.70         15.78         2.48 o
   0   3  14        647.03        615.12        12.50 o
   1   3  14         16.71         13.28         2.67 o
   2   3  14        437.03        441.40        11.29 o
   3   3  14       1111.59       1087.71        17.02 o
   4   3  14        383.41        378.11        10.79 o
   5   3  14        339.39        336.44         4.83 o
   6   3  14         84.78         89.50         2.22 o
   7   3  14        115.94        113.48         2.89 o
   8   3  14        234.86        223.77         3.52 o
   9   3  14         95.82         91.48         2.14 o
  10   3  14        274.17        290.15         3.78 o
  11   3  14         58.64         61.11         1.79 o
  12   3  14         46.49         49.91         1.68 o
  13   3  14          9.03          9.32         1.11 o
 -13   4  14         55.17         53.29         2.20 o
 -12   4  14          5.32          4.70         1.21 o
 -11   4  14         41.85         42.51         1.87 o
 -10   4  14        121.02        118.44         2.77 o
  -9   4  14         82.54         83.40         2.47 o
  -8   4  14        106.79        114.04         2.88 o
  -7   4  14        518.83        514.88         5.18 o
  -6   4  14        536.26        527.65         5.24 o
  -5   4  14        314.61        319.86         4.29 o
  -4   4  14        520.93        521.77         9.27 o
  -3   4  14         11.25         12.46         3.60 o
  -2   4  14        541.37        501.76        12.17 o
  -1   4  14        140.43        142.90         6.60 o
   0   4  14        111.80        104.44         5.43 o
   1   4  14        134.93        136.30         6.15 o
   2   4  14        530.04        511.50        12.32 o
   3   4  14         13.88         13.99         2.61 o
   4   4  14        513.11        514.87         5.78 o
   5   4  14        309.33        316.80         4.04 o
   6   4  14        535.51        512.68         4.59 o
   7   4  14        512.99        514.92         5.14 o
   8   4  14        103.51        110.28         2.65 o
   9   4  14         82.34         83.91         2.14 o
  10   4  14        122.59        119.04         2.51 o
  11   4  14         40.21         40.25         1.67 o
  12   4  14          5.62          4.03         1.05 o
  13   4  14         50.77         51.54         1.82 o
 -13   5  14        217.11        215.70         3.96 o
 -12   5  14        111.74        110.67         2.81 o
 -11   5  14        103.40        105.85         2.48 o
 -10   5  14         84.55         91.19         2.37 o
  -9   5  14        133.36        131.43         2.61 o
  -8   5  14        131.74        133.39         2.71 o
  -7   5  14         56.30         57.88         1.74 o
  -6   5  14        108.78        107.31         2.24 o
  -5   5  14        270.53        269.15         3.45 o
  -4   5  14        136.40        138.48         2.61 o
  -3   5  14         71.37         68.94         2.41 o
  -2   5  14        400.75        405.55         6.57 o
  -1   5  14        858.71        869.75        15.41 o
   0   5  14        664.30        655.85        13.40 o
   1   5  14        857.31        883.62        16.19 o
   2   5  14        420.80        431.85         6.56 o
   3   5  14         70.90         64.91         2.10 o
   4   5  14        134.56        139.04         3.42 o
   5   5  14        271.32        260.83         3.67 o
   6   5  14        107.68        104.90         2.87 o
   7   5  14         61.06         61.08         2.20 o
   8   5  14        135.34        139.64         2.80 o
   9   5  14        127.98        124.93         2.73 o
  10   5  14         86.46         94.43         2.37 o
  11   5  14        101.32        105.47         2.51 o
  12   5  14        111.18        108.16         2.47 o
  13   5  14        229.16        236.04         3.53 o
 -13   6  14         27.57         24.04         1.62 o
 -12   6  14          7.43          6.79         1.20 o
 -11   6  14         76.59         80.67         2.13 o
 -10   6  14         34.53         40.48         1.65 o
  -9   6  14        260.48        274.91         3.72 o
  -8   6  14         94.46         91.10         2.23 o
  -7   6  14         31.54         31.78         1.46 o
  -6   6  14        318.68        308.52         3.64 o
  -5   6  14        102.96        102.35         2.13 o
  -4   6  14        161.92        156.31         2.69 o
  -3   6  14        488.65        461.54         4.79 o
  -2   6  14        434.45        428.66         6.10 o
  -1   6  14        560.47        566.49         6.51 o
   0   6  14        105.66        107.00         2.77 o
   1   6  14        554.10        558.46         6.05 o
   2   6  14        438.78        421.49         5.58 o
   3   6  14        485.16        466.45         4.38 o
   4   6  14        157.62        150.58         2.78 o
   5   6  14        101.70         99.31         2.46 o
   6   6  14        305.31        305.26         4.69 o
   7   6  14         34.87         34.58         1.51 o
   8   6  14         98.24         99.64         2.45 o
   9   6  14        264.07        274.76         3.98 o
  10   6  14         37.93         44.18         1.84 o
  11   6  14         81.06         77.37         2.31 o
  12   6  14          8.08          7.84         1.18 o
  13   6  14         29.94         29.58         1.67 o
 -13   7  14          5.30          4.52         1.09 o
 -12   7  14        109.34        106.44         2.64 o
 -11   7  14        137.68        138.88         3.04 o
 -10   7  14        161.31        165.60         2.99 o
  -9   7  14         94.54         94.26         2.41 o
  -8   7  14         11.52          8.28         1.12 o
  -7   7  14        153.18        171.12         3.04 o
  -6   7  14         94.94         98.29         2.27 o
  -5   7  14        172.55        166.66         2.83 o
  -4   7  14         25.99         27.61         1.68 o
  -3   7  14        824.81        826.51         6.56 o
  -2   7  14        189.10        181.18         4.03 o
  -1   7  14          1.58          2.30         0.97 o
   0   7  14         80.45         76.95         2.57 o
   1   7  14          2.40          4.90         1.43 o
   2   7  14        192.61        188.24         3.24 o
   3   7  14        808.95        805.21         6.09 o
   4   7  14         24.48         24.89         1.39 o
   5   7  14        170.33        160.59         2.83 o
   6   7  14         94.10         95.49         2.11 o
   7   7  14        158.18        171.68         2.99 o
   8   7  14         11.42          8.70         1.19 o
   9   7  14         92.19         95.16         2.60 o
  10   7  14        162.86        163.30         3.33 o
  11   7  14        135.52        131.27         3.06 o
  12   7  14        103.94        107.25         2.81 o
  13   7  14          4.60          3.63         1.17 o
 -13   8  14         18.19         18.66         1.49 o
 -12   8  14          6.56          8.79         1.28 o
 -11   8  14        195.81        205.88         3.88 o
 -10   8  14        265.43        270.77         3.97 o
  -9   8  14         12.77         16.62         1.41 o
  -8   8  14        129.37        134.35         2.95 o
  -7   8  14         69.80         70.02         2.18 o
  -6   8  14        250.93        251.53         3.83 o
  -5   8  14         82.49         84.85         2.15 o
  -4   8  14        233.97        227.90         3.47 o
  -3   8  14         18.57         19.17         1.30 o
  -2   8  14        125.92        118.18         2.73 o
  -1   8  14         85.65         74.15         2.32 o
   0   8  14        302.05        294.78         4.35 o
   1   8  14         91.90         85.73         2.37 o
   2   8  14        118.80        112.98         2.56 o
   3   8  14         19.44         21.89         1.28 o
   4   8  14        236.82        236.46         3.57 o
   5   8  14         80.71         82.59         2.15 o
   6   8  14        246.57        247.65         3.43 o
   7   8  14         72.35         73.90         2.12 o
   8   8  14        134.90        148.51         2.91 o
   9   8  14         12.74         16.14         1.46 o
  10   8  14        267.72        274.85         4.53 o
  11   8  14        198.70        206.90         3.99 o
  12   8  14          5.99          8.48         1.33 o
  13   8  14         18.05         20.44         1.56 o
 -13   9  14        162.77        155.97         3.21 o
 -12   9  14         15.18         13.94         1.65 o
 -11   9  14        174.11        193.35         3.77 o
 -10   9  14        188.07        195.50         3.61 o
  -9   9  14         25.46         25.50         1.55 o
  -8   9  14         28.69         27.88         1.70 o
  -7   9  14        148.96        150.66         2.97 o
  -6   9  14         75.31         76.43         2.11 o
  -5   9  14         42.91         47.96         1.75 o
  -4   9  14         20.60         19.13         1.34 o
  -3   9  14        180.18        182.75         3.30 o
  -2   9  14         70.67         75.35         2.30 o
  -1   9  14        342.77        333.09         4.72 o
   0   9  14         98.83         92.37         2.51 o
   1   9  14        352.01        346.36         4.14 o
   2   9  14         63.98         66.53         1.98 o
   3   9  14        174.74        175.88         3.03 o
   4   9  14         17.72         16.27         1.30 o
   5   9  14         44.71         49.52         1.70 o
   6   9  14         74.00         70.30         1.99 o
   7   9  14        152.60        159.63         2.88 o
   8   9  14         28.63         29.60         1.64 o
   9   9  14         23.28         22.59         1.53 o
  10   9  14        185.96        195.56         3.69 o
  11   9  14        176.67        193.71         3.68 o
  12   9  14         14.38         14.17         1.49 o
  13   9  14        167.30        171.13         3.60 o
 -13  10  14         31.17         31.91         1.72 o
 -12  10  14         53.36         54.93         2.20 o
 -11  10  14         22.24         23.38         1.68 o
 -10  10  14         42.79         44.83         2.03 o
  -9  10  14         74.78         78.24         2.30 o
  -8  10  14         16.81         13.76         1.56 o
  -7  10  14         88.08         78.79         2.12 o
  -6  10  14        264.69        266.30         3.75 o
  -5  10  14         81.12         84.01         2.23 o
  -4  10  14         56.55         54.79         1.93 o
  -3  10  14        204.83        202.28         3.37 o
  -2  10  14         21.64         28.51         1.73 o
  -1  10  14          1.38          1.41         1.13 o
   0  10  14        156.27        161.55         3.26 o
   1  10  14          1.19          2.27         1.08 o
   2  10  14         21.81         27.53         1.50 o
   3  10  14        204.49        196.87         3.72 o
   4  10  14         55.42         50.83         2.19 o
   5  10  14         78.04         79.60         2.30 o
   6  10  14        258.38        253.95         3.58 o
   7  10  14         83.91         78.82         2.09 o
   8  10  14         16.59         15.83         1.43 o
   9  10  14         75.62         82.08         2.68 o
  10  10  14         44.33         47.88         2.05 o
  11  10  14         21.75         23.74         1.76 o
  12  10  14         51.86         54.13         2.77 o
  13  10  14         31.54         34.51         2.01 o
 -13  11  14          1.18          1.75         1.15 o
 -12  11  14        201.46        217.61         3.88 o
 -11  11  14          5.34          4.47         1.35 o
 -10  11  14          1.50          2.95         1.35 o
  -9  11  14         29.14         23.03         1.53 o
  -8  11  14         46.71         45.93         1.88 o
  -7  11  14         45.41         45.14         1.79 o
  -6  11  14         55.02         57.74         1.94 o
  -5  11  14        104.92        102.19         2.87 o
  -4  11  14          2.04          4.29         1.11 o
  -3  11  14         37.38         37.50         1.69 o
  -2  11  14        239.66        240.67         3.98 o
  -1  11  14         10.45         11.81         1.28 o
   0  11  14        446.89        448.51         5.64 o
   1  11  14          9.19          9.12         1.86 o
   2  11  14        248.36        253.09         4.25 o
   3  11  14         38.93         35.71         1.76 o
   4  11  14          2.20          2.78         1.11 o
   5  11  14        110.29        108.57         2.66 o
   6  11  14         51.68         51.62         1.80 o
   7  11  14         44.92         45.31         1.69 o
   8  11  14         48.21         51.77         2.66 o
   9  11  14         29.64         23.92         2.42 o
  10  11  14          1.89          3.18         1.37 o
  11  11  14          6.16          4.86         1.38 o
  12  11  14        198.67        213.38         4.19 o
  13  11  14          1.37          1.68         1.44 o
 -13  12  14          7.25         10.65         1.43 o
 -12  12  14         16.73         18.60         1.47 o
 -11  12  14         66.47         67.85         2.44 o
 -10  12  14         59.07         58.93         2.37 o
  -9  12  14          5.75          5.79         1.21 o
  -8  12  14        137.76        137.80         2.95 o
  -7  12  14        110.21        107.28         2.63 o
  -6  12  14         34.48         30.53         1.63 o
  -5  12  14         15.72         18.36         1.48 o
  -4  12  14         88.86         94.24         2.59 o
  -3  12  14         70.69         74.37         2.26 o
  -2  12  14        218.74        214.89         3.57 o
  -1  12  14         64.36         53.69         2.07 o
   0  12  14        116.29        120.62         3.15 o
   1  12  14         57.85         48.31         2.70 o
   2  12  14        215.48        213.27         3.99 o
   3  12  14         67.97         71.11         2.21 o
   4  12  14         91.92         92.87         2.38 o
   5  12  14         16.38         15.48         1.23 o
   6  12  14         37.21         35.92         1.69 o
   7  12  14        107.12        104.61         2.66 o
   8  12  14        141.59        147.61         3.41 o
   9  12  14          5.07          1.96         1.34 o
  10  12  14         58.09         59.46         2.54 o
  11  12  14         67.25         69.72         2.62 o
  12  12  14         16.64         19.53         1.78 o
  13  12  14          7.88         10.23         1.50 o
 -13  13  14          6.34          5.78         1.25 o
 -12  13  14          7.89          9.46         1.23 o
 -11  13  14         24.03         23.38         1.61 o
 -10  13  14         96.47         97.99         2.71 o
  -9  13  14         39.68         44.82         2.04 o
  -8  13  14         47.99         42.19         1.89 o
  -7  13  14         86.94         84.74         2.39 o
  -6  13  14         48.02         46.18         2.00 o
  -5  13  14         15.56         17.72         1.52 o
  -4  13  14        392.71        394.20         5.28 o
  -3  13  14         45.71         42.64         2.05 o
  -2  13  14         15.87         17.97         1.49 o
  -1  13  14         81.25         71.14         2.33 o
   0  13  14         12.31         14.77         1.46 o
   1  13  14         80.71         74.44         2.56 o
   2  13  14         15.82         21.50         2.15 o
   3  13  14         48.83         45.93         1.75 o
   4  13  14        387.70        388.31         4.43 o
   5  13  14         15.89         15.52         1.28 o
   6  13  14         47.05         45.54         1.86 o
   7  13  14         91.32         92.37         2.53 o
   8  13  14         49.96         49.05         2.71 o
   9  13  14         38.88         44.03         2.17 o
  10  13  14         92.12         96.86         3.14 o
  11  13  14         23.41         22.84         2.19 o
  12  13  14          7.56          7.72         1.54 o
  13  13  14          5.86          3.16         1.33 o
 -14  14  14          1.42          0.35         1.64 o
 -13  14  14         54.82         58.69         2.12 o
 -12  14  14          5.86          3.57         1.16 o
 -11  14  14         36.45         39.28         1.86 o
 -10  14  14         81.72         87.48         2.39 o
  -9  14  14         29.50         29.44         1.62 o
  -8  14  14         70.78         76.01         2.35 o
  -7  14  14        169.06        164.40         3.21 o
  -6  14  14        134.84        131.44         3.15 o
  -5  14  14          9.20          7.69         1.34 o
  -4  14  14         16.15         14.78         1.52 o
  -3  14  14        126.28        123.11         3.09 o
  -2  14  14         43.41         46.02         2.10 o
  -1  14  14         49.21         55.92         2.11 o
   0  14  14         44.56         46.76         1.99 o
   1  14  14         50.39         51.06         2.02 o
   2  14  14         45.01         47.99         1.90 o
   3  14  14        127.05        131.14         2.69 o
   4  14  14         15.96         14.33         1.19 o
   5  14  14          7.72          5.25         1.06 o
   6  14  14        136.78        137.88         2.98 o
   7  14  14        169.12        164.51         3.19 o
   8  14  14         73.39         77.62         2.39 o
   9  14  14         30.24         29.06         1.85 o
  10  14  14         82.60         90.05         3.01 o
  11  14  14         36.40         34.97         2.03 o
  12  14  14          6.30          7.20         1.41 o
  13  14  14         53.35         54.09         2.49 o
  14  14  14          1.33          5.37         2.14 o
   1   0  15         39.73         39.62         2.25 o
   2   0  15       1438.98       1399.15        11.07 o
   3   0  15         11.89         10.76         1.24 o
   4   0  15        503.68        514.69         6.02 o
   5   0  15         51.14         53.46         2.01 o
   6   0  15          1.79          4.36         1.15 o
   7   0  15        440.21        467.00         5.11 o
   8   0  15        282.68        282.39         3.85 o
   9   0  15         43.20         45.74         1.81 o
  10   0  15          9.60          7.60         1.14 o
  11   0  15        171.92        172.69         2.98 o
  12   0  15        106.59        108.74         2.53 o
  13   0  15         17.37         19.08         1.42 o
  14   0  15        269.89        253.43         4.02 o
 -14   1  15         83.13         79.52         2.43 o
 -13   1  15         26.75         25.16         1.53 o
 -12   1  15         41.85         41.28         1.85 o
 -11   1  15        321.31        300.01         3.85 o
 -10   1  15         56.11         60.83         1.88 o
  -9   1  15        163.69        164.49         3.06 o
  -8   1  15         18.57         22.21         1.44 o
  -7   1  15         44.41         43.45         1.88 o
  -6   1  15         14.15         13.68         1.26 o
  -5   1  15        512.17        507.43         5.22 o
  -4   1  15        682.15        680.38         6.75 o
  -3   1  15        137.18        138.23         2.95 o
  -2   1  15        201.29        200.02         4.51 o
  -1   1  15        477.86        474.12         5.69 o
   0   1  15        432.44        422.84         6.68 o
   1   1  15        466.06        467.49         6.55 o
   2   1  15        198.01        190.82         3.75 o
   3   1  15        136.68        137.25         2.72 o
   4   1  15        692.27        690.18         6.04 o
   5   1  15        491.84        489.41         5.39 o
   6   1  15         13.04         12.14         1.29 o
   7   1  15         42.32         42.40         1.95 o
   8   1  15         18.47         20.87         1.41 o
   9   1  15        164.54        165.03         3.17 o
  10   1  15         53.26         54.47         1.91 o
  11   1  15        318.00        297.20         3.96 o
  12   1  15         43.29         43.78         1.75 o
  13   1  15         27.16         23.92         1.50 o
  14   1  15         81.80         80.94         2.64 o
 -14   2  15         77.17         76.90         2.54 o
 -13   2  15         17.92         19.85         1.52 o
 -12   2  15         43.53         40.67         1.65 o
 -11   2  15         25.01         23.33         1.38 o
 -10   2  15         10.15          8.92         1.09 o
  -9   2  15         76.02         77.39         2.21 o
  -8   2  15         15.15         16.64         1.37 o
  -7   2  15         90.34         91.80         2.38 o
  -6   2  15        926.41        939.91         7.36 o
  -5   2  15        327.57        328.61         4.27 o
  -4   2  15         16.22         19.31         1.20 o
  -3   2  15        205.23        198.61         3.43 o
  -2   2  15         92.31         99.33         2.77 o
  -1   2  15        890.18        881.71         7.75 o
   0   2  15          1.64          2.26         1.57 o
   1   2  15        892.02        880.76         7.87 o
   2   2  15         90.60         94.98         2.46 o
   3   2  15        208.75        206.98         3.28 o
   4   2  15         17.66         21.19         1.45 o
   5   2  15        328.53        330.55         4.12 o
   6   2  15        950.05        969.74         7.50 o
   7   2  15         89.84         90.64         2.47 o
   8   2  15         16.61         18.51         1.48 o
   9   2  15         79.45         78.30         2.11 o
  10   2  15          9.22          8.34         1.12 o
  11   2  15         24.95         22.61         1.40 o
  12   2  15         44.92         43.79         1.83 o
  13   2  15         16.31         16.04         1.35 o
  14   2  15         79.82         83.06         2.22 o
 -14   3  15          4.07          3.07         1.26 o
 -13   3  15        167.76        165.79         3.82 o
 -12   3  15        179.78        172.86         3.41 o
 -11   3  15         10.33         11.04         1.30 o
 -10   3  15          6.84          7.78         1.13 o
  -9   3  15         12.87         16.38         1.32 o
  -8   3  15        103.34         97.59         2.58 o
  -7   3  15         90.30         90.13         2.26 o
  -6   3  15         96.52         96.44         2.96 o
  -5   3  15        103.33        105.94         2.44 o
  -4   3  15        170.11        163.21         3.18 o
  -3   3  15        475.61        474.09         6.28 o
  -2   3  15        664.03        681.49         8.10 o
  -1   3  15        421.56        424.57         4.73 o
   0   3  15        401.83        385.82         4.26 o
   1   3  15        426.75        423.95         4.61 o
   2   3  15        676.57        699.59         5.70 o
   3   3  15        484.02        470.39         4.93 o
   4   3  15        173.22        164.94         2.92 o
   5   3  15        101.75        105.72         2.48 o
   6   3  15         95.36         96.07         2.41 o
   7   3  15         93.70         93.67         2.41 o
   8   3  15         98.70         96.36         2.59 o
   9   3  15         11.94         15.93         1.33 o
  10   3  15          6.15          6.15         1.04 o
  11   3  15         10.40         10.08         1.09 o
  12   3  15        185.50        179.05         2.80 o
  13   3  15        162.73        161.15         2.73 o
  14   3  15          4.23          3.86         1.11 o
 -14   4  15         34.32         34.93         1.92 o
 -13   4  15         47.75         43.24         2.03 o
 -12   4  15        127.28        136.12         2.92 o
 -11   4  15         78.64         87.07         2.47 o
 -10   4  15        482.96        484.35         5.38 o
  -9   4  15         41.51         42.28         1.94 o
  -8   4  15         17.64         19.78         1.55 o
  -7   4  15        246.10        244.54         3.95 o
  -6   4  15        100.19         96.13         2.52 o
  -5   4  15         16.15         19.69         1.55 o
  -4   4  15        144.70        143.63         2.78 o
  -3   4  15        461.82        454.54         5.38 o
  -2   4  15        308.95        306.26         4.56 o
  -1   4  15        101.88         97.76         2.61 o
   0   4  15         62.65         60.63         1.77 o
   1   4  15        104.94        106.14         3.01 o
   2   4  15        306.79        305.48         4.35 o
   3   4  15        437.86        437.16         4.29 o
   4   4  15        146.54        146.47         2.54 o
   5   4  15         15.83         14.42         1.15 o
   6   4  15         96.82         94.36         2.30 o
   7   4  15        249.70        240.57         3.89 o
   8   4  15         15.91         16.81         1.48 o
   9   4  15         40.03         37.23         1.69 o
  10   4  15        481.10        475.11         5.26 o
  11   4  15         80.43         84.09         2.12 o
  12   4  15        126.01        132.43         2.51 o
  13   4  15         48.57         45.11         1.62 o
  14   4  15         35.03         31.24         1.39 o
 -14   5  15         64.03         64.75         2.31 o
 -13   5  15         19.74         21.05         1.64 o
 -12   5  15         12.70         12.12         1.32 o
 -11   5  15         38.28         41.75         2.38 o
 -10   5  15         29.04         29.57         1.75 o
  -9   5  15        253.98        259.44         4.15 o
  -8   5  15         86.07         83.51         2.43 o
  -7   5  15        558.37        570.87         5.41 o
  -6   5  15        199.24        206.72         3.29 o
  -5   5  15        285.05        295.18         3.85 o
  -4   5  15         84.09         88.11         2.18 o
  -3   5  15         16.03         21.63         1.57 o
  -2   5  15        287.13        279.98         4.92 o
  -1   5  15         83.85         87.51         3.61 o
   0   5  15        170.70        174.59         2.94 o
   1   5  15         85.00         87.94         3.10 o
   2   5  15        281.07        277.95         3.80 o
   3   5  15         17.49         17.67         1.45 o
   4   5  15         82.96         88.55         2.21 o
   5   5  15        283.89        300.04         4.21 o
   6   5  15        197.96        208.92         3.59 o
   7   5  15        556.48        568.70         6.09 o
   8   5  15         87.87         88.16         2.76 o
   9   5  15        253.99        260.91         5.07 o
  10   5  15         30.61         31.35         1.63 o
  11   5  15         36.27         41.80         1.92 o
  12   5  15         12.33         10.41         1.12 o
  13   5  15         20.66         23.09         1.42 o
  14   5  15         64.21         60.81         1.96 o
 -14   6  15          6.86          6.21         1.36 o
 -13   6  15        147.16        150.53         3.16 o
 -12   6  15         38.20         37.17         1.92 o
 -11   6  15        170.73        169.04         3.32 o
 -10   6  15         52.85         53.67         2.12 o
  -9   6  15          6.28          4.53         1.22 o
  -8   6  15         39.31         41.99         1.86 o
  -7   6  15         64.61         61.37         2.14 o
  -6   6  15        190.23        192.08         3.22 o
  -5   6  15        126.30        127.48         2.74 o
  -4   6  15        212.70        226.55         3.53 o
  -3   6  15        716.91        731.06         6.49 o
  -2   6  15         13.31         12.03         1.50 o
  -1   6  15         81.87         82.59         2.61 o
   0   6  15         45.67         45.79         1.85 o
   1   6  15         73.20         73.01         2.03 o
   2   6  15         11.21          9.34         1.17 o
   3   6  15        727.97        734.97         6.67 o
   4   6  15        219.54        235.05         3.60 o
   5   6  15        129.17        132.47         3.07 o
   6   6  15        190.49        194.55         3.71 o
   7   6  15         59.08         56.46         2.42 o
   8   6  15         39.98         40.49         1.89 o
   9   6  15          5.22          3.22         1.16 o
  10   6  15         49.83         51.85         2.07 o
  11   6  15        165.36        163.35         3.36 o
  12   6  15         35.93         34.48         1.65 o
  13   6  15        155.55        167.63         3.10 o
  14   6  15          6.49          7.06         1.16 o
 -14   7  15          7.38          7.45         1.25 o
 -13   7  15         33.29         29.30         1.98 o
 -12   7  15         66.98         64.30         2.36 o
 -11   7  15         88.60         97.63         2.50 o
 -10   7  15         69.01         69.65         2.15 o
  -9   7  15        161.76        160.79         3.21 o
  -8   7  15        216.88        221.57         4.60 o
  -7   7  15         11.04         11.96         1.22 o
  -6   7  15        127.04        131.71         2.74 o
  -5   7  15        245.12        236.65         3.56 o
  -4   7  15         51.07         46.94         1.70 o
  -3   7  15         70.47         73.13         2.07 o
  -2   7  15          7.39          8.89         1.17 o
  -1   7  15          1.42          2.70         1.16 o
   0   7  15        933.79        887.22         7.18 o
   1   7  15          1.69         -0.61         1.08 o
   2   7  15          8.16          6.18         1.01 o
   3   7  15         67.00         66.66         2.08 o
   4   7  15         49.74         45.24         1.87 o
   5   7  15        246.33        235.04         3.82 o
   6   7  15        131.65        139.58         3.19 o
   7   7  15         11.17         14.60         1.47 o
   8   7  15        207.58        209.41         3.38 o
   9   7  15        150.54        155.65         3.25 o
  10   7  15         71.09         76.77         2.44 o
  11   7  15         87.59         96.50         2.67 o
  12   7  15         65.32         66.14         2.20 o
  13   7  15         30.40         27.52         1.53 o
  14   7  15          7.48          9.27         1.13 o
 -14   8  15          1.24          2.28         1.11 o
 -13   8  15         47.35         44.44         1.90 o
 -12   8  15        131.82        136.46         4.00 o
 -11   8  15         16.04          9.92         1.30 o
 -10   8  15         43.53         41.54         1.89 o
  -9   8  15         32.07         32.92         1.83 o
  -8   8  15        301.16        310.57         4.58 o
  -7   8  15        220.32        228.14         3.75 o
  -6   8  15        144.91        141.51         2.88 o
  -5   8  15        228.23        233.07         3.60 o
  -4   8  15          3.74          3.91         1.06 o
  -3   8  15         63.65         64.92         2.12 o
  -2   8  15         98.38        100.02         2.77 o
  -1   8  15         37.18         43.51         1.87 o
   0   8  15        485.69        499.99         5.88 o
   1   8  15         36.66         39.11         1.81 o
   2   8  15         96.45         96.01         2.60 o
   3   8  15         65.82         64.69         2.20 o
   4   8  15          3.43          5.29         1.22 o
   5   8  15        217.02        227.96         3.80 o
   6   8  15        138.11        145.14         3.47 o
   7   8  15        219.61        219.26         3.98 o
   8   8  15        304.12        306.24         4.69 o
   9   8  15         33.73         34.02         1.80 o
  10   8  15         44.13         43.60         2.27 o
  11   8  15         16.06         13.70         1.45 o
  12   8  15        129.30        132.01         3.05 o
  13   8  15         49.54         49.33         2.02 o
  14   8  15          1.51          4.75         1.05 o
 -14   9  15          1.65          2.22         1.21 o
 -13   9  15         99.21        101.97         2.83 o
 -12   9  15         93.60         90.58         2.62 o
 -11   9  15          1.60          1.52         1.32 o
 -10   9  15        124.79        122.46         2.77 o
  -9   9  15         69.01         64.60         2.14 o
  -8   9  15         49.82         45.48         1.86 o
  -7   9  15         27.70         25.41         1.58 o
  -6   9  15         68.73         74.66         2.29 o
  -5   9  15         96.17         91.57         2.30 o
  -4   9  15        285.89        277.14         3.95 o
  -3   9  15         97.47         94.41         2.42 o
  -2   9  15         56.22         62.40         2.02 o
  -1   9  15        260.74        262.13         4.14 o
   0   9  15          8.39         13.57         1.43 o
   1   9  15        273.82        275.67         4.45 o
   2   9  15         52.67         59.20         2.13 o
   3   9  15         95.58         92.36         2.42 o
   4   9  15        290.78        285.98         4.26 o
   5   9  15         97.26         93.60         2.46 o
   6   9  15         64.22         66.57         2.07 o
   7   9  15         26.37         25.13         1.47 o
   8   9  15         51.84         53.98         2.16 o
   9   9  15         66.09         63.77         2.39 o
  10   9  15        120.90        119.26         2.92 o
  11   9  15          1.48          2.54         1.25 o
  12   9  15         98.64        100.51         2.55 o
  13   9  15         99.08        105.37         2.80 o
  14   9  15          1.53          3.86         1.23 o
 -14  10  15          4.99          5.13         1.19 o
 -13  10  15         14.48         15.37         1.38 o
 -12  10  15         56.84         54.52         2.13 o
 -11  10  15        102.34         91.91         2.80 o
 -10  10  15         42.40         37.93         1.83 o
  -9  10  15        239.04        249.14         3.82 o
  -8  10  15         14.46         16.35         1.41 o
  -7  10  15         30.92         32.06         1.59 o
  -6  10  15         96.13         94.15         2.39 o
  -5  10  15         10.78         13.31         1.29 o
  -4  10  15        150.68        153.70         2.94 o
  -3  10  15         19.03         16.63         1.32 o
  -2  10  15        121.82        117.86         2.59 o
  -1  10  15        258.15        252.93         3.97 o
   0  10  15         17.50         25.10         1.60 o
   1  10  15        263.15        253.30         3.88 o
   2  10  15        117.58        108.71         2.90 o
   3  10  15         17.35         15.79         1.45 o
   4  10  15        149.67        155.38         3.58 o
   5  10  15         10.54         16.10         1.53 o
   6  10  15         98.88         99.59         2.49 o
   7  10  15         31.38         32.70         1.57 o
   8  10  15         13.98         14.46         1.94 o
   9  10  15        240.74        256.32         4.61 o
  10  10  15         41.76         41.16         2.19 o
  11  10  15         99.08         90.35         2.90 o
  12  10  15         54.50         50.28         2.27 o
  13  10  15         14.93         17.51         1.50 o
  14  10  15          4.52          4.52         1.18 o
 -14  11  15         15.82         16.08         1.39 o
 -13  11  15          9.00         10.64         1.22 o
 -12  11  15         43.06         46.64         1.98 o
 -11  11  15         63.01         64.02         2.39 o
 -10  11  15         61.70         61.74         2.49 o
  -9  11  15        156.98        153.43         3.17 o
  -8  11  15        189.12        205.24         3.65 o
  -7  11  15          4.78          5.79         1.16 o
  -6  11  15         50.86         49.48         1.85 o
  -5  11  15         16.05         16.57         1.37 o
  -4  11  15         83.65         84.92         2.37 o
  -3  11  15        108.13        109.55         2.73 o
  -2  11  15         38.81         40.76         1.81 o
  -1  11  15         24.69         25.43         1.73 o
   0  11  15         49.12         49.05         2.18 o
   1  11  15         24.23         23.33         1.77 o
   2  11  15         38.24         41.26         2.11 o
   3  11  15        111.15        118.01         3.16 o
   4  11  15         88.94         91.05         2.75 o
   5  11  15         14.78         16.51         1.57 o
   6  11  15         52.81         54.05         1.98 o
   7  11  15          5.62         10.03         1.30 o
   8  11  15        197.41        211.69         3.81 o
   9  11  15        154.04        155.24         3.66 o
  10  11  15         62.59         63.33         2.49 o
  11  11  15         61.85         69.13         2.55 o
  12  11  15         44.57         48.22         2.17 o
  13  11  15          7.93          8.99         1.32 o
  14  11  15         16.12         16.71         1.52 o
 -14  12  15        127.48        127.09         3.09 o
 -13  12  15          9.59         10.73         1.22 o
 -12  12  15         76.49         78.71         2.33 o
 -11  12  15         62.48         66.47         2.36 o
 -10  12  15         13.11         13.80         1.47 o
  -9  12  15         29.68         31.32         1.67 o
  -8  12  15         20.49         18.40         1.48 o
  -7  12  15        104.32        102.71         2.55 o
  -6  12  15         96.63         93.22         2.59 o
  -5  12  15        131.30        130.93         2.89 o
  -4  12  15         99.62         92.81         2.42 o
  -3  12  15         10.12         10.05         1.34 o
  -2  12  15         71.57         73.32         2.26 o
  -1  12  15         12.12         16.27         1.54 o
   0  12  15         15.65         11.79         1.46 o
   1  12  15         12.82         14.29         1.57 o
   2  12  15         74.35         78.68         2.73 o
   3  12  15         10.00         10.12         1.42 o
   4  12  15         94.97         90.96         2.48 o
   5  12  15        131.86        134.95         2.84 o
   6  12  15         99.49         91.77         2.81 o
   7  12  15        107.35        108.97         2.70 o
   8  12  15         20.98         25.92         1.81 o
   9  12  15         29.51         26.79         1.81 o
  10  12  15         13.41         14.07         1.74 o
  11  12  15         65.54         70.09         2.87 o
  12  12  15         75.17         75.51         2.84 o
  13  12  15          8.61         10.88         1.49 o
  14  12  15        127.17        124.21         3.52 o
 -14  13  15          7.58          7.53         1.13 o
 -13  13  15         17.32         16.34         1.42 o
 -12  13  15          8.75          9.16         1.15 o
 -11  13  15         78.75         84.11         2.51 o
 -10  13  15         16.06         14.33         1.44 o
  -9  13  15        106.81        104.45         2.59 o
  -8  13  15         86.72         84.98         2.47 o
  -7  13  15         39.09         35.58         1.74 o
  -6  13  15         12.83         10.93         1.29 o
  -5  13  15          1.06          2.02         1.27 o
  -4  13  15         72.08         74.18         2.50 o
  -3  13  15          4.55          2.64         1.27 o
  -2  13  15        130.77        133.66         3.20 o
  -1  13  15         93.94         94.66         2.60 o
   0  13  15        109.75        118.58         2.99 o
   1  13  15         95.38         97.62         2.76 o
   2  13  15        136.24        149.48         3.68 o
   3  13  15          4.59          3.36         1.22 o
   4  13  15         72.63         73.53         2.10 o
   5  13  15          1.00          2.33         1.08 o
   6  13  15         12.38         11.92         1.32 o
   7  13  15         42.48         38.98         1.77 o
   8  13  15         87.04         87.26         2.66 o
   9  13  15        104.42        102.38         3.50 o
  10  13  15         16.15         16.41         1.77 o
  11  13  15         76.07         78.63         2.89 o
  12  13  15          8.82          9.12         1.48 o
  13  13  15         17.69         15.86         1.85 o
  14  13  15          7.60          9.38         1.35 o
 -14  14  15         19.71         22.34         1.59 o
 -13  14  15          6.90          7.98         1.36 o
 -12  14  15          0.96          2.98         1.06 o
 -11  14  15         24.61         26.35         1.55 o
 -10  14  15         66.12         66.37         2.04 o
  -9  14  15         42.13         47.70         1.96 o
  -8  14  15          1.30          1.13         1.05 o
  -7  14  15         98.92         97.28         2.54 o
  -6  14  15        121.83        124.37         3.02 o
  -5  14  15          5.71          4.68         1.26 o
  -4  14  15          9.83         10.64         1.41 o
  -3  14  15        154.99        159.19         3.44 o
  -2  14  15         97.72         91.37         3.11 o
  -1  14  15         66.61         69.11         2.28 o
   0  14  15         33.16         37.14         1.92 o
   1  14  15         68.27         69.25         3.19 o
   2  14  15         96.59         94.29         2.68 o
   3  14  15        162.22        160.98         3.20 o
   4  14  15         10.61         10.42         1.10 o
   5  14  15          6.81          7.48         1.12 o
   6  14  15        117.26        118.49         2.72 o
   7  14  15         96.47         94.01         2.44 o
   8  14  15          1.45          2.76         1.16 o
   9  14  15         44.08         51.37         2.27 o
  10  14  15         64.21         71.36         2.74 o
  11  14  15         23.78         27.33         1.88 o
  12  14  15          1.06          2.59         1.27 o
  13  14  15          6.92          6.79         1.31 o
  14  14  15         19.60         24.59         1.64 o
 -14  15  15          6.19          6.16         2.77 o
 -13  15  15         26.67         25.32         1.51 o
 -12  15  15          1.80          2.07         1.09 o
 -11  15  15          9.01          9.41         1.31 o
 -10  15  15         17.37         15.89         1.35 o
  -9  15  15         14.91         16.34         1.40 o
  -8  15  15         29.95         31.94         1.77 o
  -7  15  15         35.68         35.88         1.74 o
  -6  15  15         36.76         36.88         1.82 o
  -5  15  15         46.71         44.19         1.96 o
  -4  15  15         45.06         44.44         1.99 o
  -3  15  15        120.09        130.40         3.08 o
  -2  15  15         30.31         34.33         1.83 o
  -1  15  15         28.60         27.61         1.71 o
   0  15  15          0.44          0.36         1.23 o
   1  15  15         27.46         27.63         1.62 o
   2  15  15         29.23         32.99         1.69 o
   3  15  15        114.30        121.83         2.63 o
   4  15  15         46.22         44.72         1.60 o
   5  15  15         47.58         46.24         1.67 o
   6  15  15         36.94         35.76         1.57 o
   7  15  15         35.16         40.04         1.62 o
   8  15  15         30.30         32.25         1.60 o
   9  15  15         14.58         13.92         1.33 o
  10  15  15         16.61         18.00         1.47 o
  11  15  15          9.25         10.96         1.37 o
  12  15  15          1.80          3.08         1.19 o
  13  15  15         26.52         26.12         1.67 o
  14  15  15          6.33         10.42         1.43 o
   0   0  16          4.14          2.85         1.34 o
   1   0  16        102.98         97.99         2.43 o
   2   0  16        729.42        702.03         5.66 o
   3   0  16        149.84        153.71         3.22 o
   4   0  16         98.07         97.86         2.54 o
   5   0  16         40.21         43.71         2.22 o
   6   0  16          0.23          0.54         1.14 o
   7   0  16          7.07          8.54         1.35 o
   8   0  16        210.08        221.99         3.89 o
   9   0  16         48.96         55.54         1.95 o
  10   0  16         10.15         11.24         1.27 o
  11   0  16        226.42        224.70         3.50 o
  12   0  16         66.94         57.69         1.93 o
  13   0  16         69.60         77.51         2.18 o
  14   0  16        111.09        109.37         2.71 o
  15   0  16          7.44          7.32         1.33 o
 -15   1  16          3.97          6.57         1.23 o
 -14   1  16         22.62         16.43         1.59 o
 -13   1  16         10.92         11.17         1.33 o
 -12   1  16         14.24         13.55         1.28 o
 -11   1  16         88.17         86.90         2.32 o
 -10   1  16        373.36        376.69         4.44 o
  -9   1  16         19.99         22.71         1.56 o
  -8   1  16        503.84        510.83         5.78 o
  -7   1  16        102.39        111.56         2.80 o
  -6   1  16        274.96        287.74         4.49 o
  -5   1  16        196.40        199.65         3.57 o
  -4   1  16        103.84        110.85         2.70 o
  -3   1  16        136.60        128.36         3.15 o
  -2   1  16         66.58         68.57         2.03 o
  -1   1  16         42.92         41.88         1.58 o
   0   1  16        438.78        424.42         4.58 o
   1   1  16         43.10         45.26         1.72 o
   2   1  16         67.44         73.52         2.00 o
   3   1  16        142.12        140.37         3.10 o
   4   1  16        103.78        110.64         2.83 o
   5   1  16        200.30        205.03         3.62 o
   6   1  16        268.09        280.74         4.25 o
   7   1  16        104.06        109.47         2.80 o
   8   1  16        494.63        506.73         6.05 o
   9   1  16         20.86         22.13         1.74 o
  10   1  16        370.38        374.71         4.77 o
  11   1  16         87.75         93.74         2.45 o
  12   1  16         12.16         12.44         1.28 o
  13   1  16         11.43         12.00         1.23 o
  14   1  16         21.56         19.84         1.46 o
  15   1  16          3.53          1.57         1.22 o
 -15   2  16         35.09         36.88         1.92 o
 -14   2  16         46.74         50.64         2.19 o
 -13   2  16        135.71        141.64         3.40 o
 -12   2  16         59.74         59.93         2.18 o
 -11   2  16        139.69        129.94         2.73 o
 -10   2  16         80.43         90.26         2.43 o
  -9   2  16         88.26         88.01         2.53 o
  -8   2  16         32.99         36.37         1.80 o
  -7   2  16        271.49        265.47         4.16 o
  -6   2  16        114.95        124.43         2.90 o
  -5   2  16        161.58        175.38         3.37 o
  -4   2  16        210.35        224.64         3.57 o
  -3   2  16        193.78        199.12         3.87 o
  -2   2  16        238.61        233.83         4.41 o
  -1   2  16        196.02        199.94         3.49 o
   0   2  16        204.69        223.51         3.23 o
   1   2  16        203.63        202.95         3.22 o
   2   2  16        233.47        228.78         3.24 o
   3   2  16        200.66        205.82         3.55 o
   4   2  16        206.41        222.87         3.73 o
   5   2  16        160.02        171.26         3.73 o
   6   2  16        112.63        123.16         3.05 o
   7   2  16        268.32        266.57         4.65 o
   8   2  16         33.43         37.26         1.97 o
   9   2  16         90.81         87.79         2.35 o
  10   2  16         78.56         85.73         2.33 o
  11   2  16        138.19        132.09         2.73 o
  12   2  16         63.57         63.94         2.01 o
  13   2  16        137.86        141.00         3.04 o
  14   2  16         47.39         48.18         2.02 o
  15   2  16         33.82         35.70         1.87 o
 -15   3  16         90.58         89.54         2.67 o
 -14   3  16          7.16          6.37         1.35 o
 -13   3  16        101.47        103.77         2.68 o
 -12   3  16        147.97        143.80         3.21 o
 -11   3  16         25.19         23.86         1.58 o
 -10   3  16         47.41         56.22         2.19 o
  -9   3  16         97.47         95.71         2.70 o
  -8   3  16        130.91        133.74         3.38 o
  -7   3  16         90.08         95.47         2.71 o
  -6   3  16        147.48        150.22         3.77 o
  -5   3  16         42.01         42.23         1.93 o
  -4   3  16        698.64        691.99         7.58 o
  -3   3  16        119.81        114.18         3.03 o
  -2   3  16        106.07        111.33         2.83 o
  -1   3  16        283.41        283.39         3.93 o
   0   3  16         38.07         43.80         2.12 o
   1   3  16        287.19        293.31         3.84 o
   2   3  16        100.98        101.94         2.17 o
   3   3  16        119.05        113.38         2.31 o
   4   3  16        692.45        691.41         8.32 o
   5   3  16         40.03         41.59         1.77 o
   6   3  16        149.44        148.08         2.89 o
   7   3  16         96.02         99.94         3.15 o
   8   3  16        128.30        130.17         3.19 o
   9   3  16         99.24         95.40         2.42 o
  10   3  16         45.72         52.12         1.91 o
  11   3  16         25.49         29.13         1.45 o
  12   3  16        145.67        141.80         2.77 o
  13   3  16        105.05        108.77         2.83 o
  14   3  16          5.99          4.58         1.15 o
  15   3  16         92.67         88.09         2.31 o
 -15   4  16         28.80         33.40         1.80 o
 -14   4  16         65.56         69.73         2.43 o
 -13   4  16         78.57         77.52         2.47 o
 -12   4  16          7.41          6.72         1.24 o
 -11   4  16         82.60         84.46         2.58 o
 -10   4  16        203.85        189.67         3.67 o
  -9   4  16         62.80         69.76         2.37 o
  -8   4  16         53.43         51.05         2.06 o
  -7   4  16        130.22        132.49         3.03 o
  -6   4  16        162.70        153.75         3.20 o
  -5   4  16         32.02         31.52         1.77 o
  -4   4  16        439.67        448.53         4.97 o
  -3   4  16         34.35         37.72         1.85 o
  -2   4  16         18.47         18.45         1.58 o
  -1   4  16        246.08        241.74         3.52 o
   0   4  16        624.31        629.08         5.79 o
   1   4  16        250.48        246.79         3.30 o
   2   4  16         18.51         17.79         1.21 o
   3   4  16         33.31         35.28         1.53 o
   4   4  16        449.44        454.97         4.64 o
   5   4  16         32.02         30.46         1.69 o
   6   4  16        165.93        156.42         3.22 o
   7   4  16        132.73        133.10         3.34 o
   8   4  16         55.26         49.54         3.13 o
   9   4  16         58.01         56.47         2.23 o
  10   4  16        204.54        186.55         3.57 o
  11   4  16         81.41         83.01         2.38 o
  12   4  16          7.08          6.84         1.16 o
  13   4  16         76.42         76.78         2.09 o
  14   4  16         62.11         64.94         1.82 o
  15   4  16         27.13         27.88         1.54 o
 -15   5  16          1.17          2.61         1.18 o
 -14   5  16         48.83         52.30         2.17 o
 -13   5  16         22.38         20.96         1.67 o
 -12   5  16        197.98        201.69         3.80 o
 -11   5  16         39.96         45.98         2.04 o
 -10   5  16         43.66         39.76         2.01 o
  -9   5  16        109.45        107.03         3.13 o
  -8   5  16        101.32        102.58         2.88 o
  -7   5  16        235.64        237.02         3.76 o
  -6   5  16         23.11         26.79         1.47 o
  -5   5  16         37.74         34.09         1.55 o
  -4   5  16        194.24        191.97         3.35 o
  -3   5  16        109.92        114.00         2.91 o
  -2   5  16         99.69         99.25         2.88 o
  -1   5  16        155.81        149.16         3.34 o
   0   5  16        130.76        126.71         2.74 o
   1   5  16        153.02        148.60         2.84 o
   2   5  16         99.85         98.91         2.60 o
   3   5  16        114.46        115.04         2.96 o
   4   5  16        199.01        200.99         3.41 o
   5   5  16         42.18         46.04         2.30 o
   6   5  16         22.30         26.67         1.85 o
   7   5  16        236.54        230.82         3.87 o
   8   5  16        102.50        103.41         3.02 o
   9   5  16        113.53        119.98         3.26 o
  10   5  16         44.18         41.73         2.01 o
  11   5  16         38.71         42.79         1.94 o
  12   5  16        195.85        200.97         3.21 o
  13   5  16         23.14         23.54         1.35 o
  14   5  16         48.34         50.67         1.71 o
  15   5  16          1.26          2.21         0.92 o
 -15   6  16         27.08         29.89         1.64 o
 -14   6  16         99.80         92.42         2.67 o
 -13   6  16         93.30         89.71         2.95 o
 -12   6  16         94.30         98.81         2.70 o
 -11   6  16         48.59         50.36         2.31 o
 -10   6  16        246.10        250.97         4.59 o
  -9   6  16        155.68        159.30         3.49 o
  -8   6  16         35.29         32.35         1.97 o
  -7   6  16          8.80         13.14         1.34 o
  -6   6  16        112.67        119.32         3.06 o
  -5   6  16         27.69         30.47         1.57 o
  -4   6  16         38.46         38.02         1.61 o
  -3   6  16        199.64        196.53         3.78 o
  -2   6  16        109.51        111.26         2.89 o
  -1   6  16        101.37        103.61         2.97 o
   0   6  16        176.34        177.32         3.54 o
   1   6  16        102.54        105.90         2.70 o
   2   6  16        115.69        113.33         2.85 o
   3   6  16        189.95        185.99         3.32 o
   4   6  16         36.11         35.76         1.76 o
   5   6  16         26.81         29.07         1.76 o
   6   6  16        117.48        125.82         3.46 o
   7   6  16          9.16         11.70         1.47 o
   8   6  16         37.15         35.50         2.15 o
   9   6  16        151.11        150.35         3.58 o
  10   6  16        253.28        265.29         4.38 o
  11   6  16         47.48         51.01         2.59 o
  12   6  16         97.32        106.06         2.51 o
  13   6  16         90.45         88.56         2.37 o
  14   6  16         99.83         95.86         2.29 o
  15   6  16         26.26         30.32         1.47 o
 -15   7  16         13.28         14.89         1.41 o
 -14   7  16         48.88         48.20         2.41 o
 -13   7  16         41.15         40.96         2.12 o
 -12   7  16         19.93         18.69         1.66 o
 -11   7  16         44.53         41.14         1.87 o
 -10   7  16         55.45         50.58         2.31 o
  -9   7  16        207.98        217.54         4.04 o
  -8   7  16          9.29          7.68         1.37 o
  -7   7  16          9.70         11.35         1.35 o
  -6   7  16        136.97        140.28         2.89 o
  -5   7  16        220.61        223.45         3.54 o
  -4   7  16         24.05         27.45         1.98 o
  -3   7  16        101.33        103.53         2.82 o
  -2   7  16          3.32          3.50         1.24 o
  -1   7  16        147.32        147.63         3.32 o
   0   7  16         31.79         36.33         1.77 o
   1   7  16        146.16        147.49         3.16 o
   2   7  16          3.84          3.16         1.08 o
   3   7  16        102.12        107.27         2.61 o
   4   7  16         25.66         29.76         1.67 o
   5   7  16        222.84        223.90         3.81 o
   6   7  16        131.17        140.04         3.26 o
   7   7  16         10.09         10.66         1.55 o
   8   7  16          9.60          9.45         1.56 o
   9   7  16        207.93        222.52         3.86 o
  10   7  16         57.65         55.43         2.09 o
  11   7  16         42.86         42.19         1.76 o
  12   7  16         19.45         19.17         1.35 o
  13   7  16         41.14         46.22         2.13 o
  14   7  16         50.08         51.96         1.85 o
  15   7  16         13.75         15.20         1.16 o
 -15   8  16         12.19         10.81         1.33 o
 -14   8  16         64.70         68.93         3.05 o
 -13   8  16         54.70         52.09         2.38 o
 -12   8  16         42.85         42.93         2.25 o
 -11   8  16         13.36         10.42         1.37 o
 -10   8  16         17.10         14.26         1.43 o
  -9   8  16          9.53         12.39         1.69 o
  -8   8  16          9.55          9.86         1.53 o
  -7   8  16         34.95         34.01         1.73 o
  -6   8  16        183.38        192.13         3.50 o
  -5   8  16         32.94         34.12         1.66 o
  -4   8  16         39.91         35.02         1.74 o
  -3   8  16         80.10         78.20         2.24 o
  -2   8  16        440.68        433.97         5.92 o
  -1   8  16        141.54        137.25         3.13 o
   0   8  16        170.32        166.50         3.78 o
   1   8  16        139.09        133.59         3.24 o
   2   8  16        436.07        429.72         5.30 o
   3   8  16         88.28         87.16         2.64 o
   4   8  16         40.73         34.21         1.86 o
   5   8  16         31.93         34.62         1.81 o
   6   8  16        191.67        204.49         4.14 o
   7   8  16         33.74         30.91         1.90 o
   8   8  16          8.32          6.47         1.30 o
   9   8  16          9.16         10.89         1.38 o
  10   8  16         17.93         22.61         1.59 o
  11   8  16         12.95         14.05         1.35 o
  12   8  16         43.15         48.03         1.87 o
  13   8  16         53.80         58.12         1.99 o
  14   8  16         63.09         66.60         1.99 o
  15   8  16         12.10         13.25         1.20 o
 -15   9  16         24.74         26.21         1.97 o
 -14   9  16         28.15         29.45         1.93 o
 -13   9  16         19.94         25.32         1.71 o
 -12   9  16         70.18         67.37         2.52 o
 -11   9  16          0.84          1.59         1.12 o
 -10   9  16         48.19         47.50         1.94 o
  -9   9  16         37.62         37.01         1.82 o
  -8   9  16         12.13         13.51         1.36 o
  -7   9  16        208.27        198.04         3.56 o
  -6   9  16         53.49         58.95         2.14 o
  -5   9  16         68.02         67.86         2.35 o
  -4   9  16         23.23         22.64         1.46 o
  -3   9  16        315.09        330.83         4.17 o
  -2   9  16        161.64        168.12         3.28 o
  -1   9  16         68.67         72.06         2.52 o
   0   9  16         54.12         45.17         2.22 o
   1   9  16         70.11         72.63         2.52 o
   2   9  16        155.59        157.33         3.69 o
   3   9  16        311.01        331.59         4.85 o
   4   9  16         25.06         22.81         1.65 o
   5   9  16         73.46         75.82         2.57 o
   6   9  16         53.05         62.47         2.24 o
   7   9  16        208.72        199.65         3.52 o
   8   9  16         11.52         14.04         1.49 o
   9   9  16         40.00         39.62         1.98 o
  10   9  16         50.17         55.87         2.13 o
  11   9  16          0.73          2.77         1.11 o
  12   9  16         69.93         71.40         2.15 o
  13   9  16         19.71         20.36         1.53 o
  14   9  16         27.45         29.90         1.69 o
  15   9  16         26.61         26.81         1.61 o
 -15  10  16        129.55        125.90         2.98 o
 -14  10  16         14.45         12.28         1.36 o
 -13  10  16          0.40          0.84         1.07 o
 -12  10  16          1.52          3.23         1.21 o
 -11  10  16        124.37        126.89         3.78 o
 -10  10  16         35.02         33.06         1.67 o
  -9  10  16         93.85         92.34         2.54 o
  -8  10  16         60.57         60.90         2.16 o
  -7  10  16         22.42         23.28         1.49 o
  -6  10  16         47.22         52.16         2.07 o
  -5  10  16        284.11        291.75         4.13 o
  -4  10  16          2.98          5.21         1.16 o
  -3  10  16         15.23         16.73         1.30 o
  -2  10  16        166.02        164.30         3.06 o
  -1  10  16         25.98         22.97         1.55 o
   0  10  16         19.75         22.67         1.81 o
   1  10  16         24.57         20.85         1.77 o
   2  10  16        163.83        161.28         3.52 o
   3  10  16         16.03         15.64         1.70 o
   4  10  16          3.31          5.04         1.50 o
   5  10  16        279.40        287.47         4.83 o
   6  10  16         46.97         54.40         2.39 o
   7  10  16         22.81         20.99         2.04 o
   8  10  16         59.41         66.03         2.68 o
   9  10  16         93.93         94.15         3.09 o
  10  10  16         33.74         35.03         1.99 o
  11  10  16        127.15        131.14         3.10 o
  12  10  16          0.96          1.15         1.23 o
  13  10  16          0.30          2.25         1.12 o
  14  10  16         14.87         16.69         1.41 o
  15  10  16        128.48        128.08         2.92 o
 -15  11  16         16.31         16.47         1.39 o
 -14  11  16          3.74          4.16         1.10 o
 -13  11  16          9.06          8.15         1.13 o
 -12  11  16         85.70         82.15         2.76 o
 -11  11  16        115.97        116.59         3.10 o
 -10  11  16          0.47          0.09         1.17 o
  -9  11  16         15.10         17.46         1.46 o
  -8  11  16        170.14        163.89         3.27 o
  -7  11  16        185.43        181.78         3.68 o
  -6  11  16         77.37         79.10         2.32 o
  -5  11  16        103.61        110.66         2.68 o
  -4  11  16         38.55         40.75         1.69 o
  -3  11  16        101.00        101.69         2.58 o
  -2  11  16         53.09         57.04         2.15 o
  -1  11  16        115.65        114.07         2.83 o
   0  11  16         15.45         14.60         1.57 o
   1  11  16        115.65        117.32         3.27 o
   2  11  16         54.39         54.97         2.55 o
   3  11  16        101.38         92.58         3.36 o
   4  11  16         38.49         42.01         2.15 o
   5  11  16        107.78        114.20         3.05 o
   6  11  16         76.06         77.05         2.46 o
   7  11  16        184.89        190.19         3.76 o
   8  11  16        167.99        163.59         3.89 o
   9  11  16         15.92         18.24         1.86 o
  10  11  16          0.40          0.35         1.41 o
  11  11  16        116.85        116.99         3.26 o
  12  11  16         80.73         80.13         2.68 o
  13  11  16          9.15          8.15         1.37 o
  14  11  16          3.68          5.00         1.58 o
  15  11  16         17.14         19.53         1.59 o
 -15  12  16         32.41         30.77         1.59 o
 -14  12  16         30.55         29.74         1.49 o
 -13  12  16         20.16         18.36         1.38 o
 -12  12  16          5.58          5.12         1.09 o
 -11  12  16         46.16         48.07         2.11 o
 -10  12  16         32.49         31.58         1.75 o
  -9  12  16         57.59         52.25         2.03 o
  -8  12  16         25.81         24.22         1.60 o
  -7  12  16         22.23         23.38         1.78 o
  -6  12  16         94.77         95.60         2.41 o
  -5  12  16         78.99         84.79         2.22 o
  -4  12  16         86.60         80.56         2.33 o
  -3  12  16         48.53         44.71         1.89 o
  -2  12  16         55.22         63.48         2.36 o
  -1  12  16        241.79        239.83         5.09 o
   0  12  16         53.11         50.46         2.15 o
   1  12  16        240.83        237.36         4.26 o
   2  12  16         54.24         60.23         2.78 o
   3  12  16         47.29         43.45         2.34 o
   4  12  16         86.05         83.54         2.66 o
   5  12  16         82.05         90.34         2.84 o
   6  12  16         95.72         96.42         2.54 o
   7  12  16         22.38         21.82         1.49 o
   8  12  16         26.05         22.76         1.77 o
   9  12  16         54.33         54.21         2.59 o
  10  12  16         31.93         37.07         2.23 o
  11  12  16         47.19         49.71         2.40 o
  12  12  16          6.03          6.83         1.39 o
  13  12  16         20.32         21.37         2.41 o
  14  12  16         31.01         28.12         1.81 o
  15  12  16         33.35         30.96         1.72 o
 -14  13  16         18.05         19.40         1.39 o
 -13  13  16         40.35         41.40         1.62 o
 -12  13  16         58.33         52.71         1.88 o
 -11  13  16         17.55         19.76         1.41 o
 -10  13  16          5.25          6.82         1.23 o
  -9  13  16         35.91         32.74         1.69 o
  -8  13  16         60.14         59.36         1.94 o
  -7  13  16          8.28          8.29         1.18 o
  -6  13  16          2.93          1.96         1.15 o
  -5  13  16        169.00        170.67         3.49 o
  -4  13  16         45.81         48.92         2.11 o
  -3  13  16         10.11         13.73         1.50 o
  -2  13  16          5.94          7.72         1.39 o
  -1  13  16         15.47         13.83         1.61 o
   0  13  16          0.70          0.42         1.21 o
   1  13  16         17.17         15.26         1.47 o
   2  13  16          5.55          5.43         1.45 o
   3  13  16          8.34          9.73         1.34 o
   4  13  16         47.49         54.00         2.11 o
   5  13  16        172.50        170.34         3.37 o
   6  13  16          3.08          6.52         1.19 o
   7  13  16          7.39          8.74         1.36 o
   8  13  16         61.41         65.71         2.56 o
   9  13  16         36.72         36.64         2.02 o
  10  13  16          4.35          4.91         1.41 o
  11  13  16         17.92         18.50         1.67 o
  12  13  16         58.01         58.24         2.34 o
  13  13  16         39.99         40.03         2.07 o
  14  13  16         18.83         21.75         1.57 o
  15  13  16          2.23          2.90         2.33 o
 -14  14  16         12.06         13.49         2.24 o
 -13  14  16         45.83         48.00         1.92 o
 -12  14  16          2.22          1.05         0.90 o
 -11  14  16          7.53          7.98         1.11 o
 -10  14  16          0.48          2.57         1.08 o
  -9  14  16         85.07         84.24         2.39 o
  -8  14  16         16.77         19.49         1.41 o
  -7  14  16         44.00         40.14         1.71 o
  -6  14  16         16.26         17.29         1.43 o
  -5  14  16         26.52         28.91         1.70 o
  -4  14  16          1.51          5.79         1.25 o
  -3  14  16         63.16         61.19         2.22 o
  -2  14  16          9.27         12.95         1.43 o
  -1  14  16         93.10         91.57         2.79 o
   0  14  16          7.60         12.39         1.46 o
   1  14  16         92.10         91.64         2.49 o
   2  14  16          9.51         13.08         1.35 o
   3  14  16         62.63         60.49         2.08 o
   4  14  16          1.97          2.30         1.06 o
   5  14  16         26.70         27.78         1.63 o
   6  14  16         16.86         18.71         1.31 o
   7  14  16         44.01         46.29         1.83 o
   8  14  16         17.67         22.43         1.67 o
   9  14  16         85.19         84.58         2.64 o
  10  14  16          0.45          2.80         1.22 o
  11  14  16          7.39          8.48         1.30 o
  12  14  16          2.42          2.73         1.07 o
  13  14  16         45.74         53.08         2.13 o
  14  14  16         13.07         16.41         1.59 o
 -13  15  16          3.80          3.55         2.40 o
 -12  15  16         17.70         17.82         1.79 o
 -11  15  16          7.78          7.70         1.05 o
 -10  15  16          5.96          7.39         1.15 o
  -9  15  16         40.44         40.64         1.91 o
  -8  15  16         45.51         44.81         2.07 o
  -7  15  16          8.24          9.30         1.17 o
  -6  15  16         12.29         13.96         1.33 o
  -5  15  16        164.13        168.30         3.29 o
  -4  15  16         38.66         38.56         1.80 o
  -3  15  16         32.83         32.10         1.72 o
  -2  15  16          3.80          1.61         1.15 o
  -1  15  16         73.42         76.44         2.53 o
   0  15  16        144.05        145.86         3.18 o
   1  15  16         72.57         74.29         2.23 o
   2  15  16          3.94          3.30         1.07 o
   3  15  16         35.53         35.28         1.65 o
   4  15  16         40.19         41.97         1.81 o
   5  15  16        166.95        170.26         2.89 o
   6  15  16         12.54         14.94         1.13 o
   7  15  16          8.88          8.78         1.04 o
   8  15  16         45.25         42.45         1.84 o
   9  15  16         40.46         44.16         1.83 o
  10  15  16          6.03          5.99         1.19 o
  11  15  16          8.24         10.32         1.19 o
  12  15  16         18.70         17.91         1.71 o
  13  15  16          3.87          2.80         2.12 o
 -11  16  16          1.78          2.48         1.19 o
 -10  16  16          4.90          6.14         1.32 o
  -9  16  16          1.18          0.74         1.19 o
  -8  16  16          4.74          5.05         1.13 o
  -7  16  16         28.79         27.13         1.44 o
  -6  16  16         32.24         35.23         1.67 o
  -5  16  16         16.28         18.36         1.41 o
  -4  16  16         86.81         81.71         2.40 o
  -3  16  16         64.65         64.59         2.25 o
  -2  16  16         77.57         73.82         2.37 o
  -1  16  16         38.45         42.76         1.95 o
   0  16  16          3.85          4.90         1.24 o
   1  16  16         38.43         42.38         2.55 o
   2  16  16         78.31         69.88         2.14 o
   3  16  16         64.37         64.49         2.05 o
   4  16  16         84.51         87.46         2.40 o
   5  16  16         16.24         18.82         1.31 o
   6  16  16         32.56         33.67         1.38 o
   7  16  16         28.80         26.88         1.22 o
   8  16  16          5.36          6.03         0.95 o
   9  16  16          1.04          0.95         0.92 o
  10  16  16          4.42          5.71         1.08 o
  11  16  16          1.58          0.83         0.93 o
   1   0  17        587.14        567.96         5.55 o
   2   0  17         10.00         11.11         1.11 o
   3   0  17          2.24          2.16         1.06 o
   4   0  17        508.66        528.33         5.30 o
   5   0  17         17.41         19.33         1.59 o
   6   0  17          8.77          7.74         1.22 o
   7   0  17          0.16          0.81         1.25 o
   8   0  17        198.80        185.70         3.84 o
   9   0  17          2.65          2.73         1.22 o
  10   0  17        283.60        301.15         4.18 o
  11   0  17        103.20        108.72         2.53 o
  12   0  17          3.38          6.38         1.14 o
  13   0  17          0.03          3.83         1.10 o
  14   0  17         73.47         72.05         2.28 o
  15   0  17         45.65         40.36         1.82 o
  16   0  17         14.17         13.79         1.46 o
 -16   1  17         26.80         25.78         1.56 o
 -15   1  17         24.88         27.88         1.70 o
 -14   1  17         57.13         57.76         2.01 o
 -13   1  17        196.52        196.42         3.84 o
 -12   1  17         15.21         17.03         1.51 o
 -11   1  17         52.79         52.97         1.88 o
 -10   1  17         35.08         34.60         1.71 o
  -9   1  17         10.54          8.05         1.35 o
  -8   1  17         49.75         55.03         2.29 o
  -7   1  17        464.45        476.87         5.93 o
  -6   1  17         82.10         79.72         2.47 o
  -5   1  17         89.14         89.07         2.59 o
  -4   1  17         93.91        100.95         2.68 o
  -3   1  17         74.54         79.83         2.54 o
  -2   1  17         82.99         86.55         2.57 o
  -1   1  17         19.35         17.76         1.45 o
   0   1  17          4.16          3.57         1.10 o
   1   1  17         20.04         17.18         1.25 o
   2   1  17         81.32         85.33         2.21 o
   3   1  17         72.57         73.94         2.32 o
   4   1  17         92.87         95.35         2.40 o
   5   1  17         88.74         88.50         2.47 o
   6   1  17         83.48         80.58         2.38 o
   7   1  17        471.90        474.49         7.36 o
   8   1  17         51.24         58.16         2.36 o
   9   1  17         11.50         10.99         1.46 o
  10   1  17         36.99         37.61         1.85 o
  11   1  17         53.23         52.03         1.99 o
  12   1  17         14.60         16.87         1.62 o
  13   1  17        194.04        191.26         3.13 o
  14   1  17         56.49         56.60         2.03 o
  15   1  17         25.79         27.60         2.21 o
  16   1  17         26.49         27.37         1.63 o
 -16   2  17         14.49         13.60         1.20 o
 -15   2  17         72.36         69.40         2.17 o
 -14   2  17         50.40         55.44         2.03 o
 -13   2  17         34.76         34.31         1.78 o
 -12   2  17         29.77         29.80         1.68 o
 -11   2  17          5.45          7.85         1.50 o
 -10   2  17        215.17        202.42         3.80 o
  -9   2  17         39.65         41.11         1.95 o
  -8   2  17        166.64        180.44         3.99 o
  -7   2  17         22.46         25.52         1.79 o
  -6   2  17         38.01         39.44         2.12 o
  -5   2  17        268.59        275.75         4.73 o
  -4   2  17         82.03         90.92         2.85 o
  -3   2  17        276.85        288.79         4.79 o
  -2   2  17        108.80        105.18         2.85 o
  -1   2  17         49.86         46.97         1.94 o
   0   2  17         69.59         73.30         2.35 o
   1   2  17         49.66         47.50         2.10 o
   2   2  17        105.54        101.41         2.50 o
   3   2  17        271.18        279.45         3.84 o
   4   2  17         82.46         84.91         2.49 o
   5   2  17        260.71        266.41         4.20 o
   6   2  17         36.45         37.13         1.85 o
   7   2  17         24.57         25.59         1.66 o
   8   2  17        164.05        167.03         3.63 o
   9   2  17         40.48         42.46         1.93 o
  10   2  17        216.04        205.35         3.75 o
  11   2  17          3.75          4.40         1.13 o
  12   2  17         29.43         28.23         1.60 o
  13   2  17         35.95         33.35         1.65 o
  14   2  17         50.73         53.94         2.00 o
  15   2  17         75.55         69.94         2.37 o
  16   2  17         13.24         13.12         1.54 o
 -16   3  17         28.32         23.72         1.39 o
 -15   3  17          5.56          4.46         1.06 o
 -14   3  17         22.02         24.45         1.62 o
 -13   3  17         26.83         28.94         1.71 o
 -12   3  17         16.33         17.54         1.64 o
 -11   3  17         22.50         24.77         1.68 o
 -10   3  17         74.46         78.12         2.48 o
  -9   3  17        312.49        305.24         4.37 o
  -8   3  17         34.55         33.75         1.91 o
  -7   3  17         35.66         35.27         2.13 o
  -6   3  17         41.58         42.67         2.19 o
  -5   3  17         95.71         94.68         2.91 o
  -4   3  17         85.76         87.64         2.82 o
  -3   3  17         47.21         46.73         1.91 o
  -2   3  17        273.95        277.68         4.27 o
  -1   3  17        106.96        108.37         2.51 o
   0   3  17         24.72         25.27         1.50 o
   1   3  17        101.38        106.34         2.50 o
   2   3  17        262.97        263.36         3.60 o
   3   3  17         48.37         47.22         1.80 o
   4   3  17         89.79         89.77         2.44 o
   5   3  17         95.13         96.38         2.65 o
   6   3  17         42.33         41.05         1.75 o
   7   3  17         37.01         36.58         1.84 o
   8   3  17         37.32         34.60         1.89 o
   9   3  17        314.10        299.58         4.50 o
  10   3  17         73.26         73.79         2.52 o
  11   3  17         23.77         28.81         1.72 o
  12   3  17         17.31         15.27         1.49 o
  13   3  17         27.71         28.35         1.73 o
  14   3  17         22.04         24.82         1.60 o
  15   3  17          5.68          5.68         1.18 o
  16   3  17         27.85         24.65         1.63 o
 -16   4  17         95.21         95.07         2.30 o
 -15   4  17         14.24         12.73         1.28 o
 -14   4  17         67.32         66.57         2.31 o
 -13   4  17         82.54         85.44         2.35 o
 -12   4  17         41.70         37.78         1.86 o
 -11   4  17         34.32         34.55         1.86 o
 -10   4  17         57.13         62.73         2.27 o
  -9   4  17         95.18         94.08         2.57 o
  -8   4  17          7.19          7.39         1.25 o
  -7   4  17        138.52        134.40         3.24 o
  -6   4  17        246.10        238.66         4.22 o
  -5   4  17         13.63         13.47         1.38 o
  -4   4  17         28.32         32.10         1.81 o
  -3   4  17         34.91         38.88         1.94 o
  -2   4  17         82.85         86.66         2.52 o
  -1   4  17         94.14        103.75         2.46 o
   0   4  17         57.39         57.39         2.00 o
   1   4  17         99.77        111.08         2.55 o
   2   4  17         84.72         88.61         2.32 o
   3   4  17         32.81         39.89         1.62 o
   4   4  17         28.58         33.83         1.68 o
   5   4  17         15.97         19.36         1.58 o
   6   4  17        241.51        231.36         4.63 o
   7   4  17        135.38        125.67         3.32 o
   8   4  17          6.71          6.04         1.27 o
   9   4  17         99.24         93.51         2.53 o
  10   4  17         56.45         60.29         2.21 o
  11   4  17         33.62         33.97         1.85 o
  12   4  17         41.25         39.40         1.73 o
  13   4  17         82.26         85.89         2.53 o
  14   4  17         67.12         68.38         2.37 o
  15   4  17         14.50         15.66         1.46 o
  16   4  17         91.73         89.29         2.61 o
 -16   5  17          7.04          9.00         1.10 o
 -15   5  17          6.97          8.73         1.18 o
 -14   5  17          6.13          6.06         1.17 o
 -13   5  17         57.37         54.55         2.16 o
 -12   5  17         81.45         78.83         2.41 o
 -11   5  17         22.15         22.59         1.61 o
 -10   5  17         19.56         21.82         1.69 o
  -9   5  17         43.92         47.06         2.24 o
  -8   5  17         44.06         41.19         2.02 o
  -7   5  17         47.24         51.39         2.05 o
  -6   5  17         94.42         89.45         2.37 o
  -5   5  17         89.91         85.63         2.33 o
  -4   5  17        522.78        521.79         5.30 o
  -3   5  17         83.39         90.64         2.75 o
  -2   5  17        141.12        154.56         3.28 o
  -1   5  17        227.67        219.97         4.24 o
   0   5  17         25.75         26.01         1.68 o
   1   5  17        232.56        221.23         3.65 o
   2   5  17        139.90        147.80         3.06 o
   3   5  17         86.18         88.77         2.42 o
   4   5  17        511.36        510.16         5.65 o
   5   5  17         92.21         92.61         2.90 o
   6   5  17         92.79         88.15         3.02 o
   7   5  17         48.71         52.85         2.32 o
   8   5  17         45.12         41.10         2.05 o
   9   5  17         43.53         43.88         2.06 o
  10   5  17         19.94         21.86         1.66 o
  11   5  17         21.15         20.97         1.54 o
  12   5  17         83.22         87.31         2.48 o
  13   5  17         58.52         58.83         2.16 o
  14   5  17          5.55          4.28         1.07 o
  15   5  17          6.11          6.28         1.35 o
  16   5  17          6.76          7.66         0.97 o
 -16   6  17          4.24          4.67         1.16 o
 -15   6  17         33.28         34.94         1.64 o
 -14   6  17          6.47          7.03         1.25 o
 -13   6  17         63.42         66.55         2.47 o
 -12   6  17          9.33         10.42         1.28 o
 -11   6  17         20.96         18.31         1.59 o
 -10   6  17         29.79         32.65         1.92 o
  -9   6  17         22.95         24.02         1.86 o
  -8   6  17         57.32         56.58         2.25 o
  -7   6  17        251.92        255.83         4.33 o
  -6   6  17         72.90         69.81         2.15 o
  -5   6  17          0.14         -0.83         1.08 o
  -4   6  17        175.06        170.30         3.43 o
  -3   6  17        168.07        177.13         3.71 o
  -2   6  17         35.37         32.77         2.13 o
  -1   6  17        414.79        414.68         6.63 o
   0   6  17        152.03        146.33         3.35 o
   1   6  17        411.57        414.39         6.19 o
   2   6  17         33.63         29.48         1.71 o
   3   6  17        168.84        175.43         3.17 o
   4   6  17        171.67        168.13         3.38 o
   5   6  17          0.18          1.17         1.24 o
   6   6  17         74.73         71.39         2.77 o
   7   6  17        254.03        259.38         4.58 o
   8   6  17         60.13         62.40         2.47 o
   9   6  17         21.94         16.21         1.61 o
  10   6  17         29.96         36.42         2.06 o
  11   6  17         21.97         21.73         1.49 o
  12   6  17          9.58          9.13         1.17 o
  13   6  17         63.07         68.21         2.16 o
  14   6  17          6.46          9.55         1.03 o
  15   6  17         33.03         35.73         1.39 o
  16   6  17          4.26          5.69         0.86 o
 -16   7  17        103.83        111.48         2.94 o
 -15   7  17         78.68         77.54         2.33 o
 -14   7  17          3.05          4.64         1.25 o
 -13   7  17          2.76          4.37         1.20 o
 -12   7  17         31.93         32.12         2.28 o
 -11   7  17        166.72        169.01         3.56 o
 -10   7  17         12.16          8.25         1.40 o
  -9   7  17         26.39         23.82         1.78 o
  -8   7  17        167.22        164.91         3.39 o
  -7   7  17         37.88         40.02         1.81 o
  -6   7  17         19.55         22.12         1.49 o
  -5   7  17        107.12         99.98         2.49 o
  -4   7  17        230.45        231.32         3.80 o
  -3   7  17        119.00        119.12         2.97 o
  -2   7  17         23.18         23.19         1.69 o
  -1   7  17         13.94         12.14         1.42 o
   0   7  17         58.47         61.05         2.99 o
   1   7  17         13.46         12.04         1.71 o
   2   7  17         23.10         21.14         1.55 o
   3   7  17        118.90        117.35         2.89 o
   4   7  17        227.59        227.86         3.90 o
   5   7  17        105.86         99.28         2.58 o
   6   7  17         20.89         21.30         1.84 o
   7   7  17         40.17         44.99         2.22 o
   8   7  17        168.04        162.72         3.99 o
   9   7  17         25.92         26.85         1.86 o
  10   7  17         11.49          9.93         1.40 o
  11   7  17        168.97        167.62         3.16 o
  12   7  17         31.70         34.53         1.46 o
  13   7  17          2.62          4.59         1.00 o
  14   7  17          2.66          3.89         0.89 o
  15   7  17         79.68         76.61         1.99 o
  16   7  17        101.31        100.93         2.23 o
 -16   8  17         38.70         37.59         1.98 o
 -15   8  17         34.83         37.12         2.58 o
 -14   8  17         38.84         38.55         2.11 o
 -13   8  17         23.71         24.81         2.10 o
 -12   8  17         64.15         59.61         2.55 o
 -11   8  17         49.26         53.00         2.03 o
 -10   8  17         24.81         25.13         1.70 o
  -9   8  17        156.71        158.96         3.34 o
  -8   8  17        143.99        140.43         3.33 o
  -7   8  17         13.42         13.64         1.37 o
  -6   8  17         26.34         25.77         1.64 o
  -5   8  17        131.64        131.82         3.33 o
  -4   8  17          9.81          6.53         1.26 o
  -3   8  17        164.24        157.13         3.55 o
  -2   8  17         17.29         12.47         1.39 o
  -1   8  17         39.35         36.08         1.95 o
   0   8  17          5.43          0.98         1.37 o
   1   8  17         38.54         37.08         1.97 o
   2   8  17         15.93         17.15         1.98 o
   3   8  17        170.41        162.91         3.74 o
   4   8  17          9.21          6.67         1.30 o
   5   8  17        125.91        124.21         3.42 o
   6   8  17         26.83         25.93         1.94 o
   7   8  17         13.54         15.12         1.59 o
   8   8  17        146.21        144.13         4.06 o
   9   8  17        162.75        168.82         4.36 o
  10   8  17         24.55         27.62         1.69 o
  11   8  17         47.63         52.65         1.82 o
  12   8  17         66.74         67.68         1.96 o
  13   8  17         24.25         24.54         1.35 o
  14   8  17         40.21         39.59         1.77 o
  15   8  17         32.88         32.87         1.47 o
  16   8  17         39.52         41.68         1.55 o
 -16   9  17         48.84         54.85         2.18 o
 -15   9  17          9.93         12.83         1.46 o
 -14   9  17          9.69          8.83         1.48 o
 -13   9  17         49.52         44.84         2.10 o
 -12   9  17        108.37        109.79         2.96 o
 -11   9  17         16.95         20.35         1.39 o
 -10   9  17         61.91         64.91         2.12 o
  -9   9  17         57.21         55.20         2.01 o
  -8   9  17        104.70        118.25         2.82 o
  -7   9  17         77.13         78.04         2.30 o
  -6   9  17        117.00        113.97         2.77 o
  -5   9  17         12.77         11.13         1.41 o
  -4   9  17        107.19        117.08         2.71 o
  -3   9  17        199.69        200.05         3.44 o
  -2   9  17         40.05         36.66         1.64 o
  -1   9  17          0.19         -0.93         1.33 o
   0   9  17        284.26        272.39         4.85 o
   1   9  17          0.05          2.46         1.28 o
   2   9  17         39.86         36.98         2.06 o
   3   9  17        193.70        191.59         4.30 o
   4   9  17        113.11        121.54         3.08 o
   5   9  17         12.04         12.06         1.45 o
   6   9  17        117.95        113.82         3.27 o
   7   9  17         77.65         75.84         2.51 o
   8   9  17        105.48        113.15         3.34 o
   9   9  17         57.12         53.52         2.25 o
  10   9  17         60.03         61.56         2.36 o
  11   9  17         16.24         19.54         1.51 o
  12   9  17        110.57        111.31         2.60 o
  13   9  17         49.67         44.89         1.82 o
  14   9  17          9.09          9.73         1.20 o
  15   9  17         10.12         11.73         1.47 o
  16   9  17         48.19         50.21         1.98 o
 -16  10  17         12.93         15.71         1.43 o
 -15  10  17         16.65         16.71         1.50 o
 -14  10  17         19.92         23.09         1.80 o
 -13  10  17         76.62         78.97         2.37 o
 -12  10  17         12.67         13.25         1.28 o
 -11  10  17         15.96         15.43         1.35 o
 -10  10  17         12.08         14.98         1.37 o
  -9  10  17         18.78         21.08         1.43 o
  -8  10  17          8.97          6.85         1.17 o
  -7  10  17          1.01          1.50         1.11 o
  -6  10  17         70.85         66.96         2.26 o
  -5  10  17        256.53        257.55         3.90 o
  -4  10  17          7.67          7.35         1.18 o
  -3  10  17         67.70         68.02         2.02 o
  -2  10  17         72.11         68.91         2.21 o
  -1  10  17         52.80         54.18         1.99 o
   0  10  17         18.97         20.21         1.65 o
   1  10  17         55.82         56.88         2.43 o
   2  10  17         75.25         74.38         4.10 o
   3  10  17         65.04         57.32         3.03 o
   4  10  17          7.68          8.99         1.49 o
   5  10  17        257.63        260.15         4.14 o
   6  10  17         73.46         69.84         2.56 o
   7  10  17          0.72          1.45         1.26 o
   8  10  17          8.45          9.56         1.81 o
   9  10  17         18.78         18.71         1.70 o
  10  10  17         11.17         13.50         1.53 o
  11  10  17         16.97         20.86         1.59 o
  12  10  17         12.59         11.61         1.36 o
  13  10  17         75.66         76.78         2.46 o
  14  10  17         20.75         23.72         2.16 o
  15  10  17         17.02         18.47         2.36 o
  16  10  17         12.87         15.78         3.11 o
 -15  11  17          3.80          3.78         1.15 o
 -14  11  17         16.68         15.04         1.24 o
 -13  11  17         18.84         19.42         1.37 o
 -12  11  17          2.96          3.06         1.02 o
 -11  11  17         18.34         17.06         1.39 o
 -10  11  17         54.23         53.09         1.95 o
  -9  11  17          7.52          8.28         1.16 o
  -8  11  17        117.15        110.38         2.62 o
  -7  11  17         77.32         75.30         2.27 o
  -6  11  17         70.55         68.69         2.15 o
  -5  11  17         30.22         30.83         1.53 o
  -4  11  17         44.34         40.63         1.74 o
  -3  11  17          9.64         12.85         1.31 o
  -2  11  17         47.08         46.92         2.44 o
  -1  11  17        233.54        231.00         4.05 o
   0  11  17         71.01         75.89         2.62 o
   1  11  17        228.47        225.90         4.45 o
   2  11  17         47.73         40.87         2.45 o
   3  11  17          9.62         10.50         1.89 o
   4  11  17         44.07         44.07         2.35 o
   5  11  17         29.31         32.50         2.01 o
   6  11  17         67.86         66.26         2.25 o
   7  11  17         79.06         79.30         2.78 o
   8  11  17        119.29        113.63         4.23 o
   9  11  17          8.13          8.53         1.63 o
  10  11  17         55.89         54.16         2.45 o
  11  11  17         17.58         18.19         1.67 o
  12  11  17          2.85          7.66         1.35 o
  13  11  17         19.00         23.96         2.61 o
  14  11  17         18.00         19.15         1.51 o
  15  11  17          3.47          2.10         1.01 o
 -14  12  17         30.00         28.09         1.70 o
 -13  12  17          9.43          9.35         1.04 o
 -12  12  17         15.76         18.72         1.27 o
 -11  12  17         48.09         46.81         1.85 o
 -10  12  17        104.55        103.46         2.63 o
  -9  12  17         23.14         21.81         1.41 o
  -8  12  17         35.39         35.78         1.67 o
  -7  12  17          8.78          8.20         1.12 o
  -6  12  17          1.38          1.85         0.99 o
  -5  12  17         58.20         61.65         2.25 o
  -4  12  17         46.07         39.25         1.74 o
  -3  12  17         29.13         24.20         1.58 o
  -2  12  17        301.46        307.33         4.59 o
  -1  12  17         25.34         25.81         2.01 o
   0  12  17         87.04         74.94         2.61 o
   1  12  17         25.41         25.33         1.90 o
   2  12  17        301.88        297.12         6.79 o
   3  12  17         31.47         33.01         2.00 o
   4  12  17         46.28         46.46         2.20 o
   5  12  17         58.35         64.54         2.24 o
   6  12  17          1.88          3.13         1.19 o
   7  12  17          8.81          8.53         1.38 o
   8  12  17         33.93         35.22         1.95 o
   9  12  17         23.18         24.13         1.86 o
  10  12  17        105.54        113.19         3.25 o
  11  12  17         48.81         46.35         2.15 o
  12  12  17         14.31         15.93         1.85 o
  13  12  17          9.63          9.28         1.22 o
  14  12  17         31.48         26.61         1.58 o
 -13  13  17          2.61          4.18         1.07 o
 -12  13  17         15.78         14.53         1.19 o
 -11  13  17         22.30         24.66         1.35 o
 -10  13  17         22.20         23.02         1.35 o
  -9  13  17          3.87          5.12         1.04 o
  -8  13  17         71.55         72.74         2.18 o
  -7  13  17         20.45         23.44         1.38 o
  -6  13  17          4.25          3.06         1.08 o
  -5  13  17        165.32        167.09         3.34 o
  -4  13  17         57.26         54.35         2.24 o
  -3  13  17          2.06          3.18         1.25 o
  -2  13  17        111.04        110.28         3.00 o
  -1  13  17         62.39         58.36         2.32 o
   0  13  17         20.03         15.16         1.52 o
   1  13  17         62.36         59.92         2.30 o
   2  13  17        112.04        107.67         3.25 o
   3  13  17          1.97          1.09         1.14 o
   4  13  17         57.22         53.41         2.06 o
   5  13  17        164.86        169.87         3.49 o
   6  13  17          3.89          2.16         1.13 o
   7  13  17         19.96         24.62         1.61 o
   8  13  17         71.71         73.09         3.19 o
   9  13  17          3.79          6.24         1.44 o
  10  13  17         21.73         26.91         1.92 o
  11  13  17         22.12         24.83         1.65 o
  12  13  17         16.24         15.38         1.34 o
  13  13  17          2.80          2.78         0.99 o
 -12  14  17         30.09         27.62         1.93 o
 -11  14  17         33.64         32.09         1.49 o
 -10  14  17          0.51          1.06         0.96 o
  -9  14  17          7.29          7.39         1.13 o
  -8  14  17          2.16          1.96         1.04 o
  -7  14  17        105.29        105.02         2.51 o
  -6  14  17         50.90         46.57         1.85 o
  -5  14  17          3.25          5.46         1.18 o
  -4  14  17         77.41         71.43         2.27 o
  -3  14  17         18.24         20.29         1.50 o
  -2  14  17        170.08        172.31         3.57 o
  -1  14  17         83.68         82.11         2.59 o
   0  14  17         46.35         39.27         1.96 o
   1  14  17         84.16         83.03         2.30 o
   2  14  17        168.58        172.15         3.17 o
   3  14  17         17.88         20.36         1.49 o
   4  14  17         73.47         70.07         2.10 o
   5  14  17          3.22          5.59         1.32 o
   6  14  17         52.51         51.73         1.86 o
   7  14  17        105.64        111.00         2.61 o
   8  14  17          1.95          2.70         1.04 o
   9  14  17          7.37          6.43         1.29 o
  10  14  17          0.57          0.79         0.99 o
  11  14  17         32.47         34.25         1.60 o
  12  14  17         31.02         28.19         1.62 o
 -11  15  17         62.78         63.62         2.44 o
 -10  15  17         17.83         17.62         1.28 o
  -9  15  17          9.28         10.33         1.28 o
  -8  15  17         54.73         54.50         2.08 o
  -7  15  17          7.20          7.02         1.10 o
  -6  15  17         33.72         35.16         1.60 o
  -5  15  17         11.01         11.40         1.20 o
  -4  15  17         39.76         43.55         1.78 o
  -3  15  17         32.07         30.75         1.59 o
  -2  15  17         36.45         31.78         1.75 o
  -1  15  17         84.36         75.77         2.83 o
   0  15  17         52.04         49.56         2.01 o
   1  15  17         83.25         81.60         2.31 o
   2  15  17         36.45         31.83         1.54 o
   3  15  17         31.57         31.30         1.72 o
   4  15  17         40.98         46.85         1.91 o
   5  15  17          9.80         11.22         1.25 o
   6  15  17         34.09         32.80         1.56 o
   7  15  17          6.28          5.20         0.91 o
   8  15  17         55.74         56.99         1.81 o
   9  15  17          9.52         12.07         1.06 o
  10  15  17         17.82         17.35         1.32 o
  11  15  17         62.63         64.79         2.45 o
 -10  16  17         11.20         13.28         1.47 o
  -9  16  17          5.47          5.58         1.28 o
  -8  16  17          5.21          5.94         1.04 o
  -7  16  17         19.16         18.24         1.27 o
  -6  16  17         46.43         46.21         1.69 o
  -5  16  17         33.10         32.99         1.57 o
  -4  16  17          1.37          1.22         0.98 o
  -3  16  17          2.98          3.50         1.07 o
  -2  16  17         11.42         14.94         1.33 o
  -1  16  17         14.14         15.30         1.40 o
   0  16  17         35.56         30.68         1.68 o
   1  16  17         13.95         15.96         2.16 o
   2  16  17         12.19         13.20         1.27 o
   3  16  17          3.00          3.01         1.00 o
   4  16  17          1.64          3.19         0.98 o
   5  16  17         32.14         33.45         1.70 o
   6  16  17         44.91         47.35         1.66 o
   7  16  17         18.97         17.76         1.03 o
   8  16  17          5.55          5.53         1.15 o
   9  16  17          5.27          4.08         1.00 o
  -8  17  17          1.25          2.75         1.18 o
  -7  17  17         37.38         38.15         1.86 o
  -6  17  17          9.28          9.49         0.97 o
  -5  17  17         22.17         23.23         1.46 o
  -4  17  17          9.85         11.48         1.01 o
  -3  17  17         52.66         53.06         1.88 o
  -2  17  17         20.15         21.23         1.87 o
  -1  17  17          0.62          2.16         0.96 o
   0  17  17          0.20          1.00         1.01 o
   1  17  17          0.55          1.73         1.05 o
   2  17  17         21.16         21.74         1.60 o
   3  17  17         53.13         54.42         2.27 o
   4  17  17          8.98         11.53         1.25 o
   5  17  17         21.63         24.29         1.31 o
   6  17  17          9.47          9.78         0.98 o
   7  17  17         35.82         37.02         2.54 o
   0   0  18        236.02        214.63         5.12 o
   1   0  18        183.91        186.66         3.43 o
   2   0  18         21.30         17.38         1.28 o
   3   0  18        173.74        159.83         3.33 o
   4   0  18         74.04         64.83         2.02 o
   5   0  18        312.94        307.46         4.45 o
   6   0  18          9.59         15.30         1.41 o
   7   0  18          0.04         -0.19         1.19 o
   8   0  18          5.50          5.51         1.26 o
   9   0  18         23.89         25.58         2.03 o
  10   0  18          1.68          5.43         1.42 o
  11   0  18        139.69        130.57         3.05 o
  12   0  18         45.90         46.00         1.93 o
  13   0  18          9.27         11.23         1.34 o
  14   0  18          0.21          1.79         1.08 o
  15   0  18         11.09         11.88         1.32 o
  16   0  18         13.87         18.91         1.52 o
  17   0  18          4.35          4.42         1.28 o
 -17   1  18         85.80         86.74         2.56 o
 -16   1  18         59.00         62.89         2.35 o
 -15   1  18         33.69         33.37         1.80 o
 -14   1  18         15.40         14.33         1.25 o
 -13   1  18         85.76         79.61         2.35 o
 -12   1  18         74.72         69.37         2.41 o
 -11   1  18         22.50         23.68         1.62 o
 -10   1  18         16.56         12.21         1.52 o
  -9   1  18         99.41        106.76         2.88 o
  -8   1  18         13.60         13.71         1.53 o
  -7   1  18         25.93         22.33         1.72 o
  -6   1  18          1.69          1.55         1.30 o
  -5   1  18         65.24         58.97         2.45 o
  -4   1  18        143.60        147.55         3.60 o
  -3   1  18         27.50         27.07         1.60 o
  -2   1  18         99.86         95.18         2.42 o
  -1   1  18         86.84         94.59         2.63 o
   0   1  18        181.61        175.76         3.47 o
   1   1  18         95.01         97.96         2.57 o
   2   1  18         98.98         95.00         2.25 o
   3   1  18         27.53         24.27         1.52 o
   4   1  18        145.42        146.74         2.98 o
   5   1  18         68.91         68.19         2.42 o
   6   1  18          1.47          2.19         1.10 o
   7   1  18         23.84         21.96         1.64 o
   8   1  18         13.75         12.71         1.41 o
   9   1  18         98.20        110.33         2.94 o
  10   1  18         16.04         12.57         1.52 o
  11   1  18         22.49         22.85         1.59 o
  12   1  18         76.23         73.06         2.35 o
  13   1  18         82.26         76.86         2.25 o
  14   1  18         13.48         10.78         1.51 o
  15   1  18         33.23         31.10         1.74 o
  16   1  18         58.81         60.30         2.29 o
  17   1  18         83.61         78.82         2.24 o
 -17   2  18         35.19         38.59         1.75 o
 -16   2  18         30.80         31.86         1.79 o
 -15   2  18         11.26          9.28         1.21 o
 -14   2  18         34.75         32.18         1.59 o
 -13   2  18         94.00         93.98         2.50 o
 -12   2  18         23.55         24.51         1.67 o
 -11   2  18         30.65         29.80         1.66 o
 -10   2  18         10.08         10.45         1.30 o
  -9   2  18         19.98         22.10         1.61 o
  -8   2  18         71.98         63.81         2.44 o
  -7   2  18        166.06        158.59         3.79 o
  -6   2  18         19.94         19.43         1.77 o
  -5   2  18        112.53        101.53         3.25 o
  -4   2  18         10.73          9.69         1.44 o
  -3   2  18         53.29         54.73         2.11 o
  -2   2  18        154.41        154.93         3.52 o
  -1   2  18         57.79         56.64         2.38 o
   0   2  18        135.28        140.26         3.29 o
   1   2  18         59.15         59.33         2.07 o
   2   2  18        154.18        155.72         2.89 o
   3   2  18         53.03         54.29         2.11 o
   4   2  18          9.22          5.53         1.27 o
   5   2  18        110.31        108.68         2.87 o
   6   2  18         19.59         21.53         1.63 o
   7   2  18        168.04        160.93         3.27 o
   8   2  18         72.85         66.37         2.15 o
   9   2  18         20.44         26.38         1.71 o
  10   2  18         10.37          9.49         1.55 o
  11   2  18         34.09         35.27         1.99 o
  12   2  18         25.03         24.85         1.65 o
  13   2  18         95.36         97.17         2.77 o
  14   2  18         34.86         36.11         1.83 o
  15   2  18         11.01          9.81         1.43 o
  16   2  18         30.10         29.32         1.62 o
  17   2  18         34.87         38.86         1.65 o
 -17   3  18          7.35         10.79         1.09 o
 -16   3  18         26.28         25.32         1.68 o
 -15   3  18          9.19         11.05         1.18 o
 -14   3  18         13.88         13.45         1.30 o
 -13   3  18         36.36         37.67         1.85 o
 -12   3  18         82.23         78.50         2.62 o
 -11   3  18        123.19        111.35         2.83 o
 -10   3  18         52.47         57.68         2.10 o
  -9   3  18          4.20          3.89         1.14 o
  -8   3  18         25.31         24.01         1.55 o
  -7   3  18         10.17          8.65         1.34 o
  -6   3  18         97.83         95.82         3.04 o
  -5   3  18         42.60         44.41         2.40 o
  -4   3  18        178.27        174.68         3.73 o
  -3   3  18        171.45        175.33         3.52 o
  -2   3  18         28.50         31.96         1.77 o
  -1   3  18        419.11        409.28         5.46 o
   0   3  18        171.86        175.95         3.33 o
   1   3  18        410.47        401.34         5.10 o
   2   3  18         29.53         32.96         1.63 o
   3   3  18        170.16        169.80         3.15 o
   4   3  18        180.06        185.09         3.97 o
   5   3  18         42.22         44.15         2.07 o
   6   3  18        100.02        100.60         2.62 o
   7   3  18         11.08         11.81         1.57 o
   8   3  18         27.11         25.63         1.88 o
   9   3  18          4.02          4.72         1.25 o
  10   3  18         49.64         52.64         2.11 o
  11   3  18        119.02        115.20         2.83 o
  12   3  18         80.60         70.21         2.64 o
  13   3  18         34.64         35.67         1.90 o
  14   3  18         15.07         16.90         1.46 o
  15   3  18          8.31          9.88         1.12 o
  16   3  18         26.32         28.55         1.58 o
  17   3  18          7.12          6.19         0.95 o
 -17   4  18         13.43         14.36         1.12 o
 -16   4  18          3.13          3.63         0.93 o
 -15   4  18          2.90          4.62         1.02 o
 -14   4  18         36.46         41.22         1.93 o
 -13   4  18          3.03          1.59         1.09 o
 -12   4  18         14.73         16.99         1.43 o
 -11   4  18         59.41         55.70         2.01 o
 -10   4  18          0.19         -0.10         1.15 o
  -9   4  18         93.60         94.41         2.57 o
  -8   4  18         66.28         59.56         2.23 o
  -7   4  18         91.24         99.05         2.90 o
  -6   4  18        153.62        144.59         3.41 o
  -5   4  18         52.12         52.68         2.39 o
  -4   4  18         21.82         25.01         1.60 o
  -3   4  18        214.11        213.57         3.89 o
  -2   4  18         45.79         50.94         2.00 o
  -1   4  18         42.42         44.02         1.98 o
   0   4  18         60.10         58.61         1.98 o
   1   4  18         43.28         47.61         1.84 o
   2   4  18         47.79         49.86         1.91 o
   3   4  18        211.39        214.46         3.38 o
   4   4  18         19.96         20.58         1.77 o
   5   4  18         54.27         54.46         2.63 o
   6   4  18        153.21        150.28         4.10 o
   7   4  18         88.16        100.15         3.21 o
   8   4  18         63.33         60.20         2.22 o
   9   4  18         93.64         93.68         2.64 o
  10   4  18          0.05          1.40         1.14 o
  11   4  18         63.06         55.46         2.20 o
  12   4  18         13.28         14.33         1.37 o
  13   4  18          3.06          2.92         1.46 o
  14   4  18         38.06         39.64         1.98 o
  15   4  18          2.92          5.84         1.13 o
  16   4  18          3.05          3.62         1.10 o
  17   4  18         13.07         12.86         1.73 o
 -17   5  18          6.60          7.53         1.38 o
 -16   5  18         13.83         11.94         1.03 o
 -15   5  18        150.31        149.57         2.88 o
 -14   5  18         14.06         15.57         1.39 o
 -13   5  18          6.47          6.20         1.05 o
 -12   5  18         19.85         22.72         1.68 o
 -11   5  18          8.13         11.08         1.29 o
 -10   5  18         22.10         21.71         1.55 o
  -9   5  18         38.50         40.76         1.93 o
  -8   5  18         61.34         66.05         2.41 o
  -7   5  18         93.40         89.24         2.69 o
  -6   5  18         15.51         14.93         1.59 o
  -5   5  18        138.51        146.38         2.98 o
  -4   5  18         30.31         30.44         1.56 o
  -3   5  18        244.92        239.35         3.74 o
  -2   5  18        112.98        106.78         2.99 o
  -1   5  18          5.63          8.17         1.32 o
   0   5  18         60.15         63.56         2.38 o
   1   5  18          5.15          8.52         1.44 o
   2   5  18        114.35        112.98         2.77 o
   3   5  18        242.43        242.61         4.05 o
   4   5  18         29.85         27.39         1.77 o
   5   5  18        135.42        142.71         3.75 o
   6   5  18         15.30         15.47         1.86 o
   7   5  18         90.20         85.06         3.91 o
   8   5  18         62.28         56.37         2.25 o
   9   5  18         38.78         39.57         1.89 o
  10   5  18         23.25         22.22         1.61 o
  11   5  18          7.03          7.16         1.16 o
  12   5  18         22.14         24.39         1.63 o
  13   5  18          6.41          6.05         1.15 o
  14   5  18         14.12         14.46         1.23 o
  15   5  18        148.50        147.47         3.17 o
  16   5  18         14.68         15.37         1.77 o
  17   5  18          6.78          2.90         1.69 o
 -17   6  18          9.89         11.49         4.09 o
 -16   6  18         20.71         16.35         1.15 o
 -15   6  18         48.45         49.31         2.01 o
 -14   6  18         12.74         12.80         1.30 o
 -13   6  18         29.70         26.72         1.56 o
 -12   6  18          2.88          2.67         0.99 o
 -11   6  18         10.80          9.81         1.25 o
 -10   6  18        187.13        179.89         3.46 o
  -9   6  18         43.99         40.38         2.29 o
  -8   6  18         17.64         16.37         1.62 o
  -7   6  18        158.69        151.07         3.41 o
  -6   6  18         50.60         53.55         2.10 o
  -5   6  18         74.91         74.07         2.31 o
  -4   6  18         30.58         33.37         1.82 o
  -3   6  18         96.79         99.48         2.94 o
  -2   6  18        225.87        231.31         4.48 o
  -1   6  18         22.35         22.32         1.84 o
   0   6  18          0.01          1.95         1.32 o
   1   6  18         21.48         22.93         1.63 o
   2   6  18        222.86        222.63         3.93 o
   3   6  18         96.10        102.21         2.74 o
   4   6  18         31.35         31.96         1.76 o
   5   6  18         80.89         76.75         2.67 o
   6   6  18         52.51         54.45         2.33 o
   7   6  18        164.16        153.38         3.61 o
   8   6  18         15.65         16.31         1.60 o
   9   6  18         42.57         40.83         2.48 o
  10   6  18        180.35        186.46         3.66 o
  11   6  18         10.61         10.99         1.24 o
  12   6  18          3.13          3.33         1.05 o
  13   6  18         29.94         30.90         1.61 o
  14   6  18         13.17         12.96         1.11 o
  15   6  18         50.36         50.42         1.81 o
  16   6  18         20.38         17.46         1.27 o
 -16   7  18         24.80         25.78         1.61 o
 -15   7  18          6.35          6.61         1.19 o
 -14   7  18          2.97          4.66         1.16 o
 -13   7  18         84.01         89.02         2.59 o
 -12   7  18         46.66         48.65         1.87 o
 -11   7  18         19.30         17.25         1.38 o
 -10   7  18         82.00         80.10         2.45 o
  -9   7  18         16.49         17.89         1.51 o
  -8   7  18          4.04          3.73         1.28 o
  -7   7  18         77.65         77.08         2.76 o
  -6   7  18        147.07        150.60         3.10 o
  -5   7  18        121.15        124.31         3.05 o
  -4   7  18         11.68         13.72         1.44 o
  -3   7  18         20.05         20.39         1.62 o
  -2   7  18         13.87          9.84         1.45 o
  -1   7  18        134.01        137.95         3.56 o
   0   7  18          0.85          0.31         1.17 o
   1   7  18        135.68        140.80         3.36 o
   2   7  18         15.95         14.57         1.75 o
   3   7  18         19.21         17.37         1.66 o
   4   7  18         13.06         18.20         1.56 o
   5   7  18        120.06        122.91         3.45 o
   6   7  18        148.96        145.32         3.51 o
   7   7  18         75.44         72.14         2.61 o
   8   7  18          4.81          3.99         1.43 o
   9   7  18         17.43         16.94         1.71 o
  10   7  18         81.45         83.74         2.53 o
  11   7  18         19.06         16.62         1.33 o
  12   7  18         46.40         50.68         1.77 o
  13   7  18         82.69         86.61         2.53 o
  14   7  18          2.54          4.33         0.92 o
  15   7  18          6.66          4.53         0.87 o
  16   7  18         24.61         31.95         7.05 o
 -16   8  18         11.74         11.03         1.28 o
 -15   8  18          2.56          3.09         1.11 o
 -14   8  18          9.25          8.92         1.28 o
 -13   8  18         36.61         40.09         1.98 o
 -12   8  18         47.58         43.58         2.14 o
 -11   8  18         45.55         47.98         2.00 o
 -10   8  18         39.52         38.31         1.82 o
  -9   8  18        103.69        104.15         2.84 o
  -8   8  18         40.12         45.04         2.06 o
  -7   8  18         28.32         24.05         1.62 o
  -6   8  18        358.03        364.01         4.87 o
  -5   8  18        105.00        101.40         2.77 o
  -4   8  18         53.24         51.24         2.28 o
  -3   8  18         97.14        100.96         2.95 o
  -2   8  18        153.19        153.32         3.55 o
  -1   8  18          3.56          4.40         1.36 o
   0   8  18         28.21         25.42         2.00 o
   1   8  18          3.86          4.68         1.37 o
   2   8  18        150.69        155.95         3.91 o
   3   8  18         97.57        100.12         3.22 o
   4   8  18         54.47         54.73         2.17 o
   5   8  18        106.32        103.52         3.02 o
   6   8  18        352.18        354.48         5.27 o
   7   8  18         28.82         24.73         1.94 o
   8   8  18         39.40         41.65         2.44 o
   9   8  18        104.60        102.87         3.43 o
  10   8  18         37.68         37.54         2.08 o
  11   8  18         44.44         48.13         1.94 o
  12   8  18         48.04         46.07         1.75 o
  13   8  18         35.34         37.77         1.72 o
  14   8  18          9.89         10.75         1.13 o
  15   8  18          2.89          3.32         0.88 o
  16   8  18         12.02         13.11         2.96 o
 -15   9  18          6.26          7.18         1.12 o
 -14   9  18         42.01         37.57         2.02 o
 -13   9  18          9.23          7.41         1.21 o
 -12   9  18         14.58         16.49         1.52 o
 -11   9  18          6.95          8.84         1.15 o
 -10   9  18         45.88         42.69         1.84 o
  -9   9  18         98.25        101.73         2.62 o
  -8   9  18         57.86         56.82         2.11 o
  -7   9  18          3.15          5.88         1.16 o
  -6   9  18         68.65         66.83         2.21 o
  -5   9  18         43.36         44.45         1.98 o
  -4   9  18         12.35         12.24         1.32 o
  -3   9  18        156.38        151.79         3.37 o
  -2   9  18         24.91         24.36         1.60 o
  -1   9  18         14.62         14.71         1.56 o
   0   9  18        536.78        549.94         6.44 o
   1   9  18         14.95         15.00         1.62 o
   2   9  18         24.60         21.13         1.88 o
   3   9  18        153.91        141.96         3.75 o
   4   9  18         12.69         13.50         1.61 o
   5   9  18         43.93         44.24         2.04 o
   6   9  18         73.03         72.40         2.58 o
   7   9  18          2.99          4.75         1.53 o
   8   9  18         55.79         50.56         2.49 o
   9   9  18         95.33         97.21         3.92 o
  10   9  18         47.42         44.98         2.16 o
  11   9  18          6.96          8.80         1.24 o
  12   9  18         13.58         18.50         2.23 o
  13   9  18          9.62          9.91         1.12 o
  14   9  18         43.04         36.80         2.07 o
  15   9  18          6.19          6.42         1.26 o
 -15  10  18         12.37         12.59         2.17 o
 -14  10  18         32.49         36.22         1.89 o
 -13  10  18          3.70          4.34         1.12 o
 -12  10  18         64.71         64.54         2.28 o
 -11  10  18         84.61         79.69         2.30 o
 -10  10  18         49.29         50.45         1.80 o
  -9  10  18         75.63         77.36         2.27 o
  -8  10  18        127.54        127.11         3.01 o
  -7  10  18          5.53          7.76         1.10 o
  -6  10  18         13.24         13.15         1.27 o
  -5  10  18         38.84         38.29         1.63 o
  -4  10  18         29.98         33.91         1.75 o
  -3  10  18         70.99         72.89         2.13 o
  -2  10  18         56.55         55.60         2.15 o
  -1  10  18          3.93          0.64         1.19 o
   0  10  18         72.94         77.53         2.61 o
   1  10  18          3.72          3.29         1.46 o
   2  10  18         59.18         58.01         2.54 o
   3  10  18         73.36         73.18         2.65 o
   4  10  18         30.41         35.84         2.17 o
   5  10  18         38.83         37.50         2.34 o
   6  10  18         14.18         14.18         1.54 o
   7  10  18          5.30          6.30         1.28 o
   8  10  18        128.98        127.82         3.92 o
   9  10  18         76.01         75.25         3.06 o
  10  10  18         49.65         49.71         2.33 o
  11  10  18         82.52         76.37         2.32 o
  12  10  18         66.62         67.76         2.41 o
  13  10  18          4.05          4.12         1.03 o
  14  10  18         31.62         31.16         1.85 o
 -14  11  18         34.74         37.72         2.02 o
 -13  11  18          7.40          7.73         1.03 o
 -12  11  18         10.12          9.65         1.15 o
 -11  11  18         50.34         48.98         1.83 o
 -10  11  18          3.45          5.07         0.99 o
  -9  11  18         26.35         25.86         1.39 o
  -8  11  18         25.98         27.11         1.48 o
  -7  11  18        105.33        102.32         2.35 o
  -6  11  18         31.65         29.81         1.49 o
  -5  11  18         10.04         11.64         1.31 o
  -4  11  18        251.42        253.34         3.61 o
  -3  11  18         17.41         13.48         1.34 o
  -2  11  18         10.23          6.52         1.17 o
  -1  11  18        125.77        116.62         2.93 o
   0  11  18         31.50         28.54         1.96 o
   1  11  18        128.16        125.85         3.72 o
   2  11  18         11.55          7.88         1.49 o
   3  11  18         18.20         19.97         1.97 o
   4  11  18        246.87        244.62         4.91 o
   5  11  18         10.53         12.12         1.40 o
   6  11  18         32.16         32.76         1.96 o
   7  11  18        105.99        108.14         3.30 o
   8  11  18         26.91         29.16         2.74 o
   9  11  18         25.85         24.76         1.98 o
  10  11  18          4.31          7.18         1.50 o
  11  11  18         48.36         48.61         1.98 o
  12  11  18         10.55         10.00         1.23 o
  13  11  18          7.80          8.73         1.13 o
  14  11  18         35.27         34.70         3.05 o
 -13  12  18          8.23         10.86         2.07 o
 -12  12  18          4.19          4.06         0.77 o
 -11  12  18          0.97          1.33         0.81 o
 -10  12  18         11.37         11.42         1.03 o
  -9  12  18         27.65         25.47         1.30 o
  -8  12  18         40.74         41.13         1.72 o
  -7  12  18         51.56         53.40         1.79 o
  -6  12  18        103.27         97.09         2.33 o
  -5  12  18         17.60         17.06         1.22 o
  -4  12  18        153.66        156.82         3.09 o
  -3  12  18         46.01         43.39         1.94 o
  -2  12  18         47.15         45.94         2.13 o
  -1  12  18        174.34        172.45         3.60 o
   0  12  18          0.63         -0.82         1.35 o
   1  12  18        170.87        169.05         4.02 o
   2  12  18         47.91         50.01         2.45 o
   3  12  18         46.32         48.54         2.24 o
   4  12  18        161.03        169.52         3.52 o
   5  12  18         18.90         22.94         1.73 o
   6  12  18        102.16        103.20         2.99 o
   7  12  18         49.60         53.95         2.23 o
   8  12  18         42.29         44.99         2.91 o
   9  12  18         26.85         25.59         1.90 o
  10  12  18         11.55         13.59         1.58 o
  11  12  18          0.91          2.09         0.95 o
  12  12  18          4.48          5.04         1.29 o
  13  12  18          8.38         10.73         1.52 o
 -12  13  18         74.77         73.95         4.97 o
 -11  13  18          3.52          4.69         0.83 o
 -10  13  18          2.40          2.32         0.85 o
  -9  13  18          2.11          3.01         0.97 o
  -8  13  18         13.18         12.32         1.14 o
  -7  13  18         60.20         60.54         1.87 o
  -6  13  18         25.90         23.41         1.43 o
  -5  13  18          3.28          1.89         1.09 o
  -4  13  18         19.63         17.87         1.38 o
  -3  13  18         18.81         19.26         1.53 o
  -2  13  18         95.59         88.49         2.63 o
  -1  13  18         53.48         51.94         2.14 o
   0  13  18          2.05          1.78         1.28 o
   1  13  18         56.03         58.45         2.24 o
   2  13  18         96.27         90.57         2.81 o
   3  13  18         19.91         19.85         1.55 o
   4  13  18         18.90         21.76         1.53 o
   5  13  18          3.30          4.80         1.17 o
   6  13  18         26.11         25.81         1.47 o
   7  13  18         62.65         61.04         2.11 o
   8  13  18         13.06         10.92         1.39 o
   9  13  18          1.77          1.92         1.22 o
  10  13  18          1.90          3.46         1.18 o
  11  13  18          4.01          4.81         0.95 o
  12  13  18         74.14         74.42         2.61 o
 -11  14  18         16.96         19.62         2.86 o
 -10  14  18         51.40         51.13         1.84 o
  -9  14  18         56.74         53.29         1.94 o
  -8  14  18         39.19         37.16         1.55 o
  -7  14  18          9.31         10.51         1.12 o
  -6  14  18         17.28         17.11         1.23 o
  -5  14  18         47.57         43.60         1.72 o
  -4  14  18         12.10         10.14         1.18 o
  -3  14  18         10.56         10.01         1.28 o
  -2  14  18         24.63         22.04         1.51 o
  -1  14  18         36.84         38.85         1.82 o
   0  14  18         16.42         20.69         1.42 o
   1  14  18         37.78         38.00         1.69 o
   2  14  18         25.25         24.01         1.58 o
   3  14  18         10.68         13.68         1.26 o
   4  14  18         11.48         10.26         1.37 o
   5  14  18         45.67         44.22         2.05 o
   6  14  18         17.44         17.63         1.18 o
   7  14  18          8.31          9.61         1.11 o
   8  14  18         37.70         35.58         1.57 o
   9  14  18         54.88         55.51         1.93 o
  10  14  18         50.50         50.15         1.82 o
  11  14  18         15.86         14.57         1.39 o
  -9  15  18         11.89         12.72         1.20 o
  -8  15  18         80.98         80.20         2.41 o
  -7  15  18          6.56          9.44         1.13 o
  -6  15  18          0.91          1.97         0.89 o
  -5  15  18         33.47         32.07         1.46 o
  -4  15  18         42.03         41.80         1.63 o
  -3  15  18         27.05         28.47         1.52 o
  -2  15  18         55.57         57.45         2.11 o
  -1  15  18         10.83         10.54         1.46 o
   0  15  18          6.30          4.95         1.05 o
   1  15  18         11.16         12.32         1.15 o
   2  15  18         54.86         55.99         1.97 o
   3  15  18         28.55         32.15         1.66 o
   4  15  18         40.13         42.14         2.19 o
   5  15  18         32.14         32.01         1.48 o
   6  15  18          0.82          0.77         0.78 o
   7  15  18          6.65          6.67         0.88 o
   8  15  18         78.09         77.81         2.12 o
   9  15  18         12.91         15.33         1.43 o
  -8  16  18         20.92         23.96         2.10 o
  -7  16  18          7.39          7.60         1.04 o
  -6  16  18          9.34          7.97         0.94 o
  -5  16  18         30.23         30.24         1.35 o
  -4  16  18         29.20         25.09         1.33 o
  -3  16  18         19.47         14.68         1.21 o
  -2  16  18         27.55         28.70         1.55 o
  -1  16  18          8.25          9.24         1.14 o
   0  16  18         42.89         48.51         1.86 o
   1  16  18          8.73          8.28         1.10 o
   2  16  18         27.41         26.39         1.57 o
   3  16  18         19.63         19.05         2.06 o
   4  16  18         28.67         28.28         1.44 o
   5  16  18         30.16         34.73         1.48 o
   6  16  18          8.41          7.09         0.83 o
   7  16  18          7.32          7.29         1.34 o
   8  16  18         18.93         21.86         3.46 o
  -6  17  18          3.52          4.78         1.71 o
  -5  17  18         32.15         32.46         2.03 o
  -4  17  18          3.74          3.24         0.88 o
  -3  17  18          5.04          7.02         0.93 o
  -2  17  18          0.41          0.41         0.88 o
  -1  17  18          5.79          7.48         0.99 o
   0  17  18        120.23        116.42         3.10 o
   1  17  18          6.05          6.29         1.25 o
   2  17  18          0.29          1.65         0.95 o
   3  17  18          4.35          3.86         1.11 o
   4  17  18          4.09          2.29         0.90 o
   5  17  18         31.60         32.41         3.58 o
  -1  18  18          2.32          3.60         3.35 o
   0  18  18          0.42          0.54         1.05 o
   1  18  18          2.67          4.96         1.32 o
   1   0  19         83.38         89.89         2.50 o
   2   0  19         31.99         27.91         1.51 o
   3   0  19          6.62          6.43         1.27 o
   4   0  19         31.18         32.07         1.73 o
   5   0  19        104.20         98.92         2.92 o
   6   0  19        219.01        218.06         4.15 o
   7   0  19         61.29         56.03         2.31 o
   8   0  19         66.76         72.34         2.59 o
   9   0  19         45.58         41.78         2.10 o
  10   0  19         29.21         26.23         1.87 o
  11   0  19         76.79         79.81         2.75 o
  12   0  19         12.02         10.31         1.46 o
  13   0  19          1.85          3.43         1.20 o
  14   0  19         76.96         68.79         2.07 o
  15   0  19         55.18         51.26         1.83 o
  16   0  19         38.42         42.23         1.88 o
  17   0  19          7.73          9.84         2.18 o
 -16   1  19          2.82          4.30         0.93 o
 -15   1  19         14.30         13.74         1.18 o
 -14   1  19         34.90         35.94         1.64 o
 -13   1  19          1.65          2.58         1.02 o
 -12   1  19         28.60         31.20         1.76 o
 -11   1  19         89.17         93.22         2.59 o
 -10   1  19         73.74         79.39         2.48 o
  -9   1  19         48.74         52.86         2.26 o
  -8   1  19         28.34         29.70         1.99 o
  -7   1  19         64.71         68.09         2.51 o
  -6   1  19         19.18         18.10         2.03 o
  -5   1  19         18.62         16.92         1.80 o
  -4   1  19         20.52         24.67         1.57 o
  -3   1  19         78.05         79.29         2.34 o
  -2   1  19        186.27        173.44         3.41 o
  -1   1  19         98.18         91.72         2.51 o
   0   1  19          0.76          0.48         1.14 o
   1   1  19         99.51         93.51         2.66 o
   2   1  19        187.75        176.01         3.24 o
   3   1  19         76.28         76.32         2.51 o
   4   1  19         19.75         22.54         1.61 o
   5   1  19         19.49         17.69         1.44 o
   6   1  19         18.96         18.76         1.59 o
   7   1  19         63.96         65.76         2.32 o
   8   1  19         26.94         27.04         1.65 o
   9   1  19         48.65         48.00         2.06 o
  10   1  19         73.46         73.57         2.50 o
  11   1  19         87.52         91.42         2.67 o
  12   1  19         28.49         30.88         1.96 o
  13   1  19          1.64          1.63         1.17 o
  14   1  19         34.69         36.18         1.88 o
  15   1  19         13.95         15.46         1.42 o
  16   1  19          3.06          4.51         1.03 o
 -16   2  19          3.30          4.21         0.95 o
 -15   2  19          7.48          7.83         1.08 o
 -14   2  19          0.30          0.05         0.91 o
 -13   2  19         48.35         45.93         1.78 o
 -12   2  19         24.50         27.11         1.56 o
 -11   2  19         30.30         35.14         1.78 o
 -10   2  19         91.95         90.92         2.48 o
  -9   2  19         68.94         74.89         2.44 o
  -8   2  19        167.57        169.37         3.50 o
  -7   2  19         31.51         31.57         1.92 o
  -6   2  19         41.97         40.18         1.97 o
  -5   2  19         19.82         25.00         1.73 o
  -4   2  19         31.06         27.55         1.76 o
  -3   2  19         81.31         83.25         2.59 o
  -2   2  19        190.27        197.55         3.77 o
  -1   2  19        152.57        146.43         3.10 o
   0   2  19          0.06          2.16         1.25 o
   1   2  19        151.45        143.97         3.22 o
   2   2  19        191.76        199.95         3.31 o
   3   2  19         83.65         87.47         2.42 o
   4   2  19         29.36         25.35         1.64 o
   5   2  19         18.13         22.12         1.72 o
   6   2  19         40.48         42.66         2.11 o
   7   2  19         28.77         28.69         1.72 o
   8   2  19        162.55        162.56         3.20 o
   9   2  19         70.41         72.64         2.34 o
  10   2  19         90.78         91.56         2.91 o
  11   2  19         31.67         30.44         1.77 o
  12   2  19         23.41         27.64         1.64 o
  13   2  19         50.01         47.04         2.50 o
  14   2  19          0.24         -1.01         1.32 o
  15   2  19          7.52          6.84         1.17 o
  16   2  19          3.52          3.52         1.10 o
 -16   3  19         36.42         30.84         1.46 o
 -15   3  19         59.40         58.23         1.91 o
 -14   3  19         49.73         49.00         1.71 o
 -13   3  19         47.37         40.83         1.68 o
 -12   3  19         31.30         32.93         1.62 o
 -11   3  19          6.25          8.03         1.26 o
 -10   3  19         35.14         35.72         1.80 o
  -9   3  19         24.66         22.09         1.56 o
  -8   3  19         13.83         13.02         1.42 o
  -7   3  19         29.94         27.17         1.89 o
  -6   3  19         96.71         88.83         2.68 o
  -5   3  19        162.44        167.37         3.52 o
  -4   3  19        143.52        139.61         3.24 o
  -3   3  19         26.86         28.28         2.08 o
  -2   3  19         64.46         61.54         2.40 o
  -1   3  19         81.41         84.94         2.58 o
   0   3  19        142.34        142.74         3.38 o
   1   3  19         79.91         83.93         2.92 o
   2   3  19         66.05         59.71         2.25 o
   3   3  19         25.35         22.38         1.46 o
   4   3  19        141.71        141.11         3.07 o
   5   3  19        165.67        169.81         3.84 o
   6   3  19         99.54         92.17         3.36 o
   7   3  19         30.83         34.18         2.19 o
   8   3  19         12.04         12.01         1.68 o
   9   3  19         23.95         20.53         1.65 o
  10   3  19         34.15         35.76         1.74 o
  11   3  19          6.57          5.45         1.29 o
  12   3  19         32.37         36.15         2.00 o
  13   3  19         46.99         47.19         2.09 o
  14   3  19         49.07         47.32         2.60 o
  15   3  19         61.40         64.87         2.48 o
  16   3  19         36.59         32.30         1.95 o
 -16   4  19          1.58          2.18         1.04 o
 -15   4  19         30.35         24.55         1.28 o
 -14   4  19          9.19          6.80         1.01 o
 -13   4  19         54.92         55.99         1.78 o
 -12   4  19        121.45        124.37         2.61 o
 -11   4  19         36.19         34.51         1.62 o
 -10   4  19         52.51         53.06         2.02 o
  -9   4  19        124.76        125.58         3.12 o
  -8   4  19         24.10         24.47         1.74 o
  -7   4  19          2.62          2.59         1.38 o
  -6   4  19        131.93        114.25         3.11 o
  -5   4  19          5.16          3.63         1.34 o
  -4   4  19         64.43         60.95         2.27 o
  -3   4  19         77.69         78.66         2.65 o
  -2   4  19          7.02          6.93         1.36 o
  -1   4  19         16.50         18.23         1.56 o
   0   4  19          0.78          0.43         1.24 o
   1   4  19         16.38         15.37         1.40 o
   2   4  19          9.22          8.17         1.37 o
   3   4  19         79.21         77.17         2.55 o
   4   4  19         64.48         64.26         2.39 o
   5   4  19          4.99          3.63         1.51 o
   6   4  19        132.23        118.64         3.49 o
   7   4  19          2.55          2.90         1.43 o
   8   4  19         23.49         24.75         1.63 o
   9   4  19        123.56        121.81         3.01 o
  10   4  19         52.30         56.01         2.07 o
  11   4  19         36.64         32.24         1.72 o
  12   4  19        120.11        130.60         3.08 o
  13   4  19         53.41         56.53         2.20 o
  14   4  19          8.31          8.30         1.30 o
  15   4  19         30.00         26.81         1.91 o
  16   4  19          1.31          1.98         1.26 o
 -16   5  19          0.21          1.48         1.55 o
 -15   5  19          5.08          5.86         0.88 o
 -14   5  19         44.63         41.63         1.67 o
 -13   5  19         39.45         36.18         1.78 o
 -12   5  19         75.09         74.86         2.09 o
 -11   5  19         17.16         15.00         1.27 o
 -10   5  19         48.33         46.37         1.86 o
  -9   5  19        168.32        162.45         3.17 o
  -8   5  19         71.86         65.21         2.43 o
  -7   5  19         85.57         92.59         2.92 o
  -6   5  19         38.79         40.37         2.05 o
  -5   5  19          0.62          3.07         1.29 o
  -4   5  19         11.43          8.01         1.40 o
  -3   5  19         18.27         15.43         1.52 o
  -2   5  19         18.47         17.20         1.55 o
  -1   5  19        137.50        144.56         3.67 o
   0   5  19        251.66        261.72         4.74 o
   1   5  19        135.59        136.42         3.31 o
   2   5  19         21.48         22.03         1.68 o
   3   5  19         18.42         21.27         1.81 o
   4   5  19         12.03          8.84         1.45 o
   5   5  19          0.34          2.69         1.46 o
   6   5  19         37.29         38.93         2.41 o
   7   5  19         85.40         92.60         2.91 o
   8   5  19         74.27         73.56         2.47 o
   9   5  19        171.51        170.57         3.32 o
  10   5  19         46.23         46.99         1.91 o
  11   5  19         17.30         21.61         1.62 o
  12   5  19         74.69         75.74         2.26 o
  13   5  19         39.75         40.02         1.82 o
  14   5  19         45.39         42.06         1.99 o
  15   5  19          4.68          4.15         1.20 o
  16   5  19          0.36          4.33         2.33 o
 -15   6  19          4.52          5.03         0.94 o
 -14   6  19         10.70          9.05         1.08 o
 -13   6  19         53.56         51.65         1.87 o
 -12   6  19         23.99         23.16         1.34 o
 -11   6  19         35.82         32.59         1.62 o
 -10   6  19         23.84         26.78         1.66 o
  -9   6  19         20.52         19.65         1.59 o
  -8   6  19         31.32         31.23         1.91 o
  -7   6  19         45.03         47.88         2.39 o
  -6   6  19         22.88         23.99         1.71 o
  -5   6  19        165.41        164.40         3.78 o
  -4   6  19        152.19        147.17         3.46 o
  -3   6  19        126.80        123.69         3.19 o
  -2   6  19         17.83         14.82         1.49 o
  -1   6  19         15.98         13.74         1.65 o
   0   6  19        189.02        185.54         3.63 o
   1   6  19         13.78         14.51         1.53 o
   2   6  19         18.40         18.95         1.80 o
   3   6  19        125.87        125.82         4.26 o
   4   6  19        153.07        147.44         3.19 o
   5   6  19        169.92        162.54         3.91 o
   6   6  19         22.63         19.99         1.76 o
   7   6  19         45.61         45.61         2.18 o
   8   6  19         29.00         30.14         1.77 o
   9   6  19         21.37         22.06         1.82 o
  10   6  19         24.56         27.26         1.53 o
  11   6  19         36.50         35.97         1.64 o
  12   6  19         23.10         25.77         1.41 o
  13   6  19         50.71         49.93         1.78 o
  14   6  19         10.68          7.65         1.08 o
  15   6  19          4.72          7.08         1.13 o
 -15   7  19         13.95         16.98         1.40 o
 -14   7  19         17.02         19.15         1.49 o
 -13   7  19         29.28         32.50         2.01 o
 -12   7  19         67.89         67.89         2.02 o
 -11   7  19         28.01         27.14         1.51 o
 -10   7  19          4.69          3.85         1.10 o
  -9   7  19          1.49          2.25         1.15 o
  -8   7  19         81.01         80.26         2.47 o
  -7   7  19         66.04         66.03         2.22 o
  -6   7  19         43.22         45.60         1.96 o
  -5   7  19         12.59         10.44         1.37 o
  -4   7  19         41.60         46.18         2.17 o
  -3   7  19         84.30         83.38         2.58 o
  -2   7  19         25.35         20.27         1.68 o
  -1   7  19         48.64         46.33         2.06 o
   0   7  19         82.05         79.14         2.49 o
   1   7  19         46.43         43.79         2.09 o
   2   7  19         26.72         22.94         1.79 o
   3   7  19         87.41         88.08         3.10 o
   4   7  19         45.47         47.26         1.99 o
   5   7  19         12.71         14.87         1.51 o
   6   7  19         42.51         44.15         2.25 o
   7   7  19         64.50         61.65         2.26 o
   8   7  19         78.28         80.13         2.79 o
   9   7  19          1.83          1.62         1.26 o
  10   7  19          5.18          4.59         1.13 o
  11   7  19         27.22         26.70         1.44 o
  12   7  19         67.78         67.01         1.94 o
  13   7  19         29.93         29.77         1.50 o
  14   7  19         16.42         15.35         1.48 o
  15   7  19         13.77         12.98         5.51 o
 -14   8  19         16.48         17.79         2.01 o
 -13   8  19         14.15         11.60         1.24 o
 -12   8  19          9.50         10.23         1.29 o
 -11   8  19         42.69         43.82         1.82 o
 -10   8  19         38.42         38.17         1.82 o
  -9   8  19         91.02         95.91         2.54 o
  -8   8  19          3.39          4.76         1.19 o
  -7   8  19          5.63          8.15         1.22 o
  -6   8  19         49.30         52.41         2.06 o
  -5   8  19         41.24         44.14         2.18 o
  -4   8  19         15.24          9.76         1.34 o
  -3   8  19        175.95        167.84         3.66 o
  -2   8  19         45.40         44.72         2.18 o
  -1   8  19         71.84         71.79         2.54 o
   0   8  19        287.20        288.30         4.96 o
   1   8  19         76.07         71.28         2.79 o
   2   8  19         47.28         50.56         2.48 o
   3   8  19        173.55        174.20         4.08 o
   4   8  19         14.67         11.41         1.72 o
   5   8  19         41.54         37.87         2.22 o
   6   8  19         49.97         50.34         2.19 o
   7   8  19          4.93          4.05         1.43 o
   8   8  19          3.73          8.56         1.55 o
   9   8  19         90.55         93.65         2.90 o
  10   8  19         39.69         40.66         1.90 o
  11   8  19         41.00         43.69         2.04 o
  12   8  19         10.18         10.95         1.15 o
  13   8  19         13.99         11.66         1.14 o
  14   8  19         16.29         14.11         1.27 o
 -14   9  19          5.69          6.28         1.09 o
 -13   9  19          0.94          0.56         0.99 o
 -12   9  19         20.04         18.58         1.41 o
 -11   9  19         19.96         22.41         1.39 o
 -10   9  19         31.31         31.80         1.54 o
  -9   9  19          0.42          0.95         0.98 o
  -8   9  19         13.18         14.70         1.24 o
  -7   9  19         19.49         17.27         1.49 o
  -6   9  19        158.55        155.99         3.07 o
  -5   9  19         23.97         25.49         1.54 o
  -4   9  19         56.86         57.67         2.31 o
  -3   9  19        270.40        267.72         4.28 o
  -2   9  19         24.14         22.08         1.75 o
  -1   9  19         27.72         26.39         1.74 o
   0   9  19        113.83        124.98         3.94 o
   1   9  19         28.63         28.44         1.92 o
   2   9  19         22.85         22.61         1.85 o
   3   9  19        268.19        272.42         4.67 o
   4   9  19         56.31         51.94         2.69 o
   5   9  19         24.39         22.91         1.91 o
   6   9  19        160.37        159.75         3.73 o
   7   9  19         20.41         16.76         1.76 o
   8   9  19         12.88         15.96         1.63 o
   9   9  19          0.49          1.77         1.27 o
  10   9  19         30.78         29.41         1.61 o
  11   9  19         21.71         22.63         1.44 o
  12   9  19         19.91         18.44         1.32 o
  13   9  19          1.15          0.03         0.89 o
  14   9  19          5.90          6.54         1.48 o
 -13  10  19         14.47         17.42         1.32 o
 -12  10  19          9.75          8.33         1.07 o
 -11  10  19          2.39          2.14         0.86 o
 -10  10  19          8.11          8.26         1.01 o
  -9  10  19          9.26         11.13         1.07 o
  -8  10  19         31.10         28.08         1.43 o
  -7  10  19        106.96        105.23         2.40 o
  -6  10  19        124.13        129.63         3.01 o
  -5  10  19         27.78         26.00         1.92 o
  -4  10  19          0.41          0.86         1.12 o
  -3  10  19         34.58         32.16         1.78 o
  -2  10  19         54.80         58.56         2.09 o
  -1  10  19         54.39         50.59         2.18 o
   0  10  19        152.08        158.29         3.47 o
   1  10  19         52.05         52.54         2.29 o
   2  10  19         56.11         61.30         2.40 o
   3  10  19         36.18         36.99         2.09 o
   4  10  19          0.51          0.10         1.28 o
   5  10  19         28.81         28.95         1.92 o
   6  10  19        121.33        127.35         3.27 o
   7  10  19        107.43        105.93         3.20 o
   8  10  19         30.15         30.71         2.36 o
   9  10  19          9.13          7.64         1.58 o
  10  10  19          7.75          8.46         1.56 o
  11  10  19          2.62          3.59         1.12 o
  12  10  19         10.17          9.63         1.38 o
  13  10  19         14.97         13.63         1.44 o
 -12  11  19         24.02         21.41         1.27 o
 -11  11  19         56.78         51.63         1.73 o
 -10  11  19         46.25         49.63         1.53 o
  -9  11  19         32.52         34.31         1.38 o
  -8  11  19         25.84         25.00         1.41 o
  -7  11  19         32.34         30.06         1.39 o
  -6  11  19          2.64          2.72         0.94 o
  -5  11  19         95.84         94.39         2.29 o
  -4  11  19         84.19         77.88         2.21 o
  -3  11  19         83.59         81.73         2.70 o
  -2  11  19         34.54         35.69         1.84 o
  -1  11  19         49.72         51.91         2.14 o
   0  11  19          6.91          6.67         1.29 o
   1  11  19         48.07         48.40         2.21 o
   2  11  19         32.64         38.26         2.34 o
   3  11  19         82.62         81.54         2.72 o
   4  11  19         82.31         84.26         2.86 o
   5  11  19         96.05         91.22         2.85 o
   6  11  19          3.13          3.69         1.30 o
   7  11  19         31.55         32.42         2.27 o
   8  11  19         24.43         25.28         2.16 o
   9  11  19         32.13         32.69         1.98 o
  10  11  19         44.75         47.54         2.25 o
  11  11  19         57.60         53.00         2.20 o
  12  11  19         24.07         21.91         1.66 o
 -11  12  19         17.06         15.22         1.17 o
 -10  12  19         20.57         17.62         1.16 o
  -9  12  19         31.23         25.19         1.24 o
  -8  12  19         37.99         35.67         1.50 o
  -7  12  19         63.34         65.82         1.89 o
  -6  12  19         16.62         14.70         1.16 o
  -5  12  19         18.59         18.76         1.38 o
  -4  12  19          1.68         -0.01         1.03 o
  -3  12  19         39.09         38.50         1.75 o
  -2  12  19         22.09         23.23         1.63 o
  -1  12  19          8.53         12.90         1.48 o
   0  12  19         14.91         13.01         1.55 o
   1  12  19          8.91         13.70         1.62 o
   2  12  19         23.11         26.02         1.74 o
   3  12  19         36.24         39.10         2.24 o
   4  12  19          1.64          4.06         1.32 o
   5  12  19         18.97         18.43         1.56 o
   6  12  19         16.25         13.89         1.37 o
   7  12  19         64.19         65.83         2.42 o
   8  12  19         37.41         31.91         2.57 o
   9  12  19         31.01         29.46         2.05 o
  10  12  19         19.37         22.68         1.62 o
  11  12  19         17.02         16.93         1.54 o
  12  12  19         14.28         14.87         1.81 o
 -10  13  19         14.83         16.07         1.39 o
  -9  13  19         52.72         52.92         1.61 o
  -8  13  19         27.63         28.75         1.31 o
  -7  13  19          1.31          1.94         0.84 o
  -6  13  19          7.15          8.15         1.07 o
  -5  13  19         14.11         15.19         1.33 o
  -4  13  19         19.93         22.03         1.43 o
  -3  13  19         21.36         22.63         1.72 o
  -2  13  19         14.01         15.87         1.45 o
  -1  13  19         24.45         21.46         1.72 o
   0  13  19         58.60         60.60         2.14 o
   1  13  19         24.92         22.87         1.92 o
   2  13  19         12.83         16.52         1.39 o
   3  13  19         22.90         24.58         1.54 o
   4  13  19         20.08         20.96         1.44 o
   5  13  19         14.65         14.86         1.28 o
   6  13  19          6.45          6.53         1.11 o
   7  13  19          1.50         -0.99         0.99 o
   8  13  19         26.87         27.95         1.79 o
   9  13  19         52.93         54.27         2.19 o
  10  13  19         15.47         15.97         1.72 o
  -9  14  19          1.18         -0.81         1.20 o
  -8  14  19          1.22          1.94         0.90 o
  -7  14  19         10.40         12.61         1.11 o
  -6  14  19         57.05         59.33         2.58 o
  -5  14  19         54.66         53.65         1.82 o
  -4  14  19         34.57         32.95         1.55 o
  -3  14  19         17.58         19.65         1.56 o
  -2  14  19         19.92         15.46         1.33 o
  -1  14  19         40.78         35.28         1.56 o
   0  14  19         25.27         25.64         1.39 o
   1  14  19         40.24         35.44         1.68 o
   2  14  19         18.56         16.17         1.32 o
   3  14  19         17.21         22.28         1.50 o
   4  14  19         35.43         35.24         1.78 o
   5  14  19         52.75         50.70         1.82 o
   6  14  19         58.28         60.64         1.91 o
   7  14  19          9.68         10.02         1.63 o
   8  14  19          1.13          1.90         0.94 o
   9  14  19          1.69          3.33         1.26 o
  -7  15  19          7.72         10.08         1.48 o
  -6  15  19          6.07          7.78         1.24 o
  -5  15  19         19.10         19.43         1.63 o
  -4  15  19         36.89         33.54         1.59 o
  -3  15  19         33.77         30.73         1.51 o
  -2  15  19         30.03         29.42         1.52 o
  -1  15  19         47.27         45.31         1.69 o
   0  15  19          0.75          1.85         1.03 o
   1  15  19         47.16         46.78         1.72 o
   2  15  19         29.47         26.39         1.58 o
   3  15  19         32.86         30.57         1.63 o
   4  15  19         37.76         35.54         1.66 o
   5  15  19         19.36         18.88         1.24 o
   6  15  19          5.80          8.03         1.10 o
   7  15  19          7.10          8.81         1.42 o
  -5  16  19          1.68          2.99         1.54 o
  -4  16  19          0.54          0.93         0.85 o
  -3  16  19         15.18         14.90         1.08 o
  -2  16  19         24.29         27.40         1.35 o
  -1  16  19          6.38          9.03         1.00 o
   0  16  19          0.95          0.44         1.02 o
   1  16  19          6.39         10.59         1.31 o
   2  16  19         23.85         26.42         1.55 o
   3  16  19         14.76         12.49         1.27 o
   4  16  19          0.82          1.58         0.90 o
   5  16  19          1.17          3.24         2.15 o
   0   0  20        137.22        130.99         5.12 o
   1   0  20         16.18         14.68         1.32 o
   2   0  20         40.99         40.82         1.97 o
   3   0  20         31.02         31.04         1.96 o
   4   0  20         33.34         37.88         2.08 o
   5   0  20        235.56        234.55         3.93 o
   6   0  20         84.78         81.85         2.70 o
   7   0  20         35.67         30.87         1.96 o
   8   0  20         14.26         15.22         1.48 o
   9   0  20         32.02         34.17         1.77 o
  10   0  20         59.64         64.26         2.28 o
  11   0  20         83.13         84.48         2.46 o
  12   0  20         44.55         44.08         1.95 o
  13   0  20         10.46          9.76         1.17 o
  14   0  20         53.28         52.08         2.07 o
  15   0  20         13.15         11.65         1.43 o
 -15   1  20          9.83         10.41         1.43 o
 -14   1  20         15.78         17.01         1.16 o
 -13   1  20         33.79         33.02         1.85 o
 -12   1  20         56.16         61.07         2.19 o
 -11   1  20         16.29         21.09         1.50 o
 -10   1  20          5.31          5.08         1.18 o
  -9   1  20         12.62         10.75         1.27 o
  -8   1  20        247.71        250.34         3.91 o
  -7   1  20         12.56         16.05         1.65 o
  -6   1  20         13.33         14.75         1.43 o
  -5   1  20        105.30        101.09         3.01 o
  -4   1  20         40.99         46.33         2.00 o
  -3   1  20         92.50         89.46         2.99 o
  -2   1  20         87.03         85.31         2.63 o
  -1   1  20          5.62          4.90         1.15 o
   0   1  20         70.22         67.95         2.22 o
   1   1  20          5.12          5.92         1.21 o
   2   1  20         83.04         83.57         2.36 o
   3   1  20         90.98         89.23         2.83 o
   4   1  20         42.06         43.95         2.56 o
   5   1  20        106.69        105.25         3.14 o
   6   1  20         12.74         15.97         1.83 o
   7   1  20         12.54         14.50         1.66 o
   8   1  20        247.44        255.96         4.80 o
   9   1  20         13.43         12.30         1.48 o
  10   1  20          6.15          8.25         1.35 o
  11   1  20         17.19         20.93         1.61 o
  12   1  20         56.47         62.20         2.51 o
  13   1  20         35.20         32.37         1.84 o
  14   1  20         14.65         18.21         1.61 o
  15   1  20         10.87         10.64         1.41 o
 -15   2  20          4.53          3.67         0.93 o
 -14   2  20         66.51         66.68         1.88 o
 -13   2  20         15.46         16.33         1.21 o
 -12   2  20         15.10         16.26         1.31 o
 -11   2  20         12.97         12.14         1.22 o
 -10   2  20         52.80         59.13         2.12 o
  -9   2  20         84.41         89.96         2.49 o
  -8   2  20         80.64         73.24         2.27 o
  -7   2  20         89.22         87.81         2.61 o
  -6   2  20         15.31         18.15         1.52 o
  -5   2  20         95.19         94.88         2.64 o
  -4   2  20         79.04         77.42         2.41 o
  -3   2  20          4.51          6.89         1.54 o
  -2   2  20        104.37        100.38         2.94 o
  -1   2  20         29.26         24.56         1.61 o
   0   2  20          0.10          2.13         1.16 o
   1   2  20         29.45         26.37         1.48 o
   2   2  20        100.28         99.54         2.76 o
   3   2  20          3.89          3.03         1.34 o
   4   2  20         75.29         73.83         2.77 o
   5   2  20         93.20         89.17         2.66 o
   6   2  20         15.62         14.33         1.59 o
   7   2  20         87.31         88.76         2.52 o
   8   2  20         83.42         81.75         2.55 o
   9   2  20         85.09         90.32         2.98 o
  10   2  20         50.54         50.04         2.47 o
  11   2  20         12.94         12.37         1.71 o
  12   2  20         15.71         16.10         1.58 o
  13   2  20         14.89         16.94         2.09 o
  14   2  20         67.51         69.16         2.54 o
  15   2  20          4.33          3.83         1.24 o
 -15   3  20         25.22         26.29         1.47 o
 -14   3  20          0.38          0.66         0.78 o
 -13   3  20         19.57         18.82         1.13 o
 -12   3  20         32.67         30.36         1.56 o
 -11   3  20         47.46         45.90         1.89 o
 -10   3  20         80.81         81.80         2.24 o
  -9   3  20         16.76         13.65         1.33 o
  -8   3  20         35.53         37.52         2.14 o
  -7   3  20         20.72         20.00         1.44 o
  -6   3  20         89.94         84.89         2.60 o
  -5   3  20         73.70         64.32         2.27 o
  -4   3  20        112.87        114.38         2.95 o
  -3   3  20         26.01         25.10         1.93 o
  -2   3  20         46.50         45.26         2.04 o
  -1   3  20          7.83          8.33         1.49 o
   0   3  20          0.05         -0.18         1.20 o
   1   3  20          7.35          9.51         1.38 o
   2   3  20         46.62         45.31         2.09 o
   3   3  20         27.63         26.92         1.74 o
   4   3  20        106.78        108.31         2.83 o
   5   3  20         73.33         67.91         2.71 o
   6   3  20         90.70         86.19         3.04 o
   7   3  20         20.23         21.53         1.77 o
   8   3  20         35.65         37.42         2.14 o
   9   3  20         17.14         17.39         1.58 o
  10   3  20         79.62         83.26         2.60 o
  11   3  20         48.66         44.83         1.96 o
  12   3  20         33.26         32.02         2.06 o
  13   3  20         20.71         23.92         2.00 o
  14   3  20          0.40          0.69         1.10 o
  15   3  20         24.87         25.60         2.09 o
 -15   4  20         26.46         25.06         1.88 o
 -14   4  20          7.40          6.64         0.87 o
 -13   4  20          7.07          5.05         0.84 o
 -12   4  20         29.90         26.30         1.32 o
 -11   4  20          3.79          4.46         1.05 o
 -10   4  20         24.16         24.92         1.80 o
  -9   4  20         19.29         20.08         1.40 o
  -8   4  20          0.29          1.57         1.10 o
  -7   4  20         41.32         45.50         1.87 o
  -6   4  20        106.19         97.06         2.69 o
  -5   4  20         16.27         15.89         1.60 o
  -4   4  20         31.44         33.11         2.20 o
  -3   4  20         26.71         31.01         2.05 o
  -2   4  20        161.15        161.51         3.25 o
  -1   4  20        198.51        196.21         3.56 o
   0   4  20         49.67         51.04         2.13 o
   1   4  20        193.15        189.93         4.02 o
   2   4  20        162.89        161.94         3.53 o
   3   4  20         27.58         30.26         1.93 o
   4   4  20         29.73         29.70         1.92 o
   5   4  20         14.44         17.24         1.63 o
   6   4  20        108.33        105.91         3.29 o
   7   4  20         41.64         45.32         2.16 o
   8   4  20          0.21          1.28         1.23 o
   9   4  20         18.21         19.98         1.72 o
  10   4  20         25.03         23.64         1.44 o
  11   4  20          3.67          4.71         1.13 o
  12   4  20         30.03         32.68         1.77 o
  13   4  20          7.37          7.76         1.44 o
  14   4  20          7.54          6.46         1.34 o
  15   4  20         26.03         21.11         2.06 o
 -15   5  20          3.63          6.32         2.55 o
 -14   5  20         21.21         20.66         1.34 o
 -13   5  20         10.01         12.14         1.11 o
 -12   5  20         27.30         26.21         1.28 o
 -11   5  20         41.12         42.88         1.55 o
 -10   5  20         10.72         13.27         1.15 o
  -9   5  20         70.79         63.77         2.02 o
  -8   5  20         15.78         19.00         1.39 o
  -7   5  20         58.94         52.87         2.08 o
  -6   5  20        117.41        107.69         3.07 o
  -5   5  20         11.09          9.71         1.80 o
  -4   5  20        165.10        164.02         4.71 o
  -3   5  20        140.67        154.45         3.52 o
  -2   5  20         97.29         99.93         2.91 o
  -1   5  20         45.15         43.64         2.24 o
   0   5  20         11.03         10.30         1.60 o
   1   5  20         43.21         43.09         2.43 o
   2   5  20         94.23         99.71         3.15 o
   3   5  20        144.07        154.01         4.13 o
   4   5  20        164.61        170.27         4.18 o
   5   5  20         10.25          8.47         1.50 o
   6   5  20        118.43        109.77         3.27 o
   7   5  20         57.05         49.05         1.96 o
   8   5  20         16.09         18.55         1.44 o
   9   5  20         72.31         64.87         2.18 o
  10   5  20         10.16         13.42         1.31 o
  11   5  20         41.50         44.55         1.92 o
  12   5  20         26.39         25.72         1.39 o
  13   5  20         10.33         13.62         1.33 o
  14   5  20         19.03         20.23         1.63 o
 -14   6  20         54.86         55.68         2.41 o
 -13   6  20          7.41          6.90         0.94 o
 -12   6  20         30.75         31.18         1.49 o
 -11   6  20         44.06         46.25         1.71 o
 -10   6  20         22.48         23.45         1.37 o
  -9   6  20         16.99         19.26         1.48 o
  -8   6  20         28.89         29.52         1.75 o
  -7   6  20         17.07         20.80         1.67 o
  -6   6  20         94.18         95.27         3.40 o
  -5   6  20          1.43         -0.96         1.49 o
  -4   6  20         13.98         11.20         1.51 o
  -3   6  20         82.83         86.88         2.73 o
  -2   6  20         11.29          9.23         1.44 o
  -1   6  20         72.90         70.76         2.52 o
   0   6  20        275.43        283.48         5.22 o
   1   6  20         72.73         66.23         2.40 o
   2   6  20          9.87          9.11         1.64 o
   3   6  20         81.92         80.14         2.83 o
   4   6  20         13.12         11.05         1.48 o
   5   6  20          1.64          1.97         1.29 o
   6   6  20         94.99         97.76         2.88 o
   7   6  20         17.00         21.13         1.58 o
   8   6  20         30.18         34.20         1.65 o
   9   6  20         16.58         15.75         1.51 o
  10   6  20         21.25         21.08         1.42 o
  11   6  20         42.84         52.05         1.88 o
  12   6  20         34.16         35.39         1.62 o
  13   6  20          7.66         10.04         1.03 o
  14   6  20         54.86         43.77         3.20 o
 -14   7  20         16.80         19.63         1.55 o
 -13   7  20          2.30          2.94         1.04 o
 -12   7  20         20.38         16.06         1.29 o
 -11   7  20         43.15         40.59         1.51 o
 -10   7  20         35.01         35.66         1.53 o
  -9   7  20         88.60         91.57         2.29 o
  -8   7  20         30.33         30.35         1.67 o
  -7   7  20         28.96         29.84         1.75 o
  -6   7  20         37.11         36.70         2.43 o
  -5   7  20          3.12          5.39         1.37 o
  -4   7  20         13.81         13.12         1.47 o
  -3   7  20         76.47         82.84         2.63 o
  -2   7  20         72.65         68.99         2.23 o
  -1   7  20          7.16          4.15         1.15 o
   0   7  20        217.10        203.66         3.71 o
   1   7  20          9.10          5.82         1.38 o
   2   7  20         73.33         67.36         2.48 o
   3   7  20         78.78         87.60         2.91 o
   4   7  20         13.14         12.46         1.57 o
   5   7  20          3.38          4.52         1.38 o
   6   7  20         38.78         40.10         1.99 o
   7   7  20         29.83         31.30         1.72 o
   8   7  20         31.24         28.71         1.73 o
   9   7  20         90.02         91.62         2.58 o
  10   7  20         35.22         40.37         2.14 o
  11   7  20         44.39         44.34         2.16 o
  12   7  20         20.53         15.65         1.11 o
  13   7  20          2.62          1.72         0.90 o
  14   7  20         16.57         17.15         3.46 o
 -13   8  20         23.58         25.05         1.49 o
 -12   8  20          8.33          9.09         1.07 o
 -11   8  20          1.43          1.32         0.84 o
 -10   8  20         18.80         19.41         1.27 o
  -9   8  20         39.24         35.33         1.94 o
  -8   8  20          5.56          6.48         1.02 o
  -7   8  20         46.09         42.74         2.01 o
  -6   8  20         42.14         40.61         1.92 o
  -5   8  20         53.56         54.17         2.46 o
  -4   8  20         48.19         53.07         2.45 o
  -3   8  20        198.19        202.86         3.88 o
  -2   8  20         17.15         16.02         1.52 o
  -1   8  20         20.07         18.55         1.58 o
   0   8  20         20.59         21.10         2.02 o
   1   8  20         18.03         17.15         1.57 o
   2   8  20         14.73         13.96         1.75 o
   3   8  20        197.83        190.49         4.36 o
   4   8  20         47.14         49.44         2.58 o
   5   8  20         52.28         49.63         2.75 o
   6   8  20         42.95         43.50         3.48 o
   7   8  20         46.71         39.92         2.88 o
   8   8  20          5.78          7.27         1.29 o
   9   8  20         40.58         38.22         1.90 o
  10   8  20         17.98         18.56         1.38 o
  11   8  20          1.68          2.26         0.91 o
  12   8  20          8.64          7.66         0.95 o
  13   8  20         23.45         23.54         1.82 o
 -13   9  20         34.27         39.66         4.70 o
 -12   9  20          9.51          8.69         1.03 o
 -11   9  20          9.75         11.60         0.99 o
 -10   9  20         16.08         14.79         1.10 o
  -9   9  20         49.47         51.89         1.70 o
  -8   9  20         46.69         44.52         1.65 o
  -7   9  20         45.23         45.66         1.70 o
  -6   9  20         67.55         62.92         2.35 o
  -5   9  20         22.10         23.17         1.68 o
  -4   9  20         11.84          9.22         1.34 o
  -3   9  20         34.96         31.91         1.81 o
  -2   9  20         33.72         33.18         1.75 o
  -1   9  20         31.66         31.98         1.91 o
   0   9  20          4.03          7.26         1.29 o
   1   9  20         29.36         33.67         2.64 o
   2   9  20         33.60         30.80         1.82 o
   3   9  20         35.14         31.96         2.08 o
   4   9  20         12.80         11.83         1.41 o
   5   9  20         20.96         23.50         1.91 o
   6   9  20         66.61         68.23         2.86 o
   7   9  20         45.03         48.12         2.46 o
   8   9  20         45.58         41.88         2.11 o
   9   9  20         49.78         52.74         2.36 o
  10   9  20         15.56         15.83         1.33 o
  11   9  20          9.17          9.76         1.06 o
  12   9  20          9.18         11.08         1.16 o
 -12  10  20         27.26         29.90         2.41 o
 -11  10  20          6.40          7.96         0.98 o
 -10  10  20         76.90         72.98         1.72 o
  -9  10  20          0.50          1.08         0.87 o
  -8  10  20          0.62          2.02         0.90 o
  -7  10  20         33.23         32.10         1.53 o
  -6  10  20          2.37          2.59         1.05 o
  -5  10  20          3.18          3.68         1.11 o
  -4  10  20         23.00         24.26         1.66 o
  -3  10  20          5.58          8.22         1.31 o
  -2  10  20         18.25         21.50         1.74 o
  -1  10  20         49.18         58.71         2.20 o
   0  10  20         33.77         32.28         1.77 o
   1  10  20         49.51         57.40         2.16 o
   2  10  20         19.17         20.70         2.26 o
   3  10  20          6.10          5.76         1.34 o
   4  10  20         23.56         21.00         1.61 o
   5  10  20          2.58          0.78         1.26 o
   6  10  20          2.74          2.95         1.21 o
   7  10  20         33.08         29.26         1.96 o
   8  10  20          0.30          0.21         1.19 o
   9  10  20          0.71         -0.06         1.08 o
  10  10  20         78.74         71.95         2.33 o
  11  10  20          6.65          7.99         1.43 o
  12  10  20         27.85         28.80         1.93 o
 -11  11  20          7.75          8.97         2.17 o
 -10  11  20         16.62         17.57         1.17 o
  -9  11  20          1.98          3.05         0.76 o
  -8  11  20         17.66         16.69         1.12 o
  -7  11  20         55.15         53.57         1.75 o
  -6  11  20         31.59         32.55         1.66 o
  -5  11  20         75.93         73.00         2.36 o
  -4  11  20         11.87         10.68         1.50 o
  -3  11  20          0.55          2.27         1.25 o
  -2  11  20         95.11         95.78         2.74 o
  -1  11  20         19.71         20.74         1.58 o
   0  11  20         48.73         49.69         2.02 o
   1  11  20         18.54         21.97         1.60 o
   2  11  20         93.56         95.91         2.94 o
   3  11  20          0.45          1.27         1.10 o
   4  11  20         11.88          8.48         1.23 o
   5  11  20         71.56         64.51         2.31 o
   6  11  20         31.77         28.86         2.13 o
   7  11  20         53.79         56.33         2.66 o
   8  11  20         18.91         18.27         1.59 o
   9  11  20          2.46          1.91         0.99 o
  10  11  20         15.02         17.16         1.50 o
  11  11  20          7.83          9.98         1.56 o
 -10  12  20          4.40          3.70         1.56 o
  -9  12  20         29.61         30.08         1.37 o
  -8  12  20         15.38         14.37         1.10 o
  -7  12  20          5.42          3.79         0.89 o
  -6  12  20          1.36          1.15         0.95 o
  -5  12  20         20.74         18.15         1.35 o
  -4  12  20         19.15         16.77         1.47 o
  -3  12  20        106.62        100.94         2.84 o
  -2  12  20         17.33         20.03         1.45 o
  -1  12  20         48.84         49.05         2.00 o
   0  12  20          8.94          9.81         1.29 o
   1  12  20         50.84         59.92         2.67 o
   2  12  20         17.91         25.82         1.68 o
   3  12  20        103.05        100.91         2.69 o
   4  12  20         18.94         18.20         1.39 o
   5  12  20         20.53         21.49         1.40 o
   6  12  20          1.16          0.97         1.15 o
   7  12  20          4.77          5.33         1.23 o
   8  12  20         15.14         14.99         1.70 o
   9  12  20         29.53         26.62         1.50 o
  10  12  20          4.35          4.90         1.21 o
  -8  13  20         12.66         13.13         1.83 o
  -7  13  20         19.44         19.79         1.38 o
  -6  13  20         53.52         56.05         2.09 o
  -5  13  20          9.78          9.09         1.17 o
  -4  13  20          5.54          4.28         1.03 o
  -3  13  20          8.87          8.83         1.23 o
  -2  13  20          1.45          1.65         1.03 o
  -1  13  20         16.12         18.37         1.74 o
   0  13  20        104.13        102.16         2.47 o
   1  13  20         15.92         16.46         1.29 o
   2  13  20          1.31         -0.10         1.00 o
   3  13  20          7.98          6.71         1.14 o
   4  13  20          5.86          7.35         1.14 o
   5  13  20          9.25          8.80         1.29 o
   6  13  20         51.99         51.48         1.99 o
   7  13  20         18.45         14.85         1.36 o
   8  13  20         13.08         13.75         1.65 o
  -7  14  20          7.57          9.59         2.68 o
  -6  14  20         22.75         25.98         1.74 o
  -5  14  20         11.15         10.14         1.42 o
  -4  14  20         50.76         45.06         1.77 o
  -3  14  20         29.20         30.27         1.50 o
  -2  14  20          6.13          5.81         1.04 o
  -1  14  20         26.29         25.89         1.37 o
   0  14  20          6.94          6.67         0.97 o
   1  14  20         25.83         24.99         1.88 o
   2  14  20          6.26          5.29         1.05 o
   3  14  20         30.92         28.61         1.54 o
   4  14  20         49.79         44.93         1.76 o
   5  14  20         10.83         10.02         1.22 o
   6  14  20         22.25         25.85         2.39 o
   7  14  20          8.12         10.26         3.10 o
  -4  15  20         15.77         14.20         1.56 o
  -3  15  20          3.88          4.90         0.98 o
  -2  15  20         13.00         13.91         1.66 o
  -1  15  20         12.30         15.56         1.21 o
   0  15  20          6.99          9.94         1.09 o
   1  15  20         12.70         15.17         1.36 o
   2  15  20         12.88         13.89         1.33 o
   3  15  20          3.75          4.75         1.31 o
   4  15  20         16.88         12.92         1.73 o
   1   0  21         11.50         11.45         1.19 o
   2   0  21        178.16        172.50         4.03 o
   3   0  21         14.63         13.96         1.56 o
   4   0  21          4.60          3.32         1.35 o
   5   0  21          2.55          3.04         1.41 o
   6   0  21          0.50          0.80         1.24 o
   7   0  21          0.14          2.13         1.15 o
   8   0  21         18.18         21.26         1.52 o
   9   0  21        111.77        112.12         2.66 o
  10   0  21         38.86         39.27         1.85 o
  11   0  21         61.40         58.12         2.30 o
  12   0  21          8.50          4.97         1.08 o
  13   0  21         19.21         20.90         1.44 o
  14   0  21          0.04          3.03         1.05 o
 -14   1  21         65.82         65.55         2.52 o
 -13   1  21          6.89          7.49         0.96 o
 -12   1  21          7.12          3.62         1.02 o
 -11   1  21         14.38         15.72         1.32 o
 -10   1  21          3.47          3.03         1.04 o
  -9   1  21          9.92         12.10         1.17 o
  -8   1  21         60.97         61.80         1.96 o
  -7   1  21          5.17          3.88         1.21 o
  -6   1  21         37.90         37.24         1.96 o
  -5   1  21        178.33        179.17         3.72 o
  -4   1  21         11.18         13.31         1.62 o
  -3   1  21          8.93         11.13         1.60 o
  -2   1  21         80.75         81.27         2.63 o
  -1   1  21        153.36        140.82         3.01 o
   0   1  21          1.20          3.55         1.02 o
   1   1  21        155.08        137.18         2.64 o
   2   1  21         82.66         77.46         2.60 o
   3   1  21          8.86         11.76         1.55 o
   4   1  21         12.64         15.62         1.64 o
   5   1  21        178.31        182.80         3.96 o
   6   1  21         38.66         42.28         2.27 o
   7   1  21          5.77          9.37         1.31 o
   8   1  21         60.48         61.48         2.22 o
   9   1  21          9.66         13.34         1.43 o
  10   1  21          3.70          2.89         1.11 o
  11   1  21         15.09         16.36         1.56 o
  12   1  21          6.47          5.01         1.30 o
  13   1  21          7.49          7.70         1.26 o
  14   1  21         65.83         63.26         2.44 o
 -14   2  21         29.79         27.56         3.89 o
 -13   2  21         13.21         11.11         1.37 o
 -12   2  21         10.22         14.99         1.17 o
 -11   2  21         46.41         44.98         1.76 o
 -10   2  21          0.54          1.10         0.94 o
  -9   2  21          2.87          3.62         0.99 o
  -8   2  21         31.65         35.48         1.64 o
  -7   2  21         14.28         16.95         1.37 o
  -6   2  21         57.66         57.16         2.14 o
  -5   2  21          1.82          0.85         1.35 o
  -4   2  21        241.87        238.27         4.27 o
  -3   2  21         54.40         55.19         2.43 o
  -2   2  21        148.82        146.85         3.37 o
  -1   2  21         85.31         85.71         2.70 o
   0   2  21          8.53          8.88         1.21 o
   1   2  21         83.13         84.89         2.54 o
   2   2  21        147.50        142.90         3.00 o
   3   2  21         55.42         48.56         2.27 o
   4   2  21        239.84        235.31         4.80 o
   5   2  21          1.95          0.58         1.36 o
   6   2  21         55.73         62.62         2.79 o
   7   2  21         13.98         13.31         1.60 o
   8   2  21         32.85         32.80         1.97 o
   9   2  21          2.64          3.65         1.31 o
  10   2  21          0.49          4.09         1.90 o
  11   2  21         45.64         48.45         2.03 o
  12   2  21         10.07         12.21         1.30 o
  13   2  21         13.93         11.04         1.29 o
  14   2  21         28.53         27.92         1.96 o
 -14   3  21          4.34          6.12         4.81 o
 -13   3  21          0.33          0.23         0.76 o
 -12   3  21         34.48         37.99         1.65 o
 -11   3  21         44.16         46.83         1.70 o
 -10   3  21         54.67         51.25         1.82 o
  -9   3  21          3.92          5.05         1.01 o
  -8   3  21         56.29         55.36         1.92 o
  -7   3  21        212.45        206.09         3.61 o
  -6   3  21         11.85         12.27         1.35 o
  -5   3  21         14.20         14.05         1.48 o
  -4   3  21          5.17          2.41         1.30 o
  -3   3  21         24.90         25.57         1.70 o
  -2   3  21         19.82         17.76         1.60 o
  -1   3  21        117.44        122.42         3.11 o
   0   3  21        147.58        152.36         3.09 o
   1   3  21        114.15        118.93         3.02 o
   2   3  21         20.38         17.15         1.48 o
   3   3  21         24.45         21.73         2.00 o
   4   3  21          4.98          4.32         1.49 o
   5   3  21         15.17         12.06         1.81 o
   6   3  21         12.03         12.57         1.89 o
   7   3  21        206.02        205.36         4.17 o
   8   3  21         57.29         55.51         2.29 o
   9   3  21          4.24          6.16         1.38 o
  10   3  21         54.99         47.66         2.12 o
  11   3  21         44.84         48.03         2.11 o
  12   3  21         33.92         34.55         1.79 o
  13   3  21          0.30          1.42         1.37 o
  14   3  21          4.53          4.46         1.24 o
 -13   4  21         13.24         12.05         1.19 o
 -12   4  21         21.41         22.60         1.26 o
 -11   4  21         14.71         16.49         1.11 o
 -10   4  21         34.63         36.44         1.53 o
  -9   4  21         12.68         10.74         1.11 o
  -8   4  21         20.95         20.41         1.33 o
  -7   4  21         64.01         57.07         2.31 o
  -6   4  21          1.22          1.62         1.24 o
  -5   4  21        139.76        136.73         3.38 o
  -4   4  21         11.61         12.19         1.61 o
  -3   4  21         37.63         37.73         2.10 o
  -2   4  21         77.67         81.83         2.60 o
  -1   4  21          3.50          5.06         1.15 o
   0   4  21        133.39        140.17         3.10 o
   1   4  21          3.27          2.09         1.16 o
   2   4  21         80.05         81.92         2.89 o
   3   4  21         39.63         38.59         2.28 o
   4   4  21         10.80         18.24         2.74 o
   5   4  21        144.58        144.16         5.26 o
   6   4  21          1.17          4.47         1.27 o
   7   4  21         64.49         60.59         2.16 o
   8   4  21         21.47         26.19         1.59 o
   9   4  21         12.52         10.44         1.22 o
  10   4  21         36.14         35.59         1.79 o
  11   4  21         15.95         18.92         1.78 o
  12   4  21         22.30         21.27         1.51 o
  13   4  21         14.29         15.63         1.32 o
 -13   5  21          2.25          3.45         1.43 o
 -12   5  21          7.58          8.70         0.96 o
 -11   5  21          6.90          4.76         0.98 o
 -10   5  21         57.59         57.85         1.84 o
  -9   5  21         24.83         22.36         1.45 o
  -8   5  21         18.80         19.20         1.42 o
  -7   5  21         34.92         27.76         1.75 o
  -6   5  21         40.69         45.52         2.12 o
  -5   5  21         12.66         13.57         1.69 o
  -4   5  21         40.59         43.43         2.32 o
  -3   5  21        174.08        185.72         4.19 o
  -2   5  21         82.64         80.19         2.57 o
  -1   5  21         29.46         29.42         1.57 o
   0   5  21          3.06          3.11         1.18 o
   1   5  21         31.04         35.87         1.97 o
   2   5  21         84.32         87.60         3.15 o
   3   5  21        173.93        179.11         5.04 o
   4   5  21         39.28         43.16         2.55 o
   5   5  21         12.85         11.65         1.79 o
   6   5  21         41.61         48.49         2.10 o
   7   5  21         34.98         33.19         1.84 o
   8   5  21         19.05         20.95         1.53 o
   9   5  21         23.10         22.51         1.43 o
  10   5  21         56.15         62.85         2.08 o
  11   5  21          6.09          5.11         1.09 o
  12   5  21          7.68          9.69         1.26 o
  13   5  21          1.98          4.33         1.45 o
 -13   6  21         21.86         21.73         2.22 o
 -12   6  21          5.48          5.61         0.85 o
 -11   6  21          2.52          0.98         0.84 o
 -10   6  21          7.49          6.89         0.95 o
  -9   6  21         17.41         18.24         1.40 o
  -8   6  21         58.33         58.36         2.19 o
  -7   6  21          0.30          1.90         1.25 o
  -6   6  21        101.06         99.54         3.09 o
  -5   6  21          2.99          1.50         1.54 o
  -4   6  21         55.93         53.45         2.41 o
  -3   6  21         43.00         39.86         2.06 o
  -2   6  21         46.66         43.47         1.80 o
  -1   6  21         63.76         61.58         2.06 o
   0   6  21          9.95          8.51         1.26 o
   1   6  21         61.99         58.47         2.31 o
   2   6  21         48.92         49.07         2.14 o
   3   6  21         42.64         38.49         1.90 o
   4   6  21         56.16         50.77         2.43 o
   5   6  21          3.41          3.77         1.29 o
   6   6  21        101.24         97.08         2.71 o
   7   6  21          0.45          1.50         1.07 o
   8   6  21         56.86         57.71         1.98 o
   9   6  21         17.35         16.39         1.24 o
  10   6  21          7.02          8.09         1.10 o
  11   6  21          2.04          2.92         0.92 o
  12   6  21          5.82          6.97         1.11 o
 -12   7  21         19.84         20.25         1.48 o
 -11   7  21         16.09         16.47         1.09 o
 -10   7  21         24.50         25.06         1.28 o
  -9   7  21          6.34          6.29         0.97 o
  -8   7  21          6.49          4.42         0.99 o
  -7   7  21          9.95          9.18         1.39 o
  -6   7  21         79.97         80.78         2.96 o
  -5   7  21        107.55        101.27         3.03 o
  -4   7  21         16.46         14.09         1.41 o
  -3   7  21          5.23          4.51         1.13 o
  -2   7  21         20.46         20.63         1.51 o
  -1   7  21          6.34          4.76         1.17 o
   0   7  21         54.79         59.14         2.16 o
   1   7  21          6.27          6.53         1.35 o
   2   7  21         23.08         23.06         1.76 o
   3   7  21          4.62          4.01         1.12 o
   4   7  21         16.68         17.54         1.54 o
   5   7  21        109.72        111.36         3.28 o
   6   7  21         79.83         84.16         2.50 o
   7   7  21          9.84         10.80         1.26 o
   8   7  21          6.48          5.90         1.20 o
   9   7  21          6.66          7.93         1.15 o
  10   7  21         24.50         25.90         1.31 o
  11   7  21         16.36         17.60         1.21 o
  12   7  21         21.82         19.47         1.54 o
 -12   8  21         39.98         38.05         2.25 o
 -11   8  21         13.55         15.90         1.07 o
 -10   8  21         52.04         46.44         1.57 o
  -9   8  21         27.28         28.85         1.39 o
  -8   8  21         44.53         43.96         1.91 o
  -7   8  21         80.97         82.69         2.72 o
  -6   8  21         39.19         36.72         1.97 o
  -5   8  21         13.53         13.38         1.38 o
  -4   8  21          7.09          7.35         1.33 o
  -3   8  21         35.85         33.96         1.84 o
  -2   8  21          1.66          1.90         1.16 o
  -1   8  21          8.84          8.11         1.27 o
   0   8  21         88.79         90.00         2.89 o
   1   8  21          8.78          9.49         1.42 o
   2   8  21          1.79          4.08         1.44 o
   3   8  21         35.93         39.36         2.11 o
   4   8  21          6.86          8.56         1.53 o
   5   8  21         12.58         10.76         1.45 o
   6   8  21         39.64         38.35         2.05 o
   7   8  21         80.40         91.09         2.85 o
   8   8  21         43.97         46.18         2.08 o
   9   8  21         26.05         27.14         1.58 o
  10   8  21         49.24         47.50         2.05 o
  11   8  21         13.07         15.57         1.56 o
  12   8  21         38.69         46.17         4.58 o
 -11   9  21         24.80         24.59         1.98 o
 -10   9  21          0.06         -0.82         0.82 o
  -9   9  21         55.32         53.09         1.88 o
  -8   9  21         34.04         37.22         1.72 o
  -7   9  21         11.59         10.90         1.25 o
  -6   9  21          7.85          7.69         1.22 o
  -5   9  21          1.31          1.71         1.11 o
  -4   9  21         35.05         34.94         1.80 o
  -3   9  21          8.00          8.78         1.32 o
  -2   9  21          5.82          5.37         1.35 o
  -1   9  21         22.85         24.18         1.72 o
   0   9  21          2.71          3.43         1.24 o
   1   9  21         23.37         26.34         1.79 o
   2   9  21          6.24          5.67         1.31 o
   3   9  21          8.02          7.11         1.21 o
   4   9  21         34.87         32.70         2.22 o
   5   9  21          1.40          1.07         1.29 o
   6   9  21          7.57          8.14         1.42 o
   7   9  21          9.98          9.01         1.33 o
   8   9  21         34.20         33.66         1.95 o
   9   9  21         53.50         51.25         1.86 o
  10   9  21          0.09          1.96         0.92 o
  11   9  21         23.19         20.48         5.04 o
 -10  10  21          9.78          9.38         1.34 o
  -9  10  21         17.81         16.91         1.16 o
  -8  10  21         16.88         12.95         1.08 o
  -7  10  21         28.27         30.00         1.48 o
  -6  10  21         26.29         19.56         1.34 o
  -5  10  21         19.83         19.20         1.48 o
  -4  10  21         83.66         88.69         2.67 o
  -3  10  21         14.63         11.84         1.51 o
  -2  10  21         10.60         10.14         1.45 o
  -1  10  21          8.92         11.61         1.48 o
   0  10  21         66.45         66.71         2.42 o
   1  10  21          8.27          9.11         1.42 o
   2  10  21         10.92          9.84         1.51 o
   3  10  21         15.16         15.44         1.25 o
   4  10  21         82.83         87.89         2.58 o
   5  10  21         21.08         20.79         1.87 o
   6  10  21         26.25         23.51         1.75 o
   7  10  21         27.76         26.91         1.76 o
   8  10  21         16.79         13.21         1.27 o
   9  10  21         18.48         21.24         2.31 o
  10  10  21         10.46         12.45         2.24 o
  -9  11  21         26.74         22.01         3.33 o
  -8  11  21         15.28         11.76         1.09 o
  -7  11  21          8.40         10.38         1.08 o
  -6  11  21          5.58          6.14         1.07 o
  -5  11  21         22.50         20.43         1.42 o
  -4  11  21         26.65         29.41         1.79 o
  -3  11  21         23.44         20.95         1.62 o
  -2  11  21         32.81         36.62         1.98 o
  -1  11  21         56.41         56.99         2.19 o
   0  11  21          2.06          3.44         1.17 o
   1  11  21         57.13         55.16         2.17 o
   2  11  21         33.72         39.69         2.03 o
   3  11  21         24.67         19.14         1.73 o
   4  11  21         25.49         24.46         1.52 o
   5  11  21         23.89         20.88         1.72 o
   6  11  21          6.07          7.85         1.47 o
   7  11  21          8.10         11.79         1.98 o
   8  11  21         16.03         10.86         1.27 o
   9  11  21         26.13         24.23         1.65 o
  -8  12  21          3.70          3.55         1.52 o
  -7  12  21         15.45         15.67         1.39 o
  -6  12  21          8.77          8.56         1.42 o
  -5  12  21         23.76         24.51         1.53 o
  -4  12  21          1.62          2.80         1.00 o
  -3  12  21         12.09         12.26         1.33 o
  -2  12  21         11.57         14.09         1.38 o
  -1  12  21         21.30         25.56         1.50 o
   0  12  21          4.77          4.24         1.11 o
   1  12  21         20.93         23.32         1.46 o
   2  12  21         10.52         13.40         1.29 o
   3  12  21         11.94         12.60         1.36 o
   4  12  21          1.54          1.81         1.03 o
   5  12  21         25.31         28.09         1.65 o
   6  12  21          8.13          6.22         1.68 o
   7  12  21         15.96         14.73         1.21 o
   8  12  21          3.33          3.12         2.09 o
  -6  13  21         24.98         25.54         2.83 o
  -5  13  21         14.86         12.11         1.25 o
  -4  13  21          1.52          0.93         1.17 o
  -3  13  21         20.42         20.10         1.30 o
  -2  13  21          8.44          7.39         1.08 o
  -1  13  21         16.74         16.50         1.47 o
   0  13  21          1.20          1.52         0.89 o
   1  13  21         18.40         22.33         1.31 o
   2  13  21          8.80          6.91         1.09 o
   3  13  21         20.30         20.07         1.39 o
   4  13  21          2.14          2.30         1.02 o
   5  13  21         15.53         15.19         1.48 o
   6  13  21         24.64         24.57         1.49 o
  -3  14  21          4.24          5.12         1.48 o
  -2  14  21         29.72         28.20         1.63 o
  -1  14  21          9.14          8.99         1.15 o
   0  14  21         26.52         28.48         1.65 o
   1  14  21          9.32         11.02         1.32 o
   2  14  21         30.05         30.04         2.00 o
   3  14  21          4.17          4.07         1.70 o
   0   0  22          8.62          9.33         1.47 o
   1   0  22        176.26        174.98         2.96 o
   2   0  22          4.45          5.43         1.26 o
   3   0  22         16.59         18.50         1.66 o
   4   0  22         41.83         41.44         2.22 o
   5   0  22          3.47          4.74         1.40 o
   6   0  22          3.17          1.67         1.40 o
   7   0  22        219.49        216.72         3.90 o
   8   0  22         51.66         50.61         1.93 o
   9   0  22          0.02          0.80         1.00 o
  10   0  22          0.25         -0.44         0.97 o
  11   0  22         38.07         34.72         1.55 o
  12   0  22          0.12          0.87         0.94 o
 -12   1  22         11.01          8.78         0.98 o
 -11   1  22         57.40         55.89         1.87 o
 -10   1  22         23.45         23.54         1.45 o
  -9   1  22          7.99         10.96         1.23 o
  -8   1  22          6.88          6.40         1.22 o
  -7   1  22          8.16          7.81         1.27 o
  -6   1  22          4.21          4.54         1.23 o
  -5   1  22        100.66        102.95         3.47 o
  -4   1  22        101.81        101.69         3.12 o
  -3   1  22         15.55         12.78         1.51 o
  -2   1  22         85.92         89.44         2.80 o
  -1   1  22        102.52        102.09         2.56 o
   0   1  22          3.01          3.56         1.04 o
   1   1  22        103.24        105.45         2.52 o
   2   1  22         87.13         89.02         2.75 o
   3   1  22         16.25         10.87         1.41 o
   4   1  22        103.76        104.83         3.12 o
   5   1  22         99.39         96.38         3.32 o
   6   1  22          4.28          3.33         1.24 o
   7   1  22          8.35         10.86         1.54 o
   8   1  22          7.35          4.20         1.11 o
   9   1  22          8.50          9.10         1.10 o
  10   1  22         23.62         24.34         1.52 o
  11   1  22         60.56         62.55         2.35 o
  12   1  22         11.42         11.17         1.43 o
 -12   2  22         33.82         34.22         1.41 o
 -11   2  22         52.43         57.48         1.86 o
 -10   2  22         14.96         15.12         1.24 o
  -9   2  22         22.76         23.58         1.52 o
  -8   2  22         20.73         21.98         1.61 o
  -7   2  22         61.21         62.46         2.56 o
  -6   2  22         26.31         25.54         1.70 o
  -5   2  22         17.46         19.41         1.78 o
  -4   2  22         32.70         35.17         2.08 o
  -3   2  22         23.59         26.20         1.80 o
  -2   2  22         34.72         30.60         1.80 o
  -1   2  22         48.95         56.98         2.10 o
   0   2  22         91.29         87.99         2.29 o
   1   2  22         50.04         52.66         2.33 o
   2   2  22         36.55         33.11         1.91 o
   3   2  22         23.57         23.46         1.85 o
   4   2  22         33.18         35.51         2.03 o
   5   2  22         18.47         19.98         1.68 o
   6   2  22         26.40         23.60         1.75 o
   7   2  22         60.96         63.26         2.78 o
   8   2  22         20.57         22.71         1.63 o
   9   2  22         21.80         19.82         1.56 o
  10   2  22         13.56         13.39         1.28 o
  11   2  22         50.94         53.22         1.90 o
  12   2  22         32.20         34.14         1.78 o
 -12   3  22          1.05         -0.28         1.07 o
 -11   3  22         25.56         26.11         1.42 o
 -10   3  22         37.65         35.38         1.69 o
  -9   3  22         45.98         43.69         1.95 o
  -8   3  22         42.28         41.68         1.90 o
  -7   3  22         13.01         17.54         1.49 o
  -6   3  22         13.03         14.18         1.63 o
  -5   3  22         17.96         17.13         1.53 o
  -4   3  22         16.39         18.83         1.71 o
  -3   3  22         66.90         70.08         2.67 o
  -2   3  22         33.45         33.26         1.97 o
  -1   3  22         42.10         44.98         2.01 o
   0   3  22         41.96         45.91         2.02 o
   1   3  22         41.07         45.70         1.91 o
   2   3  22         33.78         34.80         1.69 o
   3   3  22         66.10         68.08         2.76 o
   4   3  22         17.13         20.74         2.34 o
   5   3  22         18.19         18.24         2.00 o
   6   3  22         12.31         18.19         1.63 o
   7   3  22         13.33         15.91         1.47 o
   8   3  22         42.50         42.61         1.87 o
   9   3  22         45.50         45.02         1.98 o
  10   3  22         37.14         34.05         1.67 o
  11   3  22         26.58         27.40         1.56 o
  12   3  22          1.23          1.79         1.80 o
 -12   4  22          6.43          7.37         1.63 o
 -11   4  22          6.13          5.76         0.97 o
 -10   4  22         19.57         16.35         1.47 o
  -9   4  22         56.35         55.83         2.11 o
  -8   4  22         33.45         32.29         1.77 o
  -7   4  22         17.62         15.94         1.44 o
  -6   4  22         18.82         22.90         1.79 o
  -5   4  22        108.33        105.84         2.89 o
  -4   4  22         19.43         19.57         1.59 o
  -3   4  22         35.54         38.60         1.86 o
  -2   4  22         20.79         19.88         1.50 o
  -1   4  22         96.90         98.08         2.70 o
   0   4  22         15.26         16.18         1.51 o
   1   4  22         97.81         97.93         2.50 o
   2   4  22         21.80         18.06         1.41 o
   3   4  22         34.96         39.41         2.40 o
   4   4  22         20.14         20.69         2.19 o
   5   4  22        110.89        115.41         3.99 o
   6   4  22         18.54         21.54         1.99 o
   7   4  22         17.66         15.73         1.64 o
   8   4  22         34.12         32.63         1.68 o
   9   4  22         57.90         56.90         1.94 o
  10   4  22         20.01         18.35         1.44 o
  11   4  22          6.56          7.77         1.08 o
  12   4  22          6.55          6.22         1.30 o
 -11   5  22          0.80          1.30         0.92 o
 -10   5  22         46.44         45.15         1.70 o
  -9   5  22         11.21         10.57         1.18 o
  -8   5  22         22.94         24.33         1.48 o
  -7   5  22          9.81          6.67         1.24 o
  -6   5  22         25.47         25.69         1.72 o
  -5   5  22          3.80          5.49         1.28 o
  -4   5  22         56.21         52.37         2.31 o
  -3   5  22         33.00         31.83         1.76 o
  -2   5  22         20.21         21.31         1.52 o
  -1   5  22         44.12         45.45         1.83 o
   0   5  22         69.75         65.95         2.22 o
   1   5  22         45.91         43.32         1.87 o
   2   5  22         20.16         21.68         1.62 o
   3   5  22         32.28         33.27         1.90 o
   4   5  22         55.96         48.26         2.72 o
   5   5  22          4.34          5.84         1.59 o
   6   5  22         24.94         25.13         1.95 o
   7   5  22          9.88          7.07         1.38 o
   8   5  22         22.49         23.19         1.62 o
   9   5  22         10.15         11.88         1.36 o
  10   5  22         45.71         41.51         2.11 o
  11   5  22          1.02          2.32         1.10 o
 -11   6  22         15.58         15.89         1.55 o
 -10   6  22         26.61         24.67         1.31 o
  -9   6  22         38.16         36.35         1.53 o
  -8   6  22         40.73         38.97         1.65 o
  -7   6  22         79.79         78.62         2.54 o
  -6   6  22         11.67         10.59         1.36 o
  -5   6  22         10.07          8.45         1.41 o
  -4   6  22         33.06         36.18         1.87 o
  -3   6  22         12.64         11.96         1.45 o
  -2   6  22         17.25         19.09         1.32 o
  -1   6  22         15.64         15.65         1.26 o
   0   6  22          0.01          0.70         1.00 o
   1   6  22         16.11         19.03         1.29 o
   2   6  22         18.09         18.08         1.38 o
   3   6  22         13.40         13.41         1.49 o
   4   6  22         32.34         35.65         2.48 o
   5   6  22          8.69          6.41         1.81 o
   6   6  22         13.11         11.83         1.36 o
   7   6  22         75.61         78.75         3.74 o
   8   6  22         40.43         43.20         2.14 o
   9   6  22         38.44         38.64         1.91 o
  10   6  22         26.42         24.73         1.58 o
  11   6  22         15.64         15.04         2.24 o
 -10   7  22         23.89         27.18         1.59 o
  -9   7  22         28.59         29.38         1.45 o
  -8   7  22          0.17          0.97         1.06 o
  -7   7  22         11.41         12.34         1.23 o
  -6   7  22          9.32          7.48         1.32 o
  -5   7  22         77.18         76.89         2.27 o
  -4   7  22          3.74          4.12         1.07 o
  -3   7  22         10.97         12.15         1.30 o
  -2   7  22         23.81         22.83         1.35 o
  -1   7  22          2.06          3.15         0.91 o
   0   7  22        118.32        106.31         2.48 o
   1   7  22          1.84          2.05         1.27 o
   2   7  22         23.57         21.29         1.39 o
   3   7  22         12.16         12.29         1.16 o
   4   7  22          4.39          4.36         1.20 o
   5   7  22         80.39         78.88         2.44 o
   6   7  22          9.62          8.13         1.15 o
   7   7  22         11.77         13.41         1.42 o
   8   7  22          0.14          0.44         0.96 o
   9   7  22         29.01         30.86         2.00 o
  10   7  22         24.05         30.40         2.02 o
 -10   8  22         13.03         14.62         2.81 o
  -9   8  22          6.60          8.68         1.09 o
  -8   8  22          5.19          5.95         1.06 o
  -7   8  22         27.18         28.05         1.62 o
  -6   8  22         10.14          9.87         1.39 o
  -5   8  22          5.28          2.47         1.05 o
  -4   8  22         23.76         23.27         1.61 o
  -3   8  22         95.59         91.22         2.67 o
  -2   8  22         19.73         20.89         1.46 o
  -1   8  22         27.34         24.82         1.56 o
   0   8  22         22.44         25.85         1.64 o
   1   8  22         28.93         28.95         1.71 o
   2   8  22         19.31         19.29         1.43 o
   3   8  22         96.81         92.62         2.63 o
   4   8  22         23.86         22.60         1.54 o
   5   8  22          4.68          3.30         1.25 o
   6   8  22          9.43          9.82         1.84 o
   7   8  22         26.35         29.00         2.78 o
   8   8  22          6.61          7.71         1.25 o
   9   8  22          6.45          8.46         1.52 o
  -9   9  22         12.19         11.05         1.57 o
  -8   9  22         19.64         20.30         1.50 o
  -7   9  22          5.21          3.57         0.98 o
  -6   9  22         37.13         39.15         1.75 o
  -5   9  22          2.00          2.90         1.11 o
  -4   9  22         23.56         22.12         1.45 o
  -3   9  22          8.04         11.69         1.35 o
  -2   9  22         51.10         53.87         2.08 o
  -1   9  22         42.23         42.47         1.92 o
   0   9  22          0.87          2.20         0.97 o
   1   9  22         42.49         41.30         1.92 o
   2   9  22         49.52         52.54         1.92 o
   3   9  22          7.75         10.41         1.09 o
   4   9  22         22.57         23.32         1.42 o
   5   9  22          2.31          2.17         1.20 o
   6   9  22         36.82         37.74         1.97 o
   7   9  22          5.10          3.18         1.08 o
   8   9  22         18.56         20.63         2.43 o
  -8  10  22          6.13          1.47         1.83 o
  -7  10  22          5.07          3.31         1.31 o
  -6  10  22         55.98         50.16         2.53 o
  -5  10  22         41.88         40.67         2.02 o
  -4  10  22          0.36          0.13         1.00 o
  -3  10  22          4.24          3.70         1.10 o
  -2  10  22          3.01          2.85         1.02 o
  -1  10  22         28.01         35.04         1.63 o
   0  10  22          0.78         -0.14         1.15 o
   1  10  22         27.87         31.32         1.90 o
   2  10  22          3.03          3.49         0.98 o
   3  10  22          4.12          4.26         0.86 o
   4  10  22          0.23          1.22         0.94 o
   5  10  22         42.03         42.49         1.88 o
   6  10  22         56.23         54.72         2.21 o
   7  10  22          4.46          6.17         1.10 o
   8  10  22          6.62          4.88         1.67 o
  -6  11  22         17.08         13.02         1.45 o
  -5  11  22          1.72          2.26         0.97 o
  -4  11  22          0.07          1.65         0.95 o
  -3  11  22          2.00          3.12         1.01 o
  -2  11  22         61.60         63.31         1.92 o
  -1  11  22          5.50          6.38         1.13 o
   0  11  22          0.22          0.34         1.04 o
   1  11  22          5.39          3.84         0.92 o
   2  11  22         61.69         67.74         2.13 o
   3  11  22          1.39          1.73         1.01 o
   4  11  22          0.07          1.29         0.93 o
   5  11  22          2.16          5.20         1.14 o
   6  11  22         16.02         15.99         1.38 o
  -4  12  22          9.43          9.57         1.48 o
  -3  12  22         14.44         13.87         1.65 o
  -2  12  22         19.46         19.11         1.90 o
  -1  12  22         21.64         25.10         1.46 o
   0  12  22          3.28          2.58         0.89 o
   1  12  22         21.19         23.10         1.31 o
   2  12  22         19.30         18.41         1.28 o
   3  12  22         14.64         14.97         1.34 o
   4  12  22          8.64          9.37         1.15 o
   1   0  23         74.35         76.96         2.33 o
   2   0  23         12.48         11.96         1.29 o
   3   0  23          0.43          2.79         1.15 o
   4   0  23          1.58          1.71         1.16 o
   5   0  23         22.27         22.14         1.60 o
   6   0  23          0.61          2.17         1.06 o
   7   0  23         53.20         57.20         2.10 o
   8   0  23         39.04         37.90         1.86 o
   9   0  23         17.98         14.91         1.18 o
  10   0  23         74.61         78.02         2.48 o
 -10   1  23         31.25         33.24         1.74 o
  -9   1  23         29.18         26.60         1.46 o
  -8   1  23          8.58          6.29         1.10 o
  -7   1  23         14.59         16.89         1.39 o
  -6   1  23         14.66         14.00         1.40 o
  -5   1  23         44.93         45.05         2.02 o
  -4   1  23         18.33         20.46         1.65 o
  -3   1  23          0.72          1.65         1.08 o
  -2   1  23         76.83         75.91         2.22 o
  -1   1  23         23.63         26.54         1.43 o
   0   1  23          6.82          8.49         1.24 o
   1   1  23         23.90         24.88         1.73 o
   2   1  23         75.52         77.37         2.46 o
   3   1  23          1.11          3.09         1.17 o
   4   1  23         18.15         18.74         1.53 o
   5   1  23         44.17         42.32         1.97 o
   6   1  23         14.29         15.90         1.42 o
   7   1  23         14.90         16.61         1.39 o
   8   1  23          8.78          7.15         1.21 o
   9   1  23         28.85         27.83         1.74 o
  10   1  23         33.22         36.60         1.82 o
 -10   2  23         10.86         10.59         1.21 o
  -9   2  23         26.13         27.13         1.44 o
  -8   2  23         44.40         44.78         1.83 o
  -7   2  23          1.02          2.93         1.02 o
  -6   2  23         41.34         33.07         1.85 o
  -5   2  23         10.37         10.07         1.31 o
  -4   2  23         44.92         49.30         2.30 o
  -3   2  23         90.66         88.98         2.76 o
  -2   2  23         34.52         33.55         1.73 o
  -1   2  23         16.18         17.36         1.54 o
   0   2  23         37.98         38.16         1.77 o
   1   2  23         15.92         17.94         1.34 o
   2   2  23         33.03         32.79         1.89 o
   3   2  23         88.41         85.40         2.68 o
   4   2  23         44.47         50.78         2.26 o
   5   2  23          9.86         10.48         1.16 o
   6   2  23         41.34         36.17         2.11 o
   7   2  23          1.07          2.21         1.11 o
   8   2  23         45.51         48.79         2.06 o
   9   2  23         23.82         25.33         1.67 o
  10   2  23         11.64         12.88         1.42 o
 -10   3  23          1.27          1.70         0.97 o
  -9   3  23         22.07         22.57         1.36 o
  -8   3  23         43.51         42.47         1.78 o
  -7   3  23         30.16         26.14         1.66 o
  -6   3  23         42.71         39.76         1.88 o
  -5   3  23          3.18          3.96         1.23 o
  -4   3  23         11.12         16.71         1.50 o
  -3   3  23         63.32         65.55         2.40 o
  -2   3  23         17.75         22.16         1.67 o
  -1   3  23         18.25         17.53         1.35 o
   0   3  23         97.23         94.00         2.50 o
   1   3  23         17.98         19.82         1.39 o
   2   3  23         18.48         20.78         1.66 o
   3   3  23         62.84         66.00         2.56 o
   4   3  23         10.46         13.27         1.52 o
   5   3  23          3.13          6.83         1.31 o
   6   3  23         40.47         41.85         2.19 o
   7   3  23         29.56         24.48         1.48 o
   8   3  23         43.46         37.02         1.80 o
   9   3  23         21.55         24.27         1.49 o
  10   3  23          1.49          0.38         1.15 o
 -10   4  23          5.43          5.01         1.67 o
  -9   4  23         19.39         15.46         1.19 o
  -8   4  23          6.20          4.80         1.00 o
  -7   4  23          4.11          5.22         1.01 o
  -6   4  23          8.97         12.31         1.23 o
  -5   4  23         41.25         38.62         1.66 o
  -4   4  23         45.12         44.52         2.04 o
  -3   4  23         15.51         15.27         1.47 o
  -2   4  23          2.86          2.22         1.10 o
  -1   4  23         38.81         38.98         1.94 o
   0   4  23         20.30         24.37         1.57 o
   1   4  23         38.45         39.04         1.99 o
   2   4  23          2.86          3.63         1.05 o
   3   4  23         14.55         15.00         1.50 o
   4   4  23         46.79         46.82         2.32 o
   5   4  23         41.87         39.19         1.84 o
   6   4  23          8.97          9.98         1.27 o
   7   4  23          3.92          3.49         1.00 o
   8   4  23          6.90          6.88         1.11 o
   9   4  23         18.31         18.03         1.58 o
  10   4  23          5.50          7.98         1.98 o
  -9   5  23         12.37         13.19         1.67 o
  -8   5  23         13.61         12.28         1.10 o
  -7   5  23         79.72         73.98         2.27 o
  -6   5  23         41.05         38.83         1.84 o
  -5   5  23          7.67          5.72         1.08 o
  -4   5  23          9.21          7.70         1.13 o
  -3   5  23         15.21         11.80         1.30 o
  -2   5  23         10.73          9.02         1.58 o
  -1   5  23         24.36         25.23         1.61 o
   0   5  23         27.70         26.13         1.46 o
   1   5  23         24.29         23.77         1.39 o
   2   5  23         10.83         11.25         1.17 o
   3   5  23         15.14         13.63         1.39 o
   4   5  23          9.59         10.03         1.34 o
   5   5  23          8.06          7.08         1.19 o
   6   5  23         38.70         38.47         1.75 o
   7   5  23         81.50         74.53         2.32 o
   8   5  23         14.73         14.10         1.16 o
   9   5  23         12.77         17.64         2.54 o
  -9   6  23         23.89         22.53         1.82 o
  -8   6  23         13.10         15.68         1.28 o
  -7   6  23          5.37          7.65         0.96 o
  -6   6  23         31.63         29.37         1.43 o
  -5   6  23          1.88          1.48         0.92 o
  -4   6  23         54.58         53.29         1.92 o
  -3   6  23         14.25         13.65         1.29 o
  -2   6  23         51.45         47.26         2.46 o
  -1   6  23          9.87         11.06         1.11 o
   0   6  23          0.38          1.50         0.83 o
   1   6  23          9.20         10.86         1.10 o
   2   6  23         49.89         50.13         1.74 o
   3   6  23         14.28         14.81         1.21 o
   4   6  23         56.67         55.44         1.82 o
   5   6  23          2.34          2.31         1.00 o
   6   6  23         32.53         34.58         2.12 o
   7   6  23          5.34          4.76         1.02 o
   8   6  23         13.43         14.63         1.45 o
   9   6  23         24.09         20.49         3.16 o
  -8   7  23          0.94          2.73         0.95 o
  -7   7  23         39.74         37.67         1.66 o
  -6   7  23         22.68         23.68         1.46 o
  -5   7  23          7.76          8.13         1.15 o
  -4   7  23          4.44          4.48         1.00 o
  -3   7  23         32.16         29.35         1.57 o
  -2   7  23         11.01         10.35         1.02 o
  -1   7  23         52.77         46.46         1.49 o
   0   7  23         13.25         10.57         0.96 o
   1   7  23         52.25         48.73         1.73 o
   2   7  23         11.22          9.63         1.01 o
   3   7  23         31.74         26.64         1.31 o
   4   7  23          4.68          4.54         0.86 o
   5   7  23          7.69          6.99         1.12 o
   6   7  23         22.11         21.36         1.30 o
   7   7  23         41.27         44.03         1.97 o
   8   7  23          1.06          2.28         1.37 o
  -7   8  23         22.22         19.81         1.46 o
  -6   8  23         16.70         14.71         1.40 o
  -5   8  23          0.33          1.90         1.24 o
  -4   8  23         22.74         20.62         1.47 o
  -3   8  23         14.62         15.48         1.23 o
  -2   8  23         14.21         16.96         1.37 o
  -1   8  23          0.59          1.48         0.91 o
   0   8  23         11.27         10.01         1.03 o
   1   8  23          0.54          0.01         0.85 o
   2   8  23         13.75         15.29         1.11 o
   3   8  23         13.34         14.81         1.15 o
   4   8  23         23.42         22.93         1.30 o
   5   8  23          0.12          0.30         0.87 o
   6   8  23         15.49         15.65         1.66 o
   7   8  23         22.36         21.72         1.60 o
  -6   9  23          6.69          8.34         1.60 o
  -5   9  23         39.80         37.94         1.98 o
  -4   9  23         38.99         33.99         1.82 o
  -3   9  23         38.32         37.65         1.77 o
  -2   9  23          1.22          1.44         0.90 o
  -1   9  23         11.56         13.17         1.17 o
   0   9  23          3.63          3.94         0.95 o
   1   9  23         11.39         11.57         1.07 o
   2   9  23          1.17          1.52         0.81 o
   3   9  23         38.53         38.92         1.52 o
   4   9  23         37.79         31.93         1.62 o
   5   9  23         38.01         42.53         2.10 o
   6   9  23          6.31          5.52         1.10 o
  -4  10  23         14.25          7.63         6.20 o
  -3  10  23          3.37          5.00         1.31 o
  -2  10  23         40.32         39.90         2.04 o
  -1  10  23          3.82          3.03         0.98 o
   0  10  23        128.49        123.08         2.45 o
   1  10  23          3.39          3.16         0.85 o
   2  10  23         39.08         36.09         1.65 o
   3  10  23          2.59          4.05         1.03 o
   4  10  23         13.91         13.04         1.37 o
   0   0  24         17.69         20.57         2.48 o
   1   0  24          3.69          3.04         1.16 o
   2   0  24          7.50          8.91         1.42 o
   3   0  24         43.56         41.66         1.95 o
   4   0  24         93.39         94.63         2.53 o
   5   0  24         12.98         13.84         1.17 o
   6   0  24          7.01          7.59         0.99 o
   7   0  24          0.02          1.00         0.98 o
   8   0  24          8.82         10.24         1.45 o
  -8   1  24         39.70         40.70         2.26 o
  -7   1  24         18.77         18.28         1.32 o
  -6   1  24         29.19         25.50         1.34 o
  -5   1  24          0.33          0.00         0.89 o
  -4   1  24         22.25         20.00         1.33 o
  -3   1  24          0.23          1.94         1.06 o
  -2   1  24         34.86         29.97         1.94 o
  -1   1  24         16.29         14.60         1.41 o
   0   1  24         16.28         16.81         1.35 o
   1   1  24         16.12         14.50         1.33 o
   2   1  24         36.61         33.40         1.85 o
   3   1  24          0.41          1.21         1.10 o
   4   1  24         22.03         17.71         1.37 o
   5   1  24          0.31          0.45         0.92 o
   6   1  24         28.87         28.63         1.48 o
   7   1  24         19.00         16.41         1.39 o
   8   1  24         37.89         37.90         3.37 o
  -8   2  24         18.88         19.21         1.72 o
  -7   2  24         19.16         14.39         1.52 o
  -6   2  24          7.93          6.38         1.02 o
  -5   2  24         11.90         11.91         1.22 o
  -4   2  24          0.23          1.82         0.99 o
  -3   2  24          1.55          0.64         0.98 o
  -2   2  24         17.59         18.23         1.49 o
  -1   2  24          8.28          7.20         1.25 o
   0   2  24         68.99         73.74         2.30 o
   1   2  24          9.26          6.21         1.29 o
   2   2  24         17.06         18.93         1.52 o
   3   2  24          1.75          2.89         1.33 o
   4   2  24          0.22          0.66         0.98 o
   5   2  24         12.77         15.01         1.50 o
   6   2  24          7.59          7.23         1.13 o
   7   2  24         18.56         19.12         1.69 o
   8   2  24         19.02         19.27         1.81 o
  -8   3  24         19.05         19.37         2.41 o
  -7   3  24          7.42          6.63         1.08 o
  -6   3  24         75.36         77.91         2.18 o
  -5   3  24         34.19         36.97         1.67 o
  -4   3  24         23.48         23.41         1.45 o
  -3   3  24         14.34         17.76         1.36 o
  -2   3  24         16.59         15.21         1.29 o
  -1   3  24          3.27          2.69         1.03 o
   0   3  24          4.76          3.12         0.95 o
   1   3  24          3.47          1.42         1.26 o
   2   3  24         16.06         14.54         1.46 o
   3   3  24         15.59         20.89         1.49 o
   4   3  24         24.02         23.47         1.42 o
   5   3  24         35.01         36.58         1.76 o
   6   3  24         74.78         76.10         2.33 o
   7   3  24          7.51          7.29         1.10 o
   8   3  24         19.02         20.49         3.39 o
  -7   4  24         17.39         15.10         1.50 o
  -6   4  24         34.52         37.34         1.85 o
  -5   4  24         17.55         17.90         1.31 o
  -4   4  24          8.64          9.29         1.19 o
  -3   4  24         13.72         14.41         1.33 o
  -2   4  24         26.58         24.58         1.61 o
  -1   4  24         60.96         64.54         2.65 o
   0   4  24          0.02          0.80         0.96 o
   1   4  24         64.53         63.85         2.12 o
   2   4  24         27.10         23.98         1.97 o
   3   4  24         14.14         16.79         1.38 o
   4   4  24          9.08          7.91         1.16 o
   5   4  24         17.39         20.13         1.41 o
   6   4  24         35.51         37.02         1.68 o
   7   4  24         17.97         15.85         2.44 o
  -7   5  24          6.59          8.03         3.08 o
  -6   5  24          4.08          5.49         1.11 o
  -5   5  24          2.27          1.80         0.89 o
  -4   5  24         34.02         34.25         1.71 o
  -3   5  24         22.24         19.88         2.37 o
  -2   5  24         33.87         35.39         1.74 o
  -1   5  24          4.82          4.14         1.01 o
   0   5  24          0.60          1.24         0.85 o
   1   5  24          4.79          2.03         0.95 o
   2   5  24         33.46         35.71         2.08 o
   3   5  24         21.60         18.46         1.17 o
   4   5  24         36.26         34.21         1.34 o
   5   5  24          2.42          2.24         0.89 o
   6   5  24          3.27          4.09         1.29 o
   7   5  24          7.06          6.48         2.65 o
  -6   6  24         28.61         26.75         1.95 o
  -5   6  24         25.47         24.51         1.74 o
  -4   6  24          8.82         11.76         1.43 o
  -3   6  24         19.05         19.88         1.28 o
  -2   6  24          6.46          6.88         0.96 o
  -1   6  24          8.09          7.69         1.01 o
   0   6  24         46.88         44.44         1.67 o
   1   6  24          8.30          6.14         1.01 o
   2   6  24          6.98          6.42         1.03 o
   3   6  24         20.22         19.69         1.36 o
   4   6  24          9.15         10.49         1.22 o
   5   6  24         24.24         20.17         2.01 o
   6   6  24         27.31         30.74         2.85 o
  -5   7  24          0.15         -2.12         2.12 o
  -4   7  24         47.53         48.46         2.55 o
  -3   7  24         18.19         17.51         1.55 o
  -2   7  24         17.85         14.20         1.47 o
  -1   7  24          7.75          8.07         1.39 o
   0   7  24          0.39          0.44         1.00 o
   1   7  24          7.74          7.66         1.38 o
   2   7  24         16.83         13.97         1.64 o
   3   7  24         16.53         14.87         1.43 o
   4   7  24         45.30         46.64         2.36 o
  -2   8  24          2.34          5.31         2.02 o
  -1   8  24         39.53         38.39         3.10 o
   0   8  24         13.46         15.82         3.18 o
   1   8  24         41.68         42.78         4.61 o
   2   8  24          2.20          2.14         1.64 o
   3   8  24         11.93         10.40         2.96 o
   1   0  25         52.28         48.42         2.26 o
   2   0  25          0.05          1.24         1.09 o
   3   0  25          4.20          3.10         1.12 o
   4   0  25          3.89          5.81         1.61 o
  -4   1  25          2.83          2.26         1.41 o
  -3   1  25         19.34         19.97         1.81 o
  -2   1  25          7.04          6.09         1.22 o
  -1   1  25         18.10         19.65         1.60 o
   0   1  25          7.28          5.91         1.42 o
   1   1  25         18.49         16.89         1.79 o
   2   1  25          7.29          5.58         1.17 o
   3   1  25         19.19         20.42         1.88 o
   4   1  25          2.88          3.44         1.22 o
  -4   2  25          7.75          8.51         1.58 o
  -3   2  25         16.39         16.16         1.64 o
  -2   2  25         20.68         18.64         1.76 o
  -1   2  25          5.49          2.29         1.22 o
   0   2  25         25.14         21.05         1.83 o
   1   2  25          6.06          2.11         1.17 o
   2   2  25         19.94         21.49         1.91 o
   3   2  25         16.43         15.22         1.66 o
   4   2  25          8.82         11.86         1.54 o
  -3   3  25          0.28          0.91         1.94 o
  -2   3  25         22.87         21.35         3.05 o
  -1   3  25         10.38         10.04         1.49 o
   0   3  25         11.40         11.48         1.80 o
   1   3  25          9.92          8.34         1.45 o
   2   3  25         23.89         22.80         2.30 o
   3   3  25          0.34         -0.14         1.36 o
  -2   4  25         19.97         22.35         3.55 o
  -1   4  25          4.45          5.51         3.02 o
   0   4  25          5.85          9.78         3.11 o
   1   4  25          4.00          2.46         1.69 o
   2   4  25         19.36         18.49         2.43 o
                                                
