# Supplementary material for: Tracing electron density changes in langbeinite under pressure
Source: IUCrJ. 2021 Dec 23;9(Pt 1):146–62. doi: 10.1107/S2052252521012628 (PMC8733888; doi:10.1107/S2052252521012628)
Supplement: Supplementary file 4 [file m-09-00146-sup4.fcf]

#
# h,k,l, Fc-squared, Fo-squared, sigma(Fo-squared), status flag
#
data_Langbeinite_synchrotron_source
_shelx_title ' c1_HA in P213 #198'
_shelx_refln_list_code          4
_shelx_F_calc_maximum      174.62
_exptl_crystal_F_000       824.00
_reflns_d_resolution_high  0.4669

loop_
 _space_group_symop_operation_xyz
 'x, y, z'
 'z, x, y'
 'y, z, x'
 '-y+1/2, -z, x+1/2'
 'z+1/2, -x+1/2, -y'
 '-y, z+1/2, -x+1/2'
 '-z+1/2, -x, y+1/2'
 '-z, x+1/2, -y+1/2'
 'y+1/2, -z+1/2, -x'
 '-x+1/2, -y, z+1/2'
 'x+1/2, -y+1/2, -z'
 '-x, y+1/2, -z+1/2'

_cell_length_a     9.9045
_cell_length_b     9.9045
_cell_length_c     9.9045
_cell_angle_alpha  90.000
_cell_angle_beta   90.000
_cell_angle_gamma  90.000

_shelx_F_squared_multiplier     1.000

loop_
 _refln_index_h
 _refln_index_k
 _refln_index_l
 _refln_F_squared_calc
 _refln_F_squared_meas
 _refln_F_squared_sigma
 _refln_observed_status
  -1   1   1        969.87        982.89        62.38 o
   0   1   1          1.34          0.58         0.51 o
   1   1   1        947.80       1039.10        28.10 o
   0   0   2         11.36          8.43         1.64 o
   1   0   2          0.56          0.46         0.49 o
  -1   1   2       4304.98       4455.55       103.59 o
   0   1   2         19.39         19.58         1.38 o
   1   1   2       4294.39       4489.11       102.93 o
  -2   2   2        891.17        848.78        33.43 o
  -1   2   2       1035.45       1080.73        25.99 o
   0   2   2        286.17        343.86         9.28 o
   1   2   2       1008.14       1034.79        31.21 o
   2   2   2        877.50        895.49        26.73 o
   1   0   3      30491.76      30529.51       755.69 o
   2   0   3      11658.05      12197.25       277.37 o
  -2   1   3       5213.86       5124.51       119.98 o
  -1   1   3       4906.11       5005.38       125.68 o
   0   1   3      30399.05      28372.78       825.05 o
   1   1   3       4890.02       4897.35       114.62 o
   2   1   3       5239.96       5109.66       128.38 o
  -2   2   3       2577.44       2618.95        61.08 o
  -1   2   3      10996.10      11108.42       263.97 o
   0   2   3        374.37        357.80         9.01 o
   1   2   3      11029.51      10818.80       251.04 o
   2   2   3       2580.05       2605.13        66.51 o
  -3   3   3       2965.69       3201.08        84.96 o
  -2   3   3       3502.94       4052.97       110.24 o
  -1   3   3       2792.58       3115.42        73.44 o
   0   3   3        164.51        170.00         5.13 o
   1   3   3       2780.25       3062.04        72.20 o
   2   3   3       3560.31       3983.66       100.23 o
   3   3   3       3047.07       3445.92       119.12 o
   0   0   4       3831.35       4148.92       136.81 o
   1   0   4       2442.83       2458.93        65.71 o
   2   0   4        108.98        192.46         5.10 o
   3   0   4        177.84        219.41         6.19 o
  -3   1   4       4671.03       4934.66       119.97 o
  -2   1   4        567.92        769.55        20.76 o
  -1   1   4        224.69        259.06         7.12 o
   0   1   4       4999.68       5587.93       129.92 o
   1   1   4        223.68        242.84         6.59 o
   2   1   4        577.95        761.34        18.57 o
   3   1   4       4641.58       4790.96       120.35 o
  -3   2   4        363.29        380.43         9.69 o
  -2   2   4       6354.05       6584.48       165.31 o
  -1   2   4       2724.01       2970.21        69.46 o
   0   2   4       1620.82       1414.76        38.60 o
   1   2   4       2701.24       2925.09        72.99 o
   2   2   4       6392.44       6430.10       152.55 o
   3   2   4        367.70        374.61         9.76 o
  -3   3   4        319.10        344.28         9.78 o
  -2   3   4       4572.90       4808.87       113.97 o
  -1   3   4       5213.76       5283.04       132.42 o
   0   3   4       2075.42       2207.14        55.76 o
   1   3   4       5202.29       5213.23       124.87 o
   2   3   4       4490.27       4856.23       116.63 o
   3   3   4        321.46        339.93         9.32 o
  -4   4   4       7374.60       7354.35       253.66 o
  -3   4   4       1752.30       1748.46        44.07 o
  -2   4   4        172.59        174.10         5.40 o
  -1   4   4       8128.11       8579.33       221.20 o
   0   4   4          1.71          1.11         1.01 o
   1   4   4       8126.70       8512.40       213.25 o
   2   4   4        174.39        176.76         5.71 o
   3   4   4       1749.42       1817.42        47.73 o
   4   4   4       7399.73       7279.23       274.19 o
   1   0   5          9.28          9.95         1.69 o
   2   0   5       3209.01       3559.54        92.38 o
   3   0   5       3436.30       3546.01        84.79 o
   4   0   5       1542.59       1538.06        38.91 o
  -4   1   5       4786.39       4768.01       119.72 o
  -3   1   5         61.17         71.32         2.90 o
  -2   1   5       1361.63       1498.29        36.54 o
  -1   1   5         57.34         71.33         2.54 o
   0   1   5         43.92         56.60         2.42 o
   1   1   5         63.50         76.58         2.78 o
   2   1   5       1392.01       1551.34        37.47 o
   3   1   5         62.83         75.16         2.94 o
   4   1   5       4797.14       4742.28       118.57 o
  -4   2   5       4273.90       4375.66       108.55 o
  -3   2   5       6315.97       6423.21       164.36 o
  -2   2   5       1419.60       1551.63        40.91 o
  -1   2   5        124.46        136.70         4.19 o
   0   2   5        114.54        123.00         3.84 o
   1   2   5        134.31        142.82         4.25 o
   2   2   5       1384.28       1568.45        38.55 o
   3   2   5       6367.59       6448.23       164.10 o
   4   2   5       4251.40       4529.86       114.44 o
  -4   3   5        540.39        551.59        14.50 o
  -3   3   5        999.30       1108.03        30.32 o
  -2   3   5       5859.32       5822.37       145.75 o
  -1   3   5       1676.51       1740.16        44.85 o
   0   3   5         80.51         94.94         3.55 o
   1   3   5       1668.65       1695.33        41.68 o
   2   3   5       5857.76       5779.39       149.80 o
   3   3   5       1032.78       1135.74        27.89 o
   4   3   5        536.44        553.55        14.88 o
  -4   4   5        771.28        767.69        20.05 o
  -3   4   5        915.24        951.64        25.26 o
  -2   4   5       1880.19       1980.89        50.54 o
  -1   4   5        872.11        843.75        21.00 o
   0   4   5       1733.08       1736.01        42.78 o
   1   4   5        883.58        837.76        22.98 o
   2   4   5       1862.34       1958.76        48.86 o
   3   4   5        925.80        990.01        25.44 o
   4   4   5        767.12        810.58        21.53 o
  -5   5   5      10663.50      11230.81       496.75 o
  -4   5   5        977.20        967.56        26.08 o
  -3   5   5       1040.64       1070.61        28.72 o
  -2   5   5       1983.68       1902.85        58.47 o
  -1   5   5         10.95         12.47         2.09 o
   0   5   5        863.06        873.11        21.77 o
   1   5   5         11.55         12.38         2.20 o
   2   5   5       2004.30       1997.19        50.52 o
   3   5   5       1015.00       1053.10        27.10 o
   4   5   5        976.03       1001.71        26.39 o
   5   5   5      10569.02      10958.16       653.56 o
   0   0   6       1444.00       1417.54        40.17 o
   1   0   6       4272.13       4216.82       108.51 o
   2   0   6       4500.52       4552.03       111.08 o
   3   0   6       8389.80       8879.82       232.01 o
   4   0   6       2267.62       2404.22        60.21 o
   5   0   6         62.51         71.95         3.31 o
  -5   1   6       4978.20       5092.16       136.24 o
  -4   1   6        534.52        515.76        13.73 o
  -3   1   6        669.25        706.08        18.05 o
  -2   1   6       4206.14       4447.91       111.93 o
  -1   1   6       9011.01       9203.85       240.77 o
   0   1   6       6226.37       6098.39       157.87 o
   1   1   6       8963.40       9126.50       253.49 o
   2   1   6       4213.76       4396.68       108.47 o
   3   1   6        667.96        713.01        18.18 o
   4   1   6        561.76        542.96        14.43 o
   5   1   6       4996.46       5189.85       143.73 o
  -5   2   6       2512.06       2477.69        63.30 o
  -4   2   6       2169.09       2309.51        58.45 o
  -3   2   6       2095.37       2097.71        51.19 o
  -2   2   6       1318.74       1339.04        36.33 o
  -1   2   6        607.92        611.36        16.48 o
   0   2   6       4434.85       4507.88       137.28 o
   1   2   6        613.40        663.47        16.70 o
   2   2   6       1310.16       1350.52        33.64 o
   3   2   6       2063.23       2126.36        54.40 o
   4   2   6       2146.76       2185.24        54.63 o
   5   2   6       2462.28       2470.55        63.25 o
  -5   3   6        117.45        101.45         4.26 o
  -4   3   6       1092.94       1145.76        29.94 o
  -3   3   6        465.88        520.65        14.88 o
  -2   3   6       2504.11       2472.00        63.46 o
  -1   3   6       6697.03       6579.02       175.22 o
   0   3   6       3737.42       3821.80       104.06 o
   1   3   6       6736.42       6619.57       172.98 o
   2   3   6       2525.27       2592.37        66.51 o
   3   3   6        479.10        515.56        15.63 o
   4   3   6       1096.40       1114.00        33.42 o
   5   3   6        114.96        100.19         4.55 o
  -5   4   6        350.96        325.81         9.42 o
  -4   4   6        532.96        529.09        15.52 o
  -3   4   6       3436.30       3525.90        89.44 o
  -2   4   6       3169.05       3012.75        79.79 o
  -1   4   6        192.64        195.43         5.85 o
   0   4   6       3848.12       4046.88       107.82 o
   1   4   6        195.63        192.10         7.44 o
   2   4   6       3130.77       3088.61        80.38 o
   3   4   6       3473.30       3618.41        94.83 o
   4   4   6        534.19        544.91        15.00 o
   5   4   6        363.37        341.90        11.44 o
  -5   5   6       1597.63       1522.53        41.57 o
  -4   5   6        801.83        767.10        21.85 o
  -3   5   6       3633.87       3636.82        95.25 o
  -2   5   6        758.36        757.63        21.79 o
  -1   5   6       1039.80       1003.25        25.45 o
   0   5   6       3121.57       3082.54        77.78 o
   1   5   6       1054.08        985.48        28.13 o
   2   5   6        765.08        794.69        21.18 o
   3   5   6       3592.59       3649.70        98.98 o
   4   5   6        815.71        850.29        22.47 o
   5   5   6       1586.58       1548.32        42.62 o
  -6   6   6       2753.26       2854.80       116.38 o
  -5   6   6       1094.66       1051.16        29.39 o
  -4   6   6       2052.07       2061.60        59.42 o
  -3   6   6         35.32         38.03         3.25 o
  -2   6   6        125.68        126.99         5.38 o
  -1   6   6        501.47        481.38        14.54 o
   0   6   6        440.65        464.70        14.05 o
   1   6   6        505.04        526.83        14.77 o
   2   6   6        129.62        130.29         5.17 o
   3   6   6         36.26         39.34         2.94 o
   4   6   6       2089.67       2053.19        59.61 o
   5   6   6       1075.59       1078.74        35.08 o
   6   6   6       2737.16       2832.43       121.03 o
   1   0   7        100.26         91.14         3.60 o
   2   0   7       5697.74       5811.63       148.15 o
   3   0   7       2496.92       2435.03        61.18 o
   4   0   7       2356.63       2419.29        61.87 o
   5   0   7        116.58        113.40         4.37 o
   6   0   7       1556.37       1647.83        46.38 o
  -6   1   7        643.44        655.45        18.67 o
  -5   1   7       1867.35       1875.92        53.14 o
  -4   1   7         41.35         36.64         3.07 o
  -3   1   7        995.15        992.77        24.94 o
  -2   1   7       1509.70       1556.27        40.48 o
  -1   1   7         42.98         52.60         2.66 o
   0   1   7        171.65        167.25         5.39 o
   1   1   7         44.65         52.17         2.96 o
   2   1   7       1494.39       1515.89        37.88 o
   3   1   7        999.24        970.40        26.82 o
   4   1   7         43.47         39.21         3.11 o
   5   1   7       1873.27       1911.77        51.20 o
   6   1   7        626.62        618.12        16.89 o
  -6   2   7       1396.64       1365.16        37.94 o
  -5   2   7       3261.45       3118.90        84.03 o
  -4   2   7        205.09        200.91         6.92 o
  -3   2   7        520.43        476.04        12.61 o
  -2   2   7       2179.85       2105.59        56.60 o
  -1   2   7       6089.18       6071.39       162.83 o
   0   2   7         42.59         42.76         2.68 o
   1   2   7       6106.08       6027.93       161.38 o
   2   2   7       2171.42       2066.15        61.81 o
   3   2   7        518.31        477.11        12.96 o
   4   2   7        203.58        198.91         6.78 o
   5   2   7       3270.89       3148.32        84.91 o
   6   2   7       1390.82       1396.97        39.01 o
  -6   3   7        549.33        548.47        17.83 o
  -5   3   7        858.33        875.42        24.06 o
  -4   3   7       4283.08       4311.38       117.53 o
  -3   3   7       2255.46       2287.16        63.35 o
  -2   3   7        226.01        207.90         6.48 o
  -1   3   7       7701.51       7554.67       212.41 o
   0   3   7         54.87         45.91         2.82 o
   1   3   7       7669.41       7485.49       210.59 o
   2   3   7        223.40        217.31         6.58 o
   3   3   7       2261.75       2344.68        72.35 o
   4   3   7       4326.57       4328.71       125.54 o
   5   3   7        849.12        828.56        23.63 o
   6   3   7        544.91        524.44        15.89 o
  -6   4   7       2586.24       2567.10        74.48 o
  -5   4   7       1169.05       1151.05        31.34 o
  -4   4   7         36.97         35.82         2.98 o
  -3   4   7        333.34        342.79         9.60 o
  -2   4   7       6452.89       6298.24       177.60 o
  -1   4   7       1022.94       1012.98        26.49 o
   0   4   7       1836.83       1845.82        48.39 o
   1   4   7       1028.14       1061.82        28.58 o
   2   4   7       6471.13       6369.55       187.73 o
   3   4   7        342.00        348.53        10.49 o
   4   4   7         39.28         41.46         4.21 o
   5   4   7       1177.25       1167.71        33.22 o
   6   4   7       2625.73       2730.48        80.56 o
  -6   5   7        440.22        405.96        16.14 o
  -5   5   7        566.24        542.89        17.39 o
  -4   5   7       1498.62       1471.81        41.96 o
  -3   5   7       2903.21       2903.59        85.26 o
  -2   5   7       2066.04       2070.39        53.67 o
  -1   5   7        849.45        873.40        23.58 o
   0   5   7       4461.44       4686.21       132.57 o
   1   5   7        859.47        852.20        25.87 o
   2   5   7       2066.74       2066.17        54.98 o
   3   5   7       2912.75       2840.77        81.87 o
   4   5   7       1508.00       1491.72        52.17 o
   5   5   7        560.34        557.31        17.03 o
   6   5   7        451.31        420.27        19.99 o
  -6   6   7        257.92        241.39        15.86 o
  -5   6   7       2626.56       2498.19        72.47 o
  -4   6   7        481.37        475.21        15.48 o
  -3   6   7       1382.03       1386.83        40.70 o
  -2   6   7       1707.69       1677.54        44.62 o
  -1   6   7          3.76          4.37         2.36 o
   0   6   7       1478.17       1446.93        51.07 o
   1   6   7          4.46          4.48         2.39 o
   2   6   7       1707.94       1716.26        48.66 o
   3   6   7       1392.80       1491.67        46.98 o
   4   6   7        478.63        490.22        20.68 o
   5   6   7       2643.97       2623.37        93.52 o
   6   6   7        259.39        281.22        12.54 o
  -7   7   7       1394.37       1430.60        73.76 o
  -6   7   7        113.76        114.62         6.88 o
  -5   7   7          1.94          3.63         2.71 o
  -4   7   7         48.72         53.70         4.79 o
  -3   7   7        549.04        524.67        15.69 o
  -2   7   7       1327.94       1226.13        41.32 o
  -1   7   7       2402.29       2177.11        64.98 o
   0   7   7       1328.34       1247.10        37.57 o
   1   7   7       2416.30       2332.05        65.89 o
   2   7   7       1319.90       1254.53        37.04 o
   3   7   7        543.83        566.53        17.56 o
   4   7   7         48.93         55.27         5.30 o
   5   7   7          1.98          5.78         4.21 o
   6   7   7        118.82        125.22        10.07 o
   7   7   7       1414.13       1459.45       122.25 o
   0   0   8         66.07         48.50         3.56 o
   1   0   8        222.61        215.37         6.58 o
   2   0   8       4026.99       3946.82       107.23 o
   3   0   8        238.06        227.06         7.33 o
   4   0   8        462.52        449.45        12.65 o
   5   0   8       3984.72       4035.91       115.12 o
   6   0   8        449.84        431.35        12.91 o
   7   0   8        237.62        206.92         9.88 o
  -7   1   8        147.28        138.09         6.56 o
  -6   1   8        201.16        220.52         7.90 o
  -5   1   8       2076.61       2058.25        56.46 o
  -4   1   8         38.40         33.70         2.95 o
  -3   1   8       1517.07       1544.77        40.69 o
  -2   1   8        744.23        680.08        18.36 o
  -1   1   8        742.44        708.22        19.07 o
   0   1   8        747.31        705.31        20.67 o
   1   1   8        740.22        714.48        19.24 o
   2   1   8        740.38        655.54        20.33 o
   3   1   8       1497.70       1558.64        39.97 o
   4   1   8         33.65         28.07         3.14 o
   5   1   8       2103.85       2088.02        61.28 o
   6   1   8        204.38        208.08         7.71 o
   7   1   8        149.83        154.69         6.91 o
  -7   2   8       1494.09       1457.46        45.04 o
  -6   2   8        156.43        164.47         9.29 o
  -5   2   8       2097.14       1966.83        55.87 o
  -4   2   8       2268.46       2183.41        71.75 o
  -3   2   8        110.70        114.84         4.34 o
  -2   2   8       3555.17       3585.40        99.91 o
  -1   2   8        347.12        330.57        10.22 o
   0   2   8       4122.21       3900.50       103.33 o
   1   2   8        352.62        326.27         9.86 o
   2   2   8       3607.10       3542.88        94.15 o
   3   2   8        106.91        112.81         4.45 o
   4   2   8       2276.19       2301.75        65.43 o
   5   2   8       2089.77       1990.07        59.26 o
   6   2   8        156.69        163.01         6.76 o
   7   2   8       1503.06       1473.05        42.58 o
  -7   3   8       2421.38       2312.18        68.47 o
  -6   3   8        910.66        878.80        25.85 o
  -5   3   8        395.80        392.14        12.16 o
  -4   3   8       4388.37       3883.84       181.95 o
  -3   3   8        485.68        484.21        14.19 o
  -2   3   8         43.29         43.66         3.06 o
  -1   3   8       1687.72       1560.13        39.72 o
   0   3   8        298.85        283.79         8.86 o
   1   3   8       1646.11       1559.67        42.79 o
   2   3   8         42.95         46.01         3.36 o
   3   3   8        480.95        485.85        13.81 o
   4   3   8       4337.64       4294.06       140.03 o
   5   3   8        399.30        406.74        12.73 o
   6   3   8        922.42        872.16        26.88 o
   7   3   8       2413.16       2359.80        71.71 o
  -7   4   8       1613.10       1637.17        49.23 o
  -6   4   8       1080.95       1017.67        29.97 o
  -5   4   8       1514.85       1455.76        54.00 o
  -4   4   8        426.93        407.47        12.45 o
  -3   4   8        185.93        167.61         7.38 o
  -2   4   8       2768.29       2716.48        72.31 o
  -1   4   8       3786.18       3712.60       102.51 o
   0   4   8        450.19        448.86        13.48 o
   1   4   8       3731.00       3741.45       108.40 o
   2   4   8       2743.03       2601.74        79.20 o
   3   4   8        184.50        201.21         6.98 o
   4   4   8        423.40        439.35        13.44 o
   5   4   8       1495.49       1424.08        39.45 o
   6   4   8       1068.13       1038.48        48.42 o
   7   4   8       1603.24       1618.68        48.03 o
  -7   5   8       1128.98       1145.84        36.06 o
  -6   5   8        708.45        747.31        27.66 o
  -5   5   8        801.79        788.67        27.72 o
  -4   5   8       3549.43       3426.58       113.48 o
  -3   5   8        541.35        507.75        30.86 o
  -2   5   8       1010.82       1032.10        30.89 o
  -1   5   8       1143.86       1095.78        32.72 o
   0   5   8        333.93        325.73        13.10 o
   1   5   8       1157.75       1145.39        31.09 o
   2   5   8       1012.24       1017.21        28.12 o
   3   5   8        529.98        474.24        16.09 o
   4   5   8       3510.76       3417.59       107.23 o
   5   5   8        793.96        772.15        26.47 o
   6   5   8        701.47        700.86        22.07 o
   7   5   8       1129.45       1110.21        42.55 o
  -7   6   8        342.37        306.72        15.44 o
  -6   6   8        935.83        899.94        27.91 o
  -5   6   8       1661.16       1594.86        52.81 o
  -4   6   8        163.65        165.89         8.40 o
  -3   6   8        757.25        791.86        31.22 o
  -2   6   8       2245.28       2194.45        80.95 o
  -1   6   8       2980.65       2956.34        99.96 o
   0   6   8       1572.95       1504.32        76.01 o
   1   6   8       2981.34       2834.60        85.01 o
   2   6   8       2249.43       2170.38        67.42 o
   3   6   8        740.53        801.31        24.58 o
   4   6   8        165.32        163.62         7.56 o
   5   6   8       1639.76       1585.61        49.07 o
   6   6   8        941.70        920.53        35.34 o
   7   6   8        342.40        372.97        20.86 o
  -7   7   8        463.59        460.73        16.14 o
  -6   7   8       1398.64       1401.39        52.23 o
  -5   7   8       1010.19       1028.25        46.46 o
  -4   7   8        697.66        686.15        22.62 o
  -3   7   8        141.79        131.67         8.50 o
  -2   7   8        386.66        374.53        14.44 o
  -1   7   8       2043.38       1967.45        77.07 o
   0   7   8        685.92        713.53        29.55 o
   1   7   8       2050.03       1984.16        63.61 o
   2   7   8        371.68        346.91        13.07 o
   3   7   8        144.98        133.27         7.87 o
   4   7   8        704.92        697.19        21.98 o
   5   7   8       1012.12       1026.03        55.37 o
   6   7   8       1389.06       1330.83        55.03 o
   7   7   8        460.45        455.01        31.82 o
  -8   8   8       1051.83       1138.46        80.38 o
  -7   8   8         20.40         20.94         6.81 o
  -6   8   8        248.56        222.85        17.93 o
  -5   8   8        177.72        171.15        10.67 o
  -4   8   8        379.96        381.97        16.12 o
  -3   8   8       1102.95       1122.47        41.80 o
  -2   8   8       1049.51        944.55        42.31 o
  -1   8   8       1270.47       1332.52        71.38 o
   0   8   8       1266.92       1180.11        38.95 o
   1   8   8       1280.51       1236.88        50.45 o
   2   8   8       1044.37       1061.32        35.00 o
   3   8   8       1104.17       1007.65        81.84 o
   4   8   8        381.81        419.35        19.12 o
   5   8   8        180.18        166.40        10.60 o
   6   8   8        243.40        261.77        12.86 o
   7   8   8         22.13         25.00         7.20 o
   8   8   8       1067.42       1065.85       153.53 o
   1   0   9       1150.40       1097.14        33.34 o
   2   0   9       1808.52       1841.84        49.30 o
   3   0   9        601.30        525.55        18.25 o
   4   0   9        744.61        807.98        22.33 o
   5   0   9       4354.30       4204.16       130.49 o
   6   0   9       1452.36       1427.05        57.97 o
   7   0   9        355.16        363.35        16.74 o
   8   0   9       1091.49       1116.01        43.33 o
  -8   1   9       1025.34       1019.26        38.30 o
  -7   1   9        264.23        282.99        13.20 o
  -6   1   9         29.54         24.67         4.84 o
  -5   1   9        808.96        832.83        25.91 o
  -4   1   9       1470.87       1374.73        39.35 o
  -3   1   9         27.03         24.92         3.40 o
  -2   1   9       2202.66       2106.84        56.39 o
  -1   1   9       4335.73       4211.85       120.05 o
   0   1   9         13.44         19.51         2.60 o
   1   1   9       4329.92       4149.90       118.86 o
   2   1   9       2200.33       2205.73        71.67 o
   3   1   9         28.46         27.14         2.81 o
   4   1   9       1438.11       1375.55        37.09 o
   5   1   9        806.35        787.29        26.59 o
   6   1   9         30.50         24.73         4.15 o
   7   1   9        256.03        261.49        16.26 o
   8   1   9       1033.99       1033.01        45.80 o
  -8   2   9        612.06        614.06        38.42 o
  -7   2   9       2612.20       2411.16        85.06 o
  -6   2   9        195.79        164.20         9.89 o
  -5   2   9        610.47        588.68        18.98 o
  -4   2   9        931.94        911.07        27.23 o
  -3   2   9        477.12        443.90        14.33 o
  -2   2   9       3784.99       3612.36       102.37 o
  -1   2   9        824.99        792.23        31.20 o
   0   2   9        316.79        291.22         9.32 o
   1   2   9        830.37        828.24        26.22 o
   2   2   9       3783.72       3601.52       115.10 o
   3   2   9        473.54        458.08        13.12 o
   4   2   9        928.20        912.15        25.01 o
   5   2   9        617.69        626.99        18.20 o
   6   2   9        193.64        202.48         7.99 o
   7   2   9       2608.59       2607.71        85.92 o
   8   2   9        625.29        652.92        43.95 o
  -8   3   9        820.81        818.31        36.68 o
  -7   3   9       1276.06       1187.41        38.36 o
  -6   3   9        233.24        235.84        11.51 o
  -5   3   9       1255.99       1308.05        40.43 o
  -4   3   9        838.95        786.18        26.28 o
  -3   3   9        185.27        173.37         7.24 o
  -2   3   9       2565.49       2345.69        66.42 o
  -1   3   9       1330.97       1258.76        41.29 o
   0   3   9       1835.16       1686.74        73.61 o
   1   3   9       1318.31       1258.67        48.47 o
   2   3   9       2594.56       2432.63        67.13 o
   3   3   9        189.21        186.31         6.61 o
   4   3   9        843.41        822.60        27.51 o
   5   3   9       1256.80       1328.03        39.53 o
   6   3   9        236.26        231.84        10.31 o
   7   3   9       1275.55       1181.41        47.07 o
   8   3   9        840.21        880.68        34.53 o
  -8   4   9       1037.55        980.44        69.42 o
  -7   4   9        441.99        426.16        17.78 o
  -6   4   9         76.55         86.65         8.63 o
  -5   4   9        777.32        726.68        30.11 o
  -4   4   9        157.73        131.57         7.85 o
  -3   4   9        151.87        153.87         6.90 o
  -2   4   9        665.16        670.96        19.97 o
  -1   4   9       2493.30       2290.08        75.88 o
   0   4   9        104.74        101.71         6.24 o
   1   4   9       2495.69       2415.46        81.65 o
   2   4   9        657.24        676.87        21.68 o
   3   4   9        142.16        148.68         6.01 o
   4   4   9        155.48        133.09         6.62 o
   5   4   9        788.90        781.70        25.24 o
   6   4   9         72.42         67.67         5.54 o
   7   4   9        440.15        428.14        16.41 o
   8   4   9       1031.64       1007.18        83.23 o
  -8   5   9       1368.40       1448.98        80.14 o
  -7   5   9        721.92        730.69        28.85 o
  -6   5   9        328.62        319.97        23.31 o
  -5   5   9        511.57        534.19        21.14 o
  -4   5   9        599.95        586.78        22.90 o
  -3   5   9        140.01        166.72         8.21 o
  -2   5   9        371.52        369.01        12.35 o
  -1   5   9       1310.28       1328.14        41.25 o
   0   5   9       3892.62       3763.47       134.46 o
   1   5   9       1319.20       1272.49        38.44 o
   2   5   9        381.29        382.29        11.87 o
   3   5   9        148.68        167.56         7.48 o
   4   5   9        595.95        599.74        19.05 o
   5   5   9        509.09        518.20        17.58 o
   6   5   9        329.91        309.62        11.64 o
   7   5   9        724.13        737.04        41.37 o
   8   5   9       1360.23       1504.43        59.27 o
  -8   6   9         37.30         34.18        10.09 o
  -7   6   9       1073.71        991.59        56.30 o
  -6   6   9        413.55        429.00        16.80 o
  -5   6   9        841.96        787.10        43.08 o
  -4   6   9       2048.57       1969.76        67.23 o
  -3   6   9       1105.55       1024.54       102.40 o
  -2   6   9         46.88         49.49         5.47 o
  -1   6   9        263.65        252.71        10.21 o
   0   6   9        575.46        585.55        19.20 o
   1   6   9        260.30        254.86        13.78 o
   2   6   9         43.67         44.12         5.52 o
   3   6   9       1104.67       1076.99        38.01 o
   4   6   9       2067.56       2006.12       101.06 o
   5   6   9        846.50        764.81        50.92 o
   6   6   9        410.88        423.52        35.46 o
   7   6   9       1064.42       1021.52        53.87 o
   8   6   9         36.01         23.41         8.25 o
  -8   7   9         72.30         74.79        11.04 o
  -7   7   9        667.45        640.14        28.70 o
  -6   7   9       1261.74       1358.77        62.36 o
  -5   7   9        513.46        544.09        21.48 o
  -4   7   9        699.66        667.32        55.81 o
  -3   7   9        233.43        273.31        18.17 o
  -2   7   9        704.26        733.90        27.30 o
  -1   7   9        454.05        448.72        16.96 o
   0   7   9        329.53        307.34        14.07 o
   1   7   9        450.22        425.59        39.71 o
   2   7   9        706.03        727.00        23.01 o
   3   7   9        232.88        216.87        10.18 o
   4   7   9        698.31        671.74        25.03 o
   5   7   9        515.28        497.02        29.34 o
   6   7   9       1267.74       1248.17        97.45 o
   7   7   9        665.67        654.94        52.25 o
   8   7   9         70.55         69.20         8.21 o
  -8   8   9         55.11         59.12         9.34 o
  -7   8   9        126.55        136.29        14.64 o
  -6   8   9        936.26        903.72        54.22 o
  -5   8   9         97.22         97.57         9.31 o
  -4   8   9         48.72         41.08        10.05 o
  -3   8   9         62.96         60.33        11.73 o
  -2   8   9        177.38        121.79        17.21 o
  -1   8   9        403.22        394.14        26.04 o
   0   8   9        544.30        604.75        22.54 o
   1   8   9        394.75        399.85        25.10 o
   2   8   9        175.94        151.94         9.28 o
   3   8   9         63.15         54.73         9.30 o
   4   8   9         44.85         34.34         6.55 o
   5   8   9         92.27         83.34         8.09 o
   6   8   9        941.50        944.68        36.28 o
   7   8   9        128.73        119.51        10.37 o
   8   8   9         55.66         62.02         8.46 o
  -9   9   9        522.70        647.94        55.32 o
  -8   9   9       1303.91       1463.72        70.41 o
  -7   9   9        409.84        422.35        41.69 o
  -6   9   9        109.97        116.17        11.04 o
  -5   9   9        539.55        597.30        27.43 o
  -4   9   9         27.93         30.13         8.80 o
  -3   9   9        417.25        428.68        34.18 o
  -2   9   9         90.79        100.83         9.31 o
  -1   9   9        529.08        485.07        30.56 o
   0   9   9         46.46         62.08         7.75 o
   1   9   9        521.71        523.73        18.42 o
   2   9   9         89.92         98.53         8.41 o
   3   9   9        415.97        408.78        19.81 o
   4   9   9         29.26         27.33         6.24 o
   5   9   9        543.22        613.73        32.61 o
   6   9   9        109.13        134.99         9.80 o
   7   9   9        407.40        442.09        17.97 o
   8   9   9       1291.33       1263.32        46.19 o
   9   9   9        521.04        568.80        59.33 o
   0   0  10        388.69        399.95        15.09 o
   1   0  10        716.07        700.31        20.70 o
   2   0  10        333.52        332.08        13.17 o
   3   0  10         67.63         66.67         4.92 o
   4   0  10       1163.62       1068.69        32.48 o
   5   0  10         22.39         32.31         5.42 o
   6   0  10        151.27        188.08        10.83 o
   7   0  10       1491.92       1571.68        99.52 o
   8   0  10         23.47         23.19         6.86 o
   9   0  10         12.79          5.75         5.51 o
  -9   1  10        411.12        371.30        25.50 o
  -8   1  10        520.93        535.11        23.18 o
  -7   1  10       2471.64       2299.20       110.90 o
  -6   1  10        155.78        157.16         8.84 o
  -5   1  10        842.62        815.09        43.55 o
  -4   1  10       2144.22       2098.69        68.37 o
  -3   1  10         61.97         55.24         5.66 o
  -2   1  10        858.20        817.88        39.41 o
  -1   1  10       1552.15       1436.12        54.95 o
   0   1  10         76.05         71.83         4.53 o
   1   1  10       1522.26       1452.61        49.10 o
   2   1  10        861.96        802.97        24.44 o
   3   1  10         59.77         53.37         5.08 o
   4   1  10       2127.38       2063.82        63.43 o
   5   1  10        839.97        768.57        28.13 o
   6   1  10        153.35        169.04         9.82 o
   7   1  10       2460.40       2356.23        92.26 o
   8   1  10        519.05        505.87        34.03 o
   9   1  10        414.76        382.64        20.81 o
  -9   2  10        386.75        355.08        31.51 o
  -8   2  10       1102.81       1109.69        52.62 o
  -7   2  10        188.45        164.76         9.76 o
  -6   2  10        198.33        181.20        11.67 o
  -5   2  10         88.62         86.44         6.33 o
  -4   2  10        918.07        808.62        27.40 o
  -3   2  10        495.69        502.70        19.93 o
  -2   2  10        410.77        357.34        13.64 o
  -1   2  10       2122.70       2007.98        57.27 o
   0   2  10        204.43        194.00         9.29 o
   1   2  10       2103.86       2105.57        66.94 o
   2   2  10        413.98        426.71        14.86 o
   3   2  10        499.52        513.59        17.80 o
   4   2  10        916.73        935.99        34.18 o
   5   2  10         91.88         97.91         7.49 o
   6   2  10        199.61        201.12        13.76 o
   7   2  10        194.86        211.83        10.08 o
   8   2  10       1113.02       1001.98        38.08 o
   9   2  10        381.01        408.03        23.95 o
  -9   3  10        344.64        300.16        89.24 o
  -8   3  10       1337.96       1304.23        62.40 o
  -7   3  10        387.89        353.86        15.57 o
  -6   3  10         72.62         75.16         7.18 o
  -5   3  10       2233.45       2059.18        98.50 o
  -4   3  10        287.16        278.28        11.73 o
  -3   3  10        556.80        519.87        17.19 o
  -2   3  10       1059.72        962.14        32.42 o
  -1   3  10       1701.52       1636.22        58.85 o
   0   3  10       1522.82       1478.85        44.75 o
   1   3  10       1696.14       1643.11        50.96 o
   2   3  10       1067.54        979.77        32.45 o
   3   3  10        568.81        548.21        17.16 o
   4   3  10        291.48        292.15        10.68 o
   5   3  10       2271.59       2139.23        96.99 o
   6   3  10         75.72         87.76         7.29 o
   7   3  10        391.77        387.29        16.35 o
   8   3  10       1333.59       1296.75        49.60 o
   9   3  10        349.97        337.33        14.15 o
  -9   4  10        177.41        201.07        14.84 o
  -8   4  10        274.26        305.90        20.39 o
  -7   4  10       1222.98       1231.40        77.30 o
  -6   4  10        649.16        637.68        31.57 o
  -5   4  10        789.95        753.14        31.95 o
  -4   4  10       1776.95       1662.32        72.28 o
  -3   4  10       1439.88       1292.20        43.24 o
  -2   4  10        386.74        385.79        12.94 o
  -1   4  10       1020.97       1000.81        34.53 o
   0   4  10         13.75         23.35         5.71 o
   1   4  10       1013.65       1004.74        31.48 o
   2   4  10        387.25        385.28        12.96 o
   3   4  10       1442.57       1313.82        38.75 o
   4   4  10       1777.48       1666.06        51.93 o
   5   4  10        782.59        775.74        35.65 o
   6   4  10        652.96        650.71        29.66 o
   7   4  10       1233.72       1238.39        49.90 o
   8   4  10        275.89        286.17        12.78 o
   9   4  10        175.03        181.50        11.14 o
  -9   5  10       1087.92       1128.70        49.84 o
  -8   5  10        196.86        215.97        18.41 o
  -7   5  10         58.17         45.26         8.41 o
  -6   5  10        464.93        461.19        27.08 o
  -5   5  10        220.65        210.11        11.51 o
  -4   5  10        997.64        921.88        70.19 o
  -3   5  10        419.62        386.16        23.32 o
  -2   5  10       2532.17       2342.57        76.37 o
  -1   5  10          9.60          8.25         4.35 o
   0   5  10         84.82         93.00         7.23 o
   1   5  10          9.01          8.70         4.44 o
   2   5  10       2522.75       2305.26        68.55 o
   3   5  10        424.75        387.77        13.70 o
   4   5  10        995.87        957.48        29.91 o
   5   5  10        219.64        209.11        11.48 o
   6   5  10        480.77        448.46        15.70 o
   7   5  10         61.05         49.50         6.32 o
   8   5  10        200.21        218.23        17.42 o
   9   5  10       1087.73       1034.34        42.64 o
  -9   6  10        913.85        757.37       127.86 o
  -8   6  10       1004.58        898.74        48.76 o
  -7   6  10        348.39        327.77        17.10 o
  -6   6  10        447.16        444.79        32.48 o
  -5   6  10          0.80          6.53         4.58 o
  -4   6  10       1553.30       1317.09       270.33 o
  -3   6  10        254.44        246.61        18.71 o
  -2   6  10         18.64         19.34         5.63 o
  -1   6  10        395.34        384.00        21.29 o
   0   6  10          7.18          7.37         6.41 o
   1   6  10        410.30        381.24        22.16 o
   2   6  10         19.62         19.10         7.04 o
   3   6  10        254.84        248.31        11.49 o
   4   6  10       1570.62       1189.11        93.46 o
   5   6  10          0.83          6.00         4.14 o
   6   6  10        448.02        438.05        18.09 o
   7   6  10        356.98        348.98        20.53 o
   8   6  10       1013.48       1064.79        84.35 o
   9   6  10        909.78        879.17        90.58 o
  -9   7  10        304.05        283.85        18.60 o
  -8   7  10        989.19       1046.66        46.93 o
  -7   7  10         98.50         93.48        14.90 o
  -6   7  10         86.77         95.01        19.69 o
  -5   7  10        330.21        367.70        31.92 o
  -4   7  10         69.24         74.77        15.63 o
  -3   7  10       1695.27       1656.23       192.57 o
  -2   7  10       1336.79       1345.91        53.86 o
  -1   7  10        431.79        478.32        21.42 o
   0   7  10        104.81        103.63        10.34 o
   1   7  10        435.81        449.23        17.63 o
   2   7  10       1320.35       1253.39        42.15 o
   3   7  10       1689.18       1564.94        85.39 o
   4   7  10         76.46         82.17         7.83 o
   5   7  10        334.24        304.34        24.13 o
   6   7  10         88.54         69.98         9.33 o
   7   7  10        100.84         98.95         9.85 o
   8   7  10        995.21       1139.60        73.90 o
   9   7  10        302.01        299.26        18.34 o
  -9   8  10        530.22        568.96        37.85 o
  -8   8  10        482.82        467.78        22.00 o
  -7   8  10        146.31        139.96        12.24 o
  -6   8  10        868.69        905.63        50.55 o
  -5   8  10         92.16        109.11         9.23 o
  -4   8  10         23.80         24.71        11.29 o
  -3   8  10        316.20        355.58        32.90 o
  -2   8  10        283.12        317.71        23.85 o
  -1   8  10       1050.88       1093.99        48.33 o
   0   8  10        908.64       1004.82        50.95 o
   1   8  10       1054.39       1044.17        83.95 o
   2   8  10        286.48        304.62        19.85 o
   3   8  10        317.25        324.95        18.68 o
   4   8  10         23.20         18.49         6.67 o
   5   8  10         94.26         96.31         9.94 o
   6   8  10        852.27        802.19        45.16 o
   7   8  10        143.58        122.95        13.21 o
   8   8  10        483.13        473.74        21.31 o
   9   8  10        522.98        474.15        57.46 o
  -9   9  10         26.60         23.69        11.27 o
  -8   9  10        262.80        273.46        19.74 o
  -7   9  10        624.49        666.48        61.77 o
  -6   9  10        239.75        244.29        14.97 o
  -5   9  10       1363.49       1450.47       130.60 o
  -4   9  10       1814.86       1797.45        79.92 o
  -3   9  10        621.68        693.64        32.65 o
  -2   9  10         69.42         72.36        14.37 o
  -1   9  10        256.03        281.12        22.05 o
   0   9  10        879.31        928.81        88.91 o
   1   9  10        257.59        260.97        14.86 o
   2   9  10         73.40         74.52         7.43 o
   3   9  10        619.77        633.57        24.57 o
   4   9  10       1812.46       1680.24        74.46 o
   5   9  10       1362.22       1368.24       114.22 o
   6   9  10        241.22        235.54        21.92 o
   7   9  10        642.07        669.63        53.58 o
   8   9  10        268.27        273.06        20.15 o
   9   9  10         27.90         26.18         8.68 o
 -10  10  10        868.38        915.13        84.06 o
  -9  10  10        380.64        417.35        26.69 o
  -8  10  10         40.00         28.27        11.47 o
  -7  10  10        464.31        450.92        25.24 o
  -6  10  10        281.07        298.28        22.20 o
  -5  10  10         46.62         57.23        11.30 o
  -4  10  10        832.49        793.40        55.51 o
  -3  10  10         97.74        103.50        14.47 o
  -2  10  10       1764.06       1926.13        88.33 o
  -1  10  10         52.97         46.09         8.00 o
   0  10  10        575.79        615.16        29.93 o
   1  10  10         51.63         54.24         8.85 o
   2  10  10       1770.50       1766.57        72.47 o
   3  10  10         99.03         98.76        14.16 o
   4  10  10        845.92        886.00        48.47 o
   5  10  10         44.70         57.29         9.97 o
   6  10  10        281.58        279.34        15.06 o
   7  10  10        464.06        434.76        18.92 o
   8  10  10         41.98         31.30         8.47 o
   9  10  10        379.42        339.28        17.21 o
  10  10  10        886.98        795.87        92.34 o
   1   0  11        958.41        892.57        48.50 o
   2   0  11         56.34         44.98         5.69 o
   3   0  11        182.07        179.48         9.08 o
   4   0  11         41.81         42.83         5.95 o
   5   0  11       1355.93       1308.93        45.88 o
   6   0  11        203.50        192.63        10.17 o
   7   0  11        302.96        260.18        16.02 o
   8   0  11        124.73        123.08         9.80 o
   9   0  11         53.42         34.94         8.06 o
  10   0  11       1203.35       1315.23        55.09 o
 -10   1  11        892.56        907.84        41.68 o
  -9   1  11        514.30        536.09        56.57 o
  -8   1  11        986.02        940.06        41.76 o
  -7   1  11        747.54        702.36        28.58 o
  -6   1  11        354.75        336.62        14.31 o
  -5   1  11        431.96        428.60        24.00 o
  -4   1  11        718.96        679.93        24.31 o
  -3   1  11        354.06        338.62        14.04 o
  -2   1  11       1244.59       1180.37        81.10 o
  -1   1  11        252.58        220.84        12.70 o
   0   1  11         38.32         38.65         5.96 o
   1   1  11        257.88        254.01        11.79 o
   2   1  11       1239.27       1272.48        53.64 o
   3   1  11        358.87        357.59        15.86 o
   4   1  11        715.09        652.99        23.67 o
   5   1  11        431.16        475.06        18.33 o
   6   1  11        352.54        353.40        14.22 o
   7   1  11        753.82        779.68        35.06 o
   8   1  11        980.48        997.44        46.81 o
   9   1  11        515.71        515.23        44.53 o
  10   1  11        888.74        899.94        45.22 o
 -10   2  11        434.88        432.56        49.75 o
  -9   2  11        262.70        307.30        18.68 o
  -8   2  11        211.21        248.95        15.81 o
  -7   2  11        399.91        414.32        17.42 o
  -6   2  11       1902.00       1728.34        78.40 o
  -5   2  11        299.80        277.39        14.42 o
  -4   2  11       1190.24       1092.68        38.24 o
  -3   2  11         12.95         11.62         4.53 o
  -2   2  11         89.42         90.27         7.25 o
  -1   2  11       1356.66       1256.07        44.74 o
   0   2  11        161.03        130.93        12.79 o
   1   2  11       1356.42       1253.12        54.53 o
   2   2  11         88.30        100.81         8.16 o
   3   2  11         14.21         14.53         5.32 o
   4   2  11       1191.97       1282.87       107.11 o
   5   2  11        299.22        278.65        14.27 o
   6   2  11       1910.80       1944.97        79.27 o
   7   2  11        397.81        376.91        15.55 o
   8   2  11        213.54        219.76        11.72 o
   9   2  11        266.01        303.04        14.90 o
  10   2  11        425.94        462.49        21.22 o
 -10   3  11        787.59        808.34        49.26 o
  -9   3  11        821.86        852.55        45.96 o
  -8   3  11        144.61        169.46        15.61 o
  -7   3  11         47.78         57.48        18.88 o
  -6   3  11        482.40        454.50        27.29 o
  -5   3  11       1058.30       1034.83        35.08 o
  -4   3  11       1345.39       1210.33        71.11 o
  -3   3  11        478.55        461.75        22.36 o
  -2   3  11       1261.25       1215.99        39.84 o
  -1   3  11          7.48         12.29         4.83 o
   0   3  11         23.25         23.58         5.26 o
   1   3  11          5.39          6.90         4.22 o
   2   3  11       1268.35       1288.57        42.64 o
   3   3  11        472.98        440.81        21.36 o
   4   3  11       1340.87       1380.51        59.78 o
   5   3  11       1067.16       1091.31        35.91 o
   6   3  11        476.96        484.26        33.20 o
   7   3  11         44.50         51.35         7.02 o
   8   3  11        150.62        160.16         9.64 o
   9   3  11        812.01        824.64        31.10 o
  10   3  11        798.10        797.60        33.02 o
 -10   4  11        206.95        210.48        20.05 o
  -9   4  11        730.89        758.38        46.75 o
  -8   4  11         49.16         49.21        10.78 o
  -7   4  11       2392.90       2579.41       119.60 o
  -6   4  11        914.74        872.00        55.17 o
  -5   4  11        184.67        173.48        19.46 o
  -4   4  11        449.35        425.22        19.04 o
  -3   4  11       1273.46       1238.15        50.08 o
  -2   4  11        320.71        313.65        13.94 o
  -1   4  11        960.81        988.67        34.79 o
   0   4  11        572.47        558.38        20.90 o
   1   4  11        969.87        953.20        37.35 o
   2   4  11        317.25        287.88        13.01 o
   3   4  11       1267.71       1282.87        53.12 o
   4   4  11        442.44        434.68        18.95 o
   5   4  11        181.42        184.41         9.83 o
   6   4  11        905.57        913.60        31.38 o
   7   4  11       2382.72       2318.70        90.98 o
   8   4  11         47.88         44.90         7.16 o
   9   4  11        723.68        730.87        34.24 o
  10   4  11        207.67        217.77        13.80 o
 -10   5  11        338.18        390.08        27.04 o
  -9   5  11       1167.50       1218.50        55.94 o
  -8   5  11         59.06         45.74        12.10 o
  -7   5  11        145.59        142.52        11.87 o
  -6   5  11       1850.16       1671.33       163.36 o
  -5   5  11        585.55        542.75        28.30 o
  -4   5  11        142.85        144.15        10.81 o
  -3   5  11        885.74        805.00        31.58 o
  -2   5  11        375.28        360.44        14.21 o
  -1   5  11        941.18        857.64        31.72 o
   0   5  11        410.14        421.08        24.39 o
   1   5  11        944.03       1029.86        36.70 o
   2   5  11        369.32        364.84        14.75 o
   3   5  11        871.55        875.62        31.34 o
   4   5  11        140.79        150.99        17.46 o
   5   5  11        572.32        540.04        38.90 o
   6   5  11       1845.22       1769.55       112.84 o
   7   5  11        146.21        150.62        12.08 o
   8   5  11         58.62         62.91         8.34 o
   9   5  11       1160.54       1278.19        68.17 o
  10   5  11        336.24        389.77        24.51 o
 -10   6  11        587.31        593.39        70.31 o
  -9   6  11        429.18        456.82        49.75 o
  -8   6  11        223.57        231.68        16.68 o
  -7   6  11        583.97        574.32        32.05 o
  -6   6  11       1004.96       1040.19        65.81 o
  -5   6  11        149.19        145.65        14.05 o
  -4   6  11        371.85        367.97        46.26 o
  -3   6  11        814.95        679.51       117.92 o
  -2   6  11        239.82        227.02        20.56 o
  -1   6  11         98.39         93.13         9.14 o
   0   6  11       1614.89       1616.70       225.23 o
   1   6  11        101.21         80.94         9.38 o
   2   6  11        236.62        264.83        19.04 o
   3   6  11        823.05        809.87        32.31 o
   4   6  11        372.12        402.76        18.10 o
   5   6  11        142.20        156.51        13.47 o
   6   6  11       1004.93       1036.14        40.22 o
   7   6  11        588.02        558.47        25.59 o
   8   6  11        223.18        212.40        24.03 o
   9   6  11        435.99        475.51        30.03 o
  10   6  11        578.14        584.32        37.97 o
 -10   7  11        773.02        705.02        93.03 o
  -9   7  11         30.75         28.66        10.61 o
  -8   7  11         17.09         14.64         8.56 o
  -7   7  11        654.88        595.77        27.29 o
  -6   7  11        100.33        101.81        10.02 o
  -5   7  11        712.18        638.79        38.11 o
  -4   7  11        378.16        352.34        30.37 o
  -3   7  11        331.38        306.51        27.77 o
  -2   7  11        375.57        390.51        35.27 o
  -1   7  11        219.26        222.73        22.47 o
   0   7  11       1473.49       1381.82       160.41 o
   1   7  11        218.55        259.45        21.73 o
   2   7  11        374.64        385.59        20.58 o
   3   7  11        333.03        253.38        27.12 o
   4   7  11        380.91        396.10        22.83 o
   5   7  11        705.85        662.86        59.63 o
   6   7  11         97.47        101.79        10.42 o
   7   7  11        654.79        694.50        82.76 o
   8   7  11         17.40         21.85        12.99 o
   9   7  11         30.43         32.45        10.43 o
  10   7  11        779.60        775.17        63.15 o
 -10   8  11         55.02         68.20        16.00 o
  -9   8  11        296.17        349.88        40.27 o
  -8   8  11         12.82         21.42        10.00 o
  -7   8  11        621.27        567.60        48.16 o
  -6   8  11        414.72        410.64        22.24 o
  -5   8  11        985.77        953.46        46.13 o
  -4   8  11       1163.70       1123.93        81.96 o
  -3   8  11       1201.23       1436.20        71.59 o
  -2   8  11        609.76        618.11        86.92 o
  -1   8  11        254.39        245.09        26.81 o
   0   8  11          5.71          5.15         5.18 o
   1   8  11        255.03        252.59        14.86 o
   2   8  11        611.46        636.08        26.51 o
   3   8  11       1205.47       1227.97        74.26 o
   4   8  11       1150.14       1105.85        65.30 o
   5   8  11        981.44        985.33        39.61 o
   6   8  11        406.86        429.94        36.31 o
   7   8  11        626.60        626.91        32.19 o
   8   8  11         13.31         23.42        10.88 o
   9   8  11        290.62        285.03        24.42 o
  10   8  11         54.21         54.82        11.73 o
 -10   9  11        208.23        214.30        18.66 o
  -9   9  11         33.52         35.24        15.56 o
  -8   9  11       1008.78       1265.13        76.94 o
  -7   9  11        531.38        500.05        39.35 o
  -6   9  11         59.99         61.23         9.87 o
  -5   9  11         31.92         34.93        10.44 o
  -4   9  11        296.18        304.45        23.20 o
  -3   9  11        591.17        601.98        33.34 o
  -2   9  11        810.27        906.93        45.97 o
  -1   9  11        738.19        810.91        37.59 o
   0   9  11        188.54        184.35        14.58 o
   1   9  11        745.60        744.33        28.72 o
   2   9  11        816.37        845.33        33.37 o
   3   9  11        589.78        572.92        38.90 o
   4   9  11        303.30        321.51        17.88 o
   5   9  11         31.85         32.59         8.14 o
   6   9  11         59.42         54.06         8.68 o
   7   9  11        532.49        518.87        25.55 o
   8   9  11       1020.95        799.36       184.95 o
   9   9  11         32.83         31.89        10.52 o
  10   9  11        210.79        220.64        22.56 o
 -10  10  11        238.12        276.69        22.39 o
  -9  10  11         31.25         28.44        14.66 o
  -8  10  11        598.34        685.24        38.42 o
  -7  10  11        101.69        116.14        18.85 o
  -6  10  11         24.57         28.20        11.04 o
  -5  10  11        312.02        319.42        21.80 o
  -4  10  11        256.89        289.01        24.02 o
  -3  10  11        183.46        212.37        43.43 o
  -2  10  11       1600.51       1730.68       133.99 o
  -1  10  11        488.60        576.90        29.43 o
   0  10  11          4.66          5.08         5.42 o
   1  10  11        489.04        561.23        27.90 o
   2  10  11       1589.50       1617.18        71.84 o
   3  10  11        182.41        166.97        12.42 o
   4  10  11        263.24        257.83        34.11 o
   5  10  11        312.15        337.20        27.01 o
   6  10  11         23.00         25.32         8.96 o
   7  10  11        103.90         93.89        10.38 o
   8  10  11        598.68        571.32        40.05 o
   9  10  11         33.56         30.79        10.59 o
  10  10  11        234.05        230.27        27.69 o
 -11  11  11        378.53        452.41        53.09 o
 -10  11  11         12.36         15.72         9.80 o
  -9  11  11        255.19        297.08        23.54 o
  -8  11  11        320.39        383.79        42.88 o
  -7  11  11        255.48        252.16        19.13 o
  -6  11  11        104.92        118.66        15.81 o
  -5  11  11         54.04         70.01        13.43 o
  -4  11  11        534.69        546.09        97.11 o
  -3  11  11        325.86        339.47        27.66 o
  -2  11  11         43.03         47.19        17.88 o
  -1  11  11        705.35        834.43        48.53 o
   0  11  11        289.74        275.25        21.92 o
   1  11  11        722.01        768.50       126.53 o
   2  11  11         42.46         40.36         9.44 o
   3  11  11        324.29        323.95        16.12 o
   4  11  11        534.65        555.84        51.33 o
   5  11  11         52.65         54.52        12.30 o
   6  11  11        106.06        108.77        12.25 o
   7  11  11        254.99        235.53        40.39 o
   8  11  11        319.77        345.36        33.96 o
   9  11  11        254.41        238.84        25.36 o
  10  11  11         12.93         10.24         7.63 o
  11  11  11        379.54        378.70        61.47 o
   0   0  12         11.35         10.27         9.06 o
   1   0  12         97.36        100.34        10.57 o
   2   0  12       1437.51       1441.71        49.60 o
   3   0  12       2295.50       2267.82       169.28 o
   4   0  12        225.64        155.43        69.29 o
   5   0  12          0.20          5.24         5.49 o
   6   0  12          6.63          3.98         3.89 o
   7   0  12        257.18        255.83        20.17 o
   8   0  12        712.30        724.87        41.50 o
   9   0  12        872.05        859.46        49.17 o
  10   0  12         11.08         10.20         7.68 o
  11   0  12          0.07          7.27         8.58 o
 -11   1  12         21.01         18.06         9.67 o
 -10   1  12        258.06        249.46        22.39 o
  -9   1  12        617.88        593.07        34.39 o
  -8   1  12        587.26        590.24        44.14 o
  -7   1  12        483.72        369.98        49.58 o
  -6   1  12         72.99         69.06         7.54 o
  -5   1  12        294.92        278.03        15.86 o
  -4   1  12        429.13        425.47        20.22 o
  -3   1  12        671.46        607.28        53.55 o
  -2   1  12        269.82        278.60        15.48 o
  -1   1  12       1007.20       1033.50        83.26 o
   0   1  12       5013.05       5446.08       460.04 o
   1   1  12       1009.81        986.56       142.17 o
   2   1  12        272.25        264.21        12.89 o
   3   1  12        669.20        649.56        36.30 o
   4   1  12        428.49        442.83        21.46 o
   5   1  12        292.90        284.47        19.00 o
   6   1  12         72.05         78.36         8.23 o
   7   1  12        474.50        425.73        20.71 o
   8   1  12        594.90        619.77        38.28 o
   9   1  12        620.78        603.87        25.62 o
  10   1  12        262.30        271.20        18.09 o
  11   1  12         19.57         14.16         8.11 o
 -11   2  12         36.66         47.95        12.72 o
 -10   2  12        628.36        646.33        45.95 o
  -9   2  12        169.81        185.85        15.19 o
  -8   2  12        164.50        181.92        15.90 o
  -7   2  12        423.94        414.51        32.71 o
  -6   2  12       1993.19       1845.55        66.27 o
  -5   2  12        107.54        103.36        16.47 o
  -4   2  12       2308.79       2312.42       170.07 o
  -3   2  12        278.53        282.08        22.08 o
  -2   2  12        194.48        226.72        23.08 o
  -1   2  12        923.37        802.70        42.54 o
   0   2  12        319.32        316.53        14.20 o
   1   2  12        919.77        890.12        53.93 o
   2   2  12        201.20        212.59        11.75 o
   3   2  12        277.89        232.48        23.47 o
   4   2  12       2297.85       2369.24       120.95 o
   5   2  12        112.09        127.42         9.89 o
   6   2  12       2007.01       1980.08       166.28 o
   7   2  12        413.73        456.48        26.93 o
   8   2  12        167.95        177.73        10.22 o
   9   2  12        167.78        158.96        10.74 o
  10   2  12        622.94        644.13        26.42 o
  11   2  12         37.15         33.41         9.52 o
 -11   3  12        153.49        164.01        15.66 o
 -10   3  12        637.97        622.01        37.76 o
  -9   3  12        560.88        561.52        32.51 o
  -8   3  12        769.07        740.69        41.30 o
  -7   3  12       1157.97       1143.68        67.50 o
  -6   3  12         56.59         52.28         7.50 o
  -5   3  12         84.17         80.44        11.15 o
  -3   3  12        885.17        864.44        53.62 o
  -2   3  12        292.51        287.46        16.84 o
  -1   3  12         92.07         93.61         7.21 o
   0   3  12        205.71        186.70        10.09 o
   1   3  12         90.72         98.23         7.68 o
   2   3  12        291.77        303.45        14.27 o
   3   3  12        873.04        839.76        49.48 o
   4   3  12        123.17        116.65        10.07 o
   5   3  12         83.10         84.14         8.05 o
   6   3  12         53.47         52.04         9.54 o
   7   3  12       1158.10       1202.17        52.45 o
   8   3  12        777.41        781.78        34.45 o
   9   3  12        563.54        545.16        31.45 o
  10   3  12        634.22        659.50        38.49 o
  11   3  12        156.43        173.03        15.15 o
 -11   4  12        392.67        394.79        30.61 o
 -10   4  12        242.84        195.27        19.31 o
  -9   4  12        852.57        861.06        67.67 o
  -8   4  12        646.49        680.08        34.87 o
  -7   4  12        490.42        511.52        40.76 o
  -6   4  12        169.09        168.79        17.90 o
  -5   4  12        133.16        119.68        10.75 o
  -4   4  12        221.00        230.63        45.07 o
  -3   4  12        248.83        258.39        17.78 o
  -2   4  12        314.76        276.82        16.02 o
  -1   4  12        980.62        945.38        58.06 o
   0   4  12       3066.12       2828.82       164.85 o
   1   4  12        968.79        932.79        53.13 o
   2   4  12        310.92        318.00        16.67 o
   3   4  12        254.98        251.50        12.40 o
   4   4  12        219.23        219.50        12.03 o
   5   4  12        129.94        130.49        10.13 o
   6   4  12        172.15        168.12        11.56 o
   7   4  12        496.54        522.05        30.25 o
   8   4  12        647.30        628.79        37.60 o
   9   4  12        853.36        905.32        35.44 o
  10   4  12        239.58        216.96        15.41 o
  11   4  12        391.23        444.54        30.38 o
 -11   5  12        352.44        351.94        27.51 o
 -10   5  12        263.72        258.79        23.13 o
  -9   5  12        301.38        273.50        18.83 o
  -8   5  12         28.69         34.06        11.71 o
  -7   5  12        425.15        458.48        55.28 o
  -6   5  12       1557.87       1543.96        72.65 o
  -5   5  12        774.18        707.18        34.45 o
  -4   5  12        761.12        757.26        80.72 o
  -3   5  12       1093.05       1051.80        56.58 o
  -2   5  12         70.72         65.45         7.78 o
  -1   5  12        361.26        324.78        21.83 o
   0   5  12        225.45        237.38        12.92 o
   1   5  12        359.28        348.80        15.81 o
   2   5  12         68.57         66.68         9.73 o
   3   5  12       1087.68       1220.15        62.14 o
   4   5  12        769.41        764.11        96.71 o
   5   5  12        775.40        771.67        38.85 o
   6   5  12       1549.53       1651.46        66.91 o
   7   5  12        425.81        467.66        23.50 o
   8   5  12         28.45         26.16         7.89 o
   9   5  12        295.82        284.57        22.92 o
  10   5  12        261.21        262.89        17.12 o
  11   5  12        353.11        361.35        31.87 o
 -11   6  12         48.96         44.23        12.71 o
 -10   6  12        466.72        477.87        29.60 o
  -9   6  12        281.66        292.54        20.28 o
  -8   6  12        849.20        891.52        45.34 o
  -7   6  12        105.25         94.37        12.18 o
  -6   6  12        351.32        338.34        36.71 o
  -5   6  12        919.10        928.39        50.06 o
  -4   6  12        156.12        141.42        15.03 o
  -3   6  12        652.55        620.66       117.27 o
  -2   6  12         41.54         43.21        11.87 o
  -1   6  12        721.43        611.01        28.56 o
   0   6  12         28.78         21.70         7.99 o
   1   6  12        730.64        592.70       136.47 o
   2   6  12         40.42         33.80        10.00 o
   3   6  12        653.93        714.03        30.08 o
   4   6  12        151.05        138.34        11.17 o
   5   6  12        926.36        905.20        38.68 o
   6   6  12        356.50        370.70        19.59 o
   7   6  12        102.21         92.66        11.08 o
   8   6  12        837.16        913.51        48.85 o
   9   6  12        282.23        298.92        17.30 o
  10   6  12        463.64        463.23        28.76 o
  11   6  12         49.07         58.33        11.66 o
 -11   7  12        164.04        153.63        25.06 o
 -10   7  12         37.96         40.28        12.12 o
  -9   7  12        474.91        498.22        43.82 o
  -8   7  12        199.29        209.33        25.42 o
  -7   7  12        838.22        763.15        58.28 o
  -6   7  12        308.45        315.34        20.68 o
  -5   7  12        666.00        680.93        45.59 o
  -4   7  12         66.55         63.57        10.16 o
  -3   7  12         95.72         92.09        14.59 o
  -2   7  12        677.78        562.64        41.43 o
  -1   7  12         48.60         51.22         9.70 o
   0   7  12         96.07        122.21        15.75 o
   1   7  12         48.38         59.49        11.06 o
   2   7  12        679.17        684.07        29.62 o
   3   7  12         93.87         77.65        10.01 o
   4   7  12         67.16         79.88        10.22 o
   5   7  12        673.39        683.31        41.33 o
   6   7  12        307.64        304.67        16.42 o
   7   7  12        829.16        848.90        45.84 o
   8   7  12        198.51        206.64        16.85 o
   9   7  12        477.16        504.73        24.84 o
  10   7  12         39.85         40.56        11.49 o
  11   7  12        163.38        173.21        20.14 o
 -11   8  12        116.21        125.25        22.28 o
 -10   8  12        196.83        208.52        27.77 o
  -9   8  12        197.68        201.01        27.81 o
  -8   8  12        278.43        241.14        21.13 o
  -7   8  12        955.43        909.27        39.94 o
  -6   8  12        151.32        152.02        13.83 o
  -5   8  12       1161.98       1122.49        91.20 o
  -4   8  12        275.17        280.84        41.46 o
  -3   8  12        326.05        338.19       100.55 o
  -2   8  12         66.07         71.51        14.77 o
  -1   8  12        427.01        463.81        28.56 o
   0   8  12          0.12          3.77         4.12 o
   1   8  12        421.82        408.94        26.94 o
   2   8  12         63.51         65.17        10.48 o
   3   8  12        325.66        329.75        17.03 o
   4   8  12        271.59        258.79        16.37 o
   5   8  12       1167.61       1188.44        51.37 o
   6   8  12        149.58        144.79        14.32 o
   7   8  12        951.14       1037.76        56.95 o
   8   8  12        275.13        283.18        27.21 o
   9   8  12        198.08        227.65        20.88 o
  10   8  12        197.68        199.09        15.53 o
  11   8  12        114.06        112.31        13.50 o
 -11   9  12        707.05        838.38        60.48 o
 -10   9  12        474.89        513.84        50.94 o
  -9   9  12        625.12        615.09        41.34 o
  -8   9  12        178.87        198.37        31.40 o
  -7   9  12        183.69        182.34        15.96 o
  -6   9  12        411.17        372.87        79.05 o
  -5   9  12         53.01         47.02        13.37 o
  -4   9  12         25.17         36.52        17.96 o
  -3   9  12         14.09         20.72        11.56 o
  -2   9  12        180.39        231.49        20.90 o
  -1   9  12         92.02        106.19        12.64 o
   0   9  12        144.63        139.62        15.02 o
   1   9  12         91.36        101.63        11.20 o
   2   9  12        180.59        191.45        12.16 o
   3   9  12         14.27         17.34         7.28 o
   4   9  12         25.22         35.96         8.23 o
   5   9  12         54.13         45.91         9.98 o
   6   9  12        410.00        454.18        35.99 o
   7   9  12        182.56        207.21        20.76 o
   8   9  12        177.50        180.05        16.01 o
   9   9  12        618.53        558.51        28.81 o
  10   9  12        475.47        404.68        58.02 o
  11   9  12        713.54        680.53        35.32 o
 -11  10  12        105.83        118.82        29.00 o
 -10  10  12        182.29        196.25        41.54 o
  -9  10  12          1.71         12.86         9.48 o
  -8  10  12        321.80        317.04        62.98 o
  -7  10  12        251.38        236.39        54.58 o
  -6  10  12        460.50        467.35        80.09 o
  -5  10  12       1332.84       1382.03        79.04 o
  -4  10  12         53.27         41.78        19.74 o
  -3  10  12        479.51        539.92        33.56 o
  -2  10  12        132.03        135.93        17.26 o
  -1  10  12        154.07        180.99        16.15 o
   0  10  12         59.58         68.07        15.59 o
   1  10  12        151.52        154.95        13.42 o
   2  10  12        136.70        121.09        18.10 o
   3  10  12        469.47        524.39        27.56 o
   4  10  12         54.86         47.00        12.36 o
   5  10  12       1327.03       1565.25        80.12 o
   6  10  12        460.77        445.49        51.58 o
   7  10  12        247.23        233.53        16.12 o
   8  10  12        316.93        305.99        26.73 o
   9  10  12          1.66         15.25        11.79 o
  10  10  12        183.80        179.34        14.98 o
  11  10  12        106.49        110.29        13.40 o
 -11  11  12         92.13        103.52        28.80 o
 -10  11  12         13.00         14.72        10.06 o
  -9  11  12        268.69        307.33        30.18 o
  -8  11  12         46.24         55.98        22.80 o
  -7  11  12        110.05        101.15        14.70 o
  -6  11  12        275.38        273.97        20.49 o
  -5  11  12        401.82        408.43        25.14 o
  -4  11  12        530.88        537.58        75.81 o
  -3  11  12        251.97        283.88        26.79 o
  -2  11  12        373.39        385.87        27.63 o
  -1  11  12        375.63        354.18        42.07 o
   0  11  12        103.70        113.33        29.73 o
   1  11  12        375.66        337.34        26.79 o
   2  11  12        365.43        338.56        39.68 o
   3  11  12        253.44        289.89        19.26 o
   4  11  12        531.35        570.16        31.06 o
   5  11  12        401.24        432.07        25.96 o
   6  11  12        270.34        307.54        31.44 o
   7  11  12        109.61         94.99        17.76 o
   8  11  12         47.11         43.34        16.45 o
   9  11  12        267.82        271.59        46.23 o
  10  11  12         12.71         11.39         8.25 o
  11  11  12         91.13         83.42        19.06 o
 -11  12  12        249.64        296.12        32.60 o
 -10  12  12        149.29        186.50        44.33 o
  -9  12  12         73.67         84.02        31.98 o
  -8  12  12          6.47         25.62        17.95 o
  -7  12  12        138.83        125.69        57.61 o
  -6  12  12        315.42        339.56        28.99 o
  -5  12  12         23.38         25.77        12.34 o
  -4  12  12        320.97        344.20        38.10 o
  -3  12  12         63.11         60.34        13.95 o
  -2  12  12        496.45        579.64        33.23 o
  -1  12  12        380.23        417.93        66.77 o
   0  12  12       1142.18       1215.89       101.01 o
   1  12  12        384.06        389.26        54.65 o
   2  12  12        505.25        551.29        31.68 o
   3  12  12         61.65         45.54        10.40 o
   4  12  12        323.36        355.47        24.91 o
   5  12  12         24.13         29.44        14.61 o
   6  12  12        318.33        353.35        43.35 o
   7  12  12        140.93        177.26        18.37 o
   8  12  12          6.35         15.50        10.69 o
   9  12  12         73.60         57.21        14.80 o
  10  12  12        148.82        169.78        18.39 o
   1   0  13         13.88         13.86         9.25 o
   2   0  13        166.93        160.08        18.87 o
   3   0  13       1010.48        966.45        48.38 o
   4   0  13         31.17         13.92        11.32 o
   5   0  13        725.52        689.35        37.35 o
   6   0  13        398.68        419.86        21.43 o
   7   0  13        188.42        193.11        13.89 o
   8   0  13        118.37        126.28        10.47 o
   9   0  13       2143.11       2020.69       144.49 o
  10   0  13        101.65         83.09        11.68 o
  11   0  13        477.80        474.04        27.11 o
  12   0  13        355.95        307.45        34.81 o
 -12   1  13        284.68        287.65        26.11 o
 -11   1  13        196.97        214.52        17.53 o
 -10   1  13        131.40        145.01        15.00 o
  -9   1  13         50.04         51.34         9.88 o
  -8   1  13        157.53        137.48        11.67 o
  -7   1  13         37.08         25.30         9.89 o
  -6   1  13       2087.71       1968.50        86.93 o
  -5   1  13        110.72        110.04        21.93 o
  -4   1  13        174.75        174.88        16.41 o
  -3   1  13        572.30        665.29        34.80 o
  -2   1  13        443.26        421.47        31.21 o
  -1   1  13        671.64        643.10        39.56 o
   0   1  13         97.08        111.06        21.42 o
   1   1  13        657.76        662.74        46.81 o
   2   1  13        445.97        464.17        62.98 o
   3   1  13        576.61        592.14        37.68 o
   4   1  13        169.92        168.97        17.69 o
   5   1  13        111.30        116.39        16.96 o
   6   1  13       2105.83       2108.37       104.89 o
   7   1  13         36.55         38.45         8.98 o
   8   1  13        158.36        146.82        11.77 o
   9   1  13         49.21         46.28         7.91 o
  10   1  13        131.30        123.61        12.79 o
  11   1  13        193.32        199.30        18.26 o
  12   1  13        285.06        320.78        38.09 o
 -12   2  13        162.25        173.30        17.23 o
 -11   2  13         15.28         22.64        10.35 o
 -10   2  13         58.16         59.93        12.11 o
  -9   2  13        553.79        562.63        31.85 o
  -8   2  13        389.39        348.59        28.68 o
  -7   2  13        450.33        461.26        30.50 o
  -6   2  13        685.14        654.39        74.02 o
  -5   2  13        245.81        254.48        19.83 o
  -4   2  13         23.31         23.60        11.12 o
  -3   2  13        270.84        290.14        20.12 o
  -2   2  13       1508.55       1426.47        78.68 o
  -1   2  13       1023.40       1052.98        44.20 o
   0   2  13       2093.55       1791.51       189.24 o
   1   2  13       1015.59        928.53        67.84 o
   2   2  13       1523.70       1477.49        80.43 o
   3   2  13        273.56        273.87        13.44 o
   4   2  13         22.81         23.18         9.92 o
   5   2  13        248.79        263.31        21.02 o
   6   2  13        681.04        697.54        41.01 o
   7   2  13        437.55        396.17        18.73 o
   8   2  13        391.44        396.23        18.20 o
   9   2  13        558.04        528.85        27.29 o
  10   2  13         56.75         57.64         8.61 o
  11   2  13         14.05         20.18         9.35 o
  12   2  13        161.67        150.56        18.02 o
 -12   3  13         36.31         40.62        13.17 o
 -11   3  13        277.86        319.04        42.82 o
 -10   3  13       1397.22       1500.64        77.34 o
  -9   3  13        220.02        213.69        21.05 o
  -8   3  13        260.45        242.86        17.12 o
  -7   3  13        214.59        210.62        30.14 o
  -6   3  13        350.12        346.89        22.91 o
  -5   3  13        147.34        138.36        16.09 o
  -4   3  13        204.03        205.90        31.82 o
  -3   3  13       1567.84       1651.95       116.70 o
  -2   3  13        621.30        604.96        30.56 o
  -1   3  13        317.47        291.67        21.95 o
   0   3  13        200.94        170.50        13.85 o
   1   3  13        319.96        343.17        33.54 o
   2   3  13        627.61        534.86        84.39 o
   3   3  13       1580.38       1519.51        58.58 o
   4   3  13        207.41        195.38        28.82 o
   5   3  13        153.43        125.03        13.95 o
   6   3  13        355.95        335.61        17.02 o
   7   3  13        214.54        228.54        15.37 o
   8   3  13        266.56        237.13        16.12 o
   9   3  13        216.47        212.01        15.13 o
  10   3  13       1380.09       1357.87        80.31 o
  11   3  13        278.95        279.07        23.03 o
  12   3  13         37.36         43.08        10.84 o
 -12   4  13        246.46        209.07        45.36 o
 -11   4  13          2.17         13.97        11.10 o
 -10   4  13         27.78         34.21        11.92 o
  -9   4  13        558.96        562.32        47.78 o
  -8   4  13        121.07        106.89        14.72 o
  -7   4  13        866.52        879.90        77.47 o
  -6   4  13        447.20        394.38       109.45 o
  -5   4  13       1094.59        984.82        49.58 o
  -4   4  13        502.11        477.24        33.36 o
  -3   4  13        381.24        382.66        20.08 o
  -2   4  13        254.82        255.47        34.39 o
  -1   4  13         57.22         55.81         7.10 o
   0   4  13        256.22        257.12        16.43 o
   1   4  13         53.85         55.66         7.20 o
   2   4  13        253.65        253.85        14.57 o
   3   4  13        392.56        364.73        32.85 o
   4   4  13        504.45        485.53        32.38 o
   5   4  13       1104.75       1052.82        61.17 o
   6   4  13        447.04        463.49        22.95 o
   7   4  13        864.24        923.82        41.85 o
   8   4  13        123.65        129.82        14.19 o
   9   4  13        567.06        610.78        28.16 o
  10   4  13         28.55         28.45         9.84 o
  11   4  13          2.32         15.22        11.81 o
  12   4  13        245.61        241.29        24.21 o
 -12   5  13        244.38        253.35        20.81 o
 -11   5  13        143.38        151.55        15.84 o
 -10   5  13         60.78         70.52        12.80 o
  -9   5  13        142.16        160.72        15.46 o
  -8   5  13        306.20        314.49        53.13 o
  -7   5  13         61.87         66.70        26.17 o
  -6   5  13        102.31         97.57        33.01 o
  -5   5  13        135.44        135.67        16.17 o
  -4   5  13       1458.75       1449.33        82.88 o
  -3   5  13       1549.90       1371.47       115.70 o
  -2   5  13        240.89        232.51        16.57 o
  -1   5  13        707.02        644.10        71.04 o
   0   5  13        122.25        113.69        11.63 o
   1   5  13        707.77        749.55        37.28 o
   2   5  13        239.35        255.87        16.95 o
   3   5  13       1554.97       1510.36        71.98 o
   4   5  13       1462.99       1564.60        99.34 o
   5   5  13        139.54        144.01        11.80 o
   6   5  13        102.89        121.24        11.86 o
   7   5  13         62.94         57.47        12.27 o
   8   5  13        303.40        353.32        22.75 o
   9   5  13        146.18        173.96        14.45 o
  10   5  13         58.74         67.57        11.81 o
  11   5  13        143.56        152.78        15.48 o
  12   5  13        245.98        273.94        21.38 o
 -12   6  13         13.22         21.66        11.98 o
 -11   6  13        586.91        569.59        96.25 o
 -10   6  13        246.82        255.78        32.96 o
  -9   6  13        144.89        154.33        16.19 o
  -8   6  13        229.38        237.10        18.08 o
  -7   6  13         81.45         99.60        14.33 o
  -6   6  13        267.89        288.68        44.40 o
  -5   6  13         86.15         76.85        14.64 o
  -4   6  13        134.08        130.57        16.11 o
  -3   6  13        155.57        158.38        39.63 o
  -2   6  13       1666.88       1705.87       205.72 o
  -1   6  13         28.09         29.54         9.26 o
   0   6  13          1.61          3.82         4.13 o
   1   6  13         29.15         28.25         8.85 o
   2   6  13       1677.90       1769.13       135.93 o
   3   6  13        152.91        162.76        14.84 o
   4   6  13        136.55        129.40        12.05 o
   5   6  13         85.67         72.32        12.47 o
   6   6  13        273.32        295.19        17.30 o
   7   6  13         79.99         92.07        11.59 o
   8   6  13        230.90        249.20        17.51 o
   9   6  13        146.11        150.40        13.72 o
  10   6  13        246.01        294.89        19.58 o
  11   6  13        583.70        626.80        43.36 o
  12   6  13         12.64         19.92        11.06 o
 -12   7  13         27.13         29.40        13.21 o
 -11   7  13        172.45        177.61        17.50 o
 -10   7  13        191.76        185.25        25.18 o
  -9   7  13         95.07         91.13        12.90 o
  -8   7  13        843.87        835.42        44.57 o
  -7   7  13        223.26        229.53        33.07 o
  -6   7  13        207.12        190.68        14.89 o
  -5   7  13         52.28         60.05        14.35 o
  -4   7  13        511.01        503.15        90.00 o
  -3   7  13        195.84        206.78        19.53 o
  -2   7  13        117.48        150.11        17.07 o
  -1   7  13        647.74        694.84        64.52 o
   0   7  13          0.12          7.73         8.55 o
   1   7  13        637.80        731.82        59.19 o
   2   7  13        121.28        118.38        13.39 o
   3   7  13        193.69        187.79        19.30 o
   4   7  13        504.23        510.60        43.42 o
   5   7  13         51.46         51.37        10.23 o
   6   7  13        212.24        220.28        14.95 o
   7   7  13        220.92        210.19        19.92 o
   8   7  13        839.89        951.70        48.81 o
   9   7  13         99.93        100.67        21.12 o
  10   7  13        194.54        196.41        16.58 o
  11   7  13        174.07        148.25        17.19 o
  12   7  13         25.79         37.40        13.25 o
 -12   8  13        197.24        228.79        37.66 o
 -11   8  13        226.30        188.88        24.19 o
 -10   8  13        286.75        257.28        52.25 o
  -9   8  13        102.75        109.99        20.98 o
  -8   8  13        113.65        117.09        14.34 o
  -7   8  13        367.00        307.16       117.24 o
  -6   8  13         89.91         84.68        14.08 o
  -5   8  13        616.24        631.37        48.80 o
  -4   8  13        484.14        438.25        38.57 o
  -3   8  13        849.71        960.72        55.12 o
  -2   8  13        169.40        178.38        18.88 o
  -1   8  13        703.30        741.35        36.60 o
   0   8  13          1.85          5.26         5.41 o
   1   8  13        700.08        722.70        39.65 o
   2   8  13        170.82        189.55        16.23 o
   3   8  13        851.78        874.83        41.69 o
   4   8  13        479.23        488.24        49.89 o
   5   8  13        620.50        644.88        37.16 o
   6   8  13         92.62        107.24        12.09 o
   7   8  13        367.37        397.71        23.67 o
   8   8  13        113.37        120.72        13.26 o
   9   8  13        100.63        107.78        15.31 o
  10   8  13        285.86        244.20        17.42 o
  11   8  13        226.42        192.45        17.39 o
  12   8  13        196.39        198.48        23.11 o
 -12   9  13         28.45         36.44        21.30 o
 -11   9  13         48.76         48.98        17.25 o
 -10   9  13         39.86         40.38        15.65 o
  -9   9  13        180.33        204.18        23.17 o
  -8   9  13         73.67         93.59        18.36 o
  -7   9  13        119.91        112.23        18.90 o
  -6   9  13        613.48        673.81        41.26 o
  -5   9  13        294.16        282.82        56.29 o
  -4   9  13        817.70        875.26        89.26 o
  -3   9  13        440.67        457.23        57.06 o
  -2   9  13         41.84         54.07        13.44 o
  -1   9  13        662.16        661.40        46.50 o
   0   9  13         38.31         48.69        16.13 o
   1   9  13        662.36        715.70        36.37 o
   2   9  13         42.32         35.97        10.15 o
   3   9  13        445.54        430.96        22.98 o
   4   9  13        817.49        706.15        70.94 o
   5   9  13        295.36        297.31        17.73 o
   6   9  13        604.28        599.75        34.05 o
   7   9  13        117.37        117.99        12.70 o
   8   9  13         76.79         76.58        12.07 o
   9   9  13        185.18        189.99        27.25 o
  10   9  13         39.88         30.03        12.11 o
  11   9  13         48.48         45.31        11.93 o
  12   9  13         30.40         20.45        11.39 o
 -12  10  13        554.76        561.23        59.20 o
 -11  10  13        182.56        215.51        25.87 o
 -10  10  13        309.13        330.25        45.84 o
  -9  10  13         40.68         40.86        16.44 o
  -8  10  13        208.60        170.68        36.48 o
  -7  10  13        138.68         79.47        24.54 o
  -6  10  13        209.49        187.27        20.14 o
  -5  10  13        340.16        334.99        55.41 o
  -4  10  13        208.80        219.97        20.75 o
  -3  10  13        155.19        157.01        43.46 o
  -2  10  13         11.86         14.62         9.97 o
  -1  10  13        263.59        297.34        30.39 o
   0  10  13       2014.97       2281.57       131.41 o
   1  10  13        266.59        262.99        29.01 o
   2  10  13         10.90         10.61         7.13 o
   3  10  13        154.10        156.14        14.47 o
   4  10  13        210.05        200.29        19.22 o
   5  10  13        343.46        377.99        24.60 o
   6  10  13        209.56        210.90        17.88 o
   7  10  13        138.90        148.75        15.91 o
   8  10  13        212.90        192.48        17.50 o
   9  10  13         41.42         34.25        11.45 o
  10  10  13        304.20        303.27        19.35 o
  11  10  13        187.01        191.43        16.26 o
  12  10  13        553.99        505.12        48.87 o
 -11  11  13        205.47        250.68        38.49 o
 -10  11  13         81.82         66.80        25.17 o
  -9  11  13        203.39        202.59        38.15 o
  -8  11  13         81.70        116.80        31.87 o
  -7  11  13        214.33        241.10        36.31 o
  -6  11  13        178.54        177.95        20.24 o
  -5  11  13        364.00        382.75        29.63 o
  -4  11  13         40.43         44.23        15.22 o
  -3  11  13        844.08        813.58       190.68 o
  -2  11  13        612.29        633.25        41.72 o
  -1  11  13        110.81        130.74        18.46 o
   0  11  13        477.48        481.06        28.74 o
   1  11  13        111.66        117.00        15.43 o
   2  11  13        608.28        630.63        70.49 o
   3  11  13        837.73        682.39       146.87 o
   4  11  13         39.90         50.33        14.03 o
   5  11  13        358.41        391.96        51.58 o
   6  11  13        185.03        193.73        20.31 o
   7  11  13        214.88        230.91        19.56 o
   8  11  13         82.28        129.88        21.35 o
   9  11  13        206.17        219.00        19.98 o
  10  11  13         82.69         73.58        19.54 o
 -10  12  13        156.66        171.11        38.59 o
  -9  12  13          5.61         21.77        16.78 o
  -8  12  13        348.02        369.42        45.26 o
  -7  12  13        364.58        469.20        54.36 o
  -6  12  13        236.73        200.88        29.47 o
  -5  12  13        110.25        104.12        25.78 o
  -4  12  13        472.46        482.83        45.80 o
  -3  12  13        502.37        539.35        50.62 o
  -2  12  13         19.66         27.32        13.31 o
  -1  12  13        245.34        270.76        24.61 o
   0  12  13         67.96         55.40        16.56 o
   1  12  13        246.56        285.61        22.23 o
   2  12  13         19.67         19.19         9.61 o
   3  12  13        502.43        519.37        31.11 o
   4  12  13        471.30        556.03        45.86 o
   5  12  13        106.21        115.74        16.29 o
   6  12  13        234.77        243.95        19.90 o
   7  12  13        362.45        385.64        27.05 o
   8  12  13        352.92        421.09        35.50 o
   9  12  13          4.82         19.34        12.35 o
  10  12  13        153.71        107.07        25.56 o
  -9  13  13        118.27        139.43        32.67 o
  -8  13  13         12.02         17.12        11.92 o
  -7  13  13        470.57        543.18        96.92 o
  -6  13  13        143.97        172.38        21.80 o
  -5  13  13        120.29        132.84        19.65 o
  -4  13  13         57.20         51.44        17.01 o
  -3  13  13         20.82         27.69        13.47 o
  -2  13  13         86.21        114.74        20.18 o
  -1  13  13        287.30        327.85        27.99 o
   0  13  13         64.93         57.12        20.41 o
   1  13  13        280.64        317.49        23.48 o
   2  13  13         86.10        106.80        25.81 o
   3  13  13         20.32         24.95        10.70 o
   4  13  13         54.87         49.77        12.24 o
   5  13  13        122.15        149.99        18.00 o
   6  13  13        143.32        177.73        21.91 o
   7  13  13        469.52        480.60        34.13 o
   8  13  13         12.66         18.46        11.20 o
   9  13  13        114.78        116.80        28.98 o
  10  13  13         54.00         44.21        24.05 o
   0   0  14         72.62         67.07        16.64 o
   1   0  14        254.26        274.00        32.21 o
   2   0  14          0.71          4.72         5.07 o
   3   0  14        899.42        900.22        71.21 o
   4   0  14        158.37        167.18        22.89 o
   7   0  14        130.85        122.72        22.61 o
   8   0  14        470.48        436.30        57.11 o
   9   0  14        181.36        172.59        18.14 o
  10   0  14        243.91        230.85        34.42 o
  11   0  14        750.63        645.96       127.80 o
  12   0  14        206.19        194.93        23.74 o
  13   0  14         17.65         17.11        14.60 o
 -13   1  14        159.11        124.97        27.06 o
 -12   1  14        108.18         82.31        16.51 o
 -11   1  14         16.20         24.59        12.40 o
 -10   1  14          3.97         14.40        10.13 o
  -9   1  14        544.25        496.34        88.25 o
  -8   1  14        134.71        116.03        25.21 o
  -7   1  14          4.27         12.16         8.64 o
  -6   1  14        830.86        808.31        62.24 o
  -5   1  14       1266.42       1286.71       107.94 o
  -4   1  14        194.60        198.18        18.59 o
  -3   1  14         23.97         24.48         9.19 o
  -2   1  14         47.16         46.81        12.76 o
  -1   1  14        713.53        732.32        39.96 o
   0   1  14        277.85        300.62        21.89 o
   1   1  14        707.78        730.39        39.01 o
   2   1  14         44.02         44.26         9.46 o
   3   1  14         24.23         27.45         8.98 o
   4   1  14        191.08        217.55        44.27 o
   5   1  14       1267.09       1346.31       157.86 o
   6   1  14        826.60        701.84        78.18 o
   7   1  14          4.91          7.21         5.24 o
   8   1  14        138.56        108.10        12.07 o
   9   1  14        550.57        505.82        45.54 o
  10   1  14          3.89         11.57         7.38 o
  11   1  14         15.31         17.94         8.50 o
  12   1  14        103.49         90.62        14.48 o
  13   1  14        158.44        132.72        22.72 o
 -13   2  14         26.62         47.11        17.05 o
 -12   2  14        394.95        407.72        40.76 o
 -11   2  14        406.66        449.32        38.76 o
 -10   2  14         40.08         53.50        12.22 o
  -9   2  14        104.73        118.20        22.81 o
  -8   2  14        180.88        175.55        28.21 o
  -7   2  14        279.74        300.29        33.29 o
  -6   2  14        639.75        583.84        33.68 o
  -5   2  14        593.85        622.35        74.03 o
  -4   2  14        767.84        732.72       104.55 o
  -3   2  14        621.83        444.56       148.37 o
  -2   2  14        631.71        671.18        39.35 o
  -1   2  14        144.15        153.90        15.91 o
   0   2  14        717.61        709.79        53.38 o
   1   2  14        144.14        155.05        15.72 o
   2   2  14        631.09        635.80        27.34 o
   3   2  14        615.84        652.00        28.43 o
   4   2  14        759.99        754.05        67.43 o
   5   2  14        606.21        632.71        55.85 o
   6   2  14        641.87        619.53        48.28 o
   7   2  14        281.88        258.52        15.07 o
   8   2  14        176.92        133.56        15.16 o
   9   2  14        100.65        106.53        15.45 o
  10   2  14         40.05         44.66        10.11 o
  11   2  14        413.14        446.96        26.21 o
  12   2  14        393.35        395.04        58.89 o
  13   2  14         26.45         37.97        14.25 o
 -13   3  14         90.48         85.45        17.17 o
 -12   3  14        125.04        143.54        16.93 o
 -11   3  14         66.79         67.11        13.43 o
 -10   3  14        330.08        348.06        24.55 o
  -9   3  14        283.30        312.99        65.97 o
  -8   3  14         38.02         35.91        14.52 o
  -7   3  14       1246.84       1378.49       112.11 o
  -6   3  14        727.26        588.77       139.28 o
  -5   3  14        107.14        114.44        16.10 o
  -4   3  14         17.69         16.96         9.81 o
  -3   3  14       1568.15       1596.13        87.07 o
  -2   3  14        568.37        588.47        42.88 o
  -1   3  14        168.22        183.56        22.42 o
   0   3  14        114.18        119.07        10.53 o
   2   3  14        572.57        553.60        43.87 o
   3   3  14       1560.70       1550.20       129.43 o
   4   3  14         19.40         19.09         8.21 o
   5   3  14        106.85         82.65        11.48 o
   6   3  14        725.46        681.99        44.25 o
   7   3  14       1235.67       1208.34        87.49 o
   8   3  14         38.73         31.31         9.55 o
   9   3  14        279.78        264.12        19.66 o
  10   3  14        329.82        349.74        22.80 o
  11   3  14         68.03         67.18        14.01 o
  12   3  14        123.04        123.46        13.65 o
  13   3  14         92.80        104.30        14.09 o
 -13   4  14        740.87        752.39        44.06 o
 -12   4  14        145.52        160.41        22.67 o
 -11   4  14          4.25         10.61         7.58 o
 -10   4  14         88.75         94.44        14.44 o
  -9   4  14         28.16         30.70        14.42 o
  -8   4  14        359.12        359.34        75.96 o
  -7   4  14         34.74         43.79        18.43 o
  -6   4  14        249.05        199.28        24.96 o
  -5   4  14        211.91        205.74        27.10 o
  -4   4  14        771.73        764.86        53.76 o
  -3   4  14        572.59        538.77        40.07 o
  -2   4  14          1.72          8.03         5.74 o
  -1   4  14        206.51        184.55        65.07 o
   0   4  14        858.07        900.41        47.59 o
   1   4  14        207.41        199.39        14.31 o
   2   4  14          2.02          6.01         4.34 o
   3   4  14        563.57        507.71        81.65 o
   4   4  14        766.89        740.79        41.93 o
   5   4  14        210.42        222.04        27.10 o
   6   4  14        246.29        247.80        17.56 o
   7   4  14         33.88         30.92        10.28 o
   8   4  14        361.31        368.43        20.56 o
   9   4  14         26.24         29.93        13.30 o
  10   4  14         87.92        105.92        13.60 o
  11   4  14          4.42         13.58         8.99 o
  12   4  14        147.44        160.50        19.47 o
  13   4  14        736.07        756.58        96.27 o
 -13   5  14         27.14         37.41        14.37 o
 -12   5  14         31.24         44.10        15.94 o
 -11   5  14        200.83        166.05        19.86 o
 -10   5  14        149.79        150.60        18.97 o
  -9   5  14         73.33         77.99        13.27 o
  -8   5  14        124.15        158.11        30.29 o
  -7   5  14        269.09        299.30        33.27 o
  -6   5  14        140.69        140.41        17.26 o
  -5   5  14        419.49        433.49        40.62 o
  -4   5  14        449.83        477.52        35.47 o
  -3   5  14        486.85        407.18        37.39 o
  -2   5  14        376.62        421.12        28.08 o
  -1   5  14        984.58       1007.29        54.14 o
   0   5  14       2860.83       2775.28       271.36 o
   1   5  14        981.34        897.66        67.96 o
   2   5  14        375.18        318.20        47.02 o
   3   5  14        484.13        425.52        55.19 o
   4   5  14        446.01        454.24        26.19 o
   5   5  14        419.57        386.25        46.48 o
   6   5  14        139.77        143.82        12.71 o
   7   5  14        267.22        224.49        16.78 o
   8   5  14        122.79        123.91        16.02 o
   9   5  14         74.84         88.44        12.85 o
  10   5  14        147.62        146.92        15.27 o
  11   5  14        204.76        204.91        23.79 o
  12   5  14         31.70         47.18        14.15 o
  13   5  14         27.51         29.65        13.64 o
 -13   6  14         95.67         80.96        17.89 o
 -12   6  14         70.49         53.37        13.99 o
 -11   6  14         99.21         82.40        15.61 o
 -10   6  14        443.97        450.06        70.49 o
  -9   6  14        118.61         94.06        13.70 o
  -8   6  14        416.07        448.96        50.39 o
  -7   6  14        160.09        190.98        31.10 o
  -6   6  14        478.29        456.19        42.90 o
  -5   6  14        168.00        163.13        18.47 o
  -4   6  14        806.97        812.97        89.15 o
  -3   6  14        125.60        133.11        22.46 o
  -2   6  14         85.86        113.51        28.13 o
  -1   6  14        290.98        290.56        44.07 o
   0   6  14        308.85        331.94        19.74 o
   1   6  14        292.46        288.23        24.36 o
   2   6  14         86.40         99.79        11.84 o
   3   6  14        129.79        134.10        12.58 o
   4   6  14        805.89        815.47        49.70 o
   5   6  14        167.55        159.11        17.52 o
   6   6  14        469.49        495.34        34.52 o
   7   6  14        159.61        174.68        14.22 o
   8   6  14        413.56        435.37        25.26 o
   9   6  14        117.57        119.70        13.82 o
  10   6  14        439.34        437.66        30.46 o
  11   6  14         96.57        104.22        13.43 o
  12   6  14         72.67         67.95        17.42 o
  13   6  14         94.86         96.05        18.26 o
 -13   7  14        175.88        169.88        32.39 o
 -12   7  14        199.96        189.44        25.04 o
 -11   7  14         80.24         78.99        14.42 o
 -10   7  14        159.36        116.89        15.23 o
  -9   7  14        264.80        273.05        20.42 o
  -8   7  14        122.78        104.90        27.55 o
  -7   7  14        259.09        317.65        40.07 o
  -6   7  14         51.67         45.32        14.95 o
  -5   7  14         92.59         92.13        19.66 o
  -4   7  14        809.84        833.58        64.73 o
  -3   7  14        183.14        159.42        37.08 o
  -2   7  14        511.53        472.30       108.35 o
  -1   7  14        336.13        380.98        22.81 o
   0   7  14        315.76        335.17        43.26 o
   1   7  14        331.24        323.86        18.34 o
   2   7  14        518.74        566.91        37.70 o
   3   7  14        185.49        178.72        14.13 o
   4   7  14        805.69        837.21        68.53 o
   5   7  14         95.69         90.62        12.63 o
   6   7  14         53.94         45.62        13.24 o
   7   7  14        262.31        302.51        26.30 o
   8   7  14        124.79        135.71        15.39 o
   9   7  14        267.99        266.75        22.78 o
  10   7  14        155.98        141.78        18.68 o
  11   7  14         79.93         77.05        12.75 o
  12   7  14        197.19        228.35        25.78 o
  13   7  14        179.20        177.24        21.89 o
 -13   8  14         98.93         68.11        27.31 o
 -12   8  14        284.89        292.20        39.21 o
 -11   8  14         91.52        103.94        28.41 o
 -10   8  14         31.70         26.00        14.27 o
  -9   8  14         49.45         49.65        12.89 o
  -8   8  14        220.53        328.89        42.97 o
  -7   8  14         20.11         31.38        19.59 o
  -6   8  14        157.21        153.60        28.71 o
  -5   8  14        204.55        237.65        24.29 o
  -4   8  14        166.17        187.73        20.73 o
  -3   8  14        345.57        351.02        35.67 o
  -2   8  14        412.45        443.90        41.70 o
  -1   8  14        928.19        706.89       188.71 o
   0   8  14        716.36        784.17        67.60 o
   1   8  14        924.13        858.39        97.33 o
   2   8  14        415.81        410.60        36.86 o
   3   8  14        346.26        343.78        20.21 o
   4   8  14        164.01        181.71        17.04 o
   5   8  14        207.04        216.18        18.41 o
   6   8  14        159.55        163.95        13.73 o
   7   8  14         20.04         12.72         8.13 o
   8   8  14        224.88        238.87        19.37 o
   9   8  14         49.44         53.81        11.70 o
  10   8  14         31.54         30.99        11.78 o
  11   8  14         92.51         82.55        13.60 o
  12   8  14        288.02        325.08        44.88 o
 -12   9  14         13.31         21.69        15.56 o
 -11   9  14         57.85         46.95        22.14 o
 -10   9  14        143.19        123.83        25.82 o
  -9   9  14         43.04         38.02        18.28 o
  -8   9  14         22.33         28.37        14.56 o
  -7   9  14        164.73        180.06        33.18 o
  -6   9  14        426.92        474.15        32.24 o
  -5   9  14        224.40        250.80        35.16 o
  -4   9  14        151.36        180.97        36.29 o
  -3   9  14        160.31        166.59        37.75 o
  -2   9  14       1942.36       2055.38       177.15 o
  -1   9  14         30.46         21.71        10.56 o
   0   9  14         49.93         67.01        13.28 o
   1   9  14         29.42         23.92         9.42 o
   2   9  14       1950.18       1872.25       124.77 o
   3   9  14        159.29        160.04        17.02 o
   4   9  14        150.98        145.81        20.83 o
   5   9  14        220.39        210.21        22.75 o
   6   9  14        429.83        443.59        32.97 o
   7   9  14        163.10        155.12        14.12 o
   8   9  14         22.28         28.51        11.41 o
   9   9  14         41.63         35.83        12.05 o
  10   9  14        143.34        147.69        18.50 o
  11   9  14         58.33         47.74        12.12 o
  12   9  14         12.69         29.61        19.72 o
 -11  10  14          3.94         19.55        14.79 o
 -10  10  14         85.78         80.58        25.45 o
  -9  10  14        346.08        311.09        97.58 o
  -8  10  14        494.77        613.13        67.47 o
  -7  10  14        281.25        388.21        47.72 o
  -6  10  14         56.47         69.15        26.83 o
  -5  10  14        146.93        136.70        64.71 o
  -4  10  14        201.61        200.15        47.81 o
  -3  10  14        450.37        505.18        34.67 o
  -2  10  14          1.95         11.58         8.57 o
  -1  10  14        207.21        217.98        22.86 o
   0  10  14         96.37        103.65        15.57 o
   1  10  14        212.41        226.18        19.29 o
   2  10  14          1.41         12.83        10.24 o
   3  10  14        456.27        497.57        49.08 o
   4  10  14        202.84        188.20        19.63 o
   5  10  14        148.67        158.76        23.28 o
   6  10  14         58.77         92.65        15.22 o
   7  10  14        282.03        308.30        22.33 o
   8  10  14        496.64        548.87        33.31 o
   9  10  14        343.95        356.68        36.36 o
  10  10  14         87.13         77.36        14.06 o
  11  10  14          4.19         12.63        10.22 o
  12  10  14        120.16        103.71        28.34 o
  -9  11  14        331.66        398.62        53.97 o
  -8  11  14        377.75        532.69        66.07 o
  -7  11  14        258.56        308.31        44.13 o
  -6  11  14        140.56        138.16        36.58 o
  -5  11  14        170.92        183.70        21.89 o
  -4  11  14         65.78         79.56        16.49 o
  -3  11  14        104.72        110.81        19.30 o
  -2  11  14        473.00        567.04        65.27 o
  -1  11  14        161.57        216.32        22.54 o
   0  11  14         13.23         13.17        11.40 o
   1  11  14        160.86        175.28        20.64 o
   2  11  14        471.49        502.29        43.77 o
   3  11  14        105.24         93.73        13.13 o
   4  11  14         64.75         71.91        15.84 o
   5  11  14        169.53        195.55        19.53 o
   6  11  14        143.61        159.08        20.34 o
   7  11  14        257.32        308.73        24.03 o
   8  11  14        380.10        516.25        38.51 o
   9  11  14        333.82        397.49        27.95 o
  10  11  14         44.33         38.88        22.34 o
  11  11  14         12.17         21.65        16.16 o
  -8  12  14         13.81         24.55        17.82 o
  -7  12  14        183.86        225.15        38.65 o
  -6  12  14         13.97         17.66        11.59 o
  -5  12  14        213.75        214.30        26.16 o
  -4  12  14         10.69         16.27        10.98 o
  -3  12  14         79.89         92.51        18.67 o
  -2  12  14          2.90         23.94        16.56 o
  -1  12  14        405.02        452.35        47.34 o
   0  12  14          2.45          9.75         9.92 o
   1  12  14        407.82        462.20        30.03 o
   2  12  14          2.70         14.83         9.67 o
   3  12  14         81.26         87.15        13.12 o
   4  12  14         10.91         15.21        10.36 o
   5  12  14        213.84        226.04        22.41 o
   6  12  14         14.58         20.03        11.79 o
   7  12  14        179.85        202.07        21.00 o
   8  12  14         13.35         22.22        13.04 o
   9  12  14         30.63         26.35        18.87 o
  10  12  14        121.49         98.65        28.50 o
  -7  13  14         11.03         20.22        15.61 o
  -6  13  14         48.52         39.77        16.51 o
  -5  13  14        411.92        414.88        51.08 o
  -4  13  14        103.95         97.57        18.65 o
  -3  13  14         14.55         23.01        13.48 o
  -2  13  14         89.34        102.50        18.64 o
  -1  13  14         44.10         60.28        17.33 o
   0  13  14        195.15        225.91        25.38 o
   1  13  14         43.62         39.24        13.78 o
   2  13  14         91.12         98.63        16.47 o
   3  13  14         15.61         16.69         9.58 o
   4  13  14        100.90         71.52        42.55 o
   5  13  14        421.26        472.31        33.53 o
   6  13  14         50.27         41.21        14.60 o
   7  13  14         10.41         17.59        12.63 o
  -6  14  14        283.79        282.90        27.28 o
  -5  14  14         17.76         16.10        10.75 o
  -4  14  14         36.67         40.97        16.85 o
  -3  14  14        236.56        252.63        27.48 o
  -2  14  14         88.16         73.62        29.38 o
  -1  14  14         95.48        105.32        19.52 o
   0  14  14         94.64         83.89        28.99 o
   1  14  14         96.18        112.97        16.57 o
   2  14  14         89.39        104.80        17.24 o
   3  14  14        236.93        285.68        34.53 o
   4  14  14         36.74         26.96        15.42 o
   5  14  14         16.63         26.59        19.58 o
   1   0  15        637.95        662.18        38.60 o
   2   0  15          1.71          6.94         7.60 o
   3   0  15        612.43        557.55        45.95 o
   5   0  15        251.20        285.71        30.58 o
   6   0  15         73.68         83.54        21.85 o
   7   0  15       1456.74       1398.46       116.38 o
   8   0  15        817.57        788.99        67.33 o
   9   0  15         15.56         17.85        13.35 o
  10   0  15         27.62         43.88        13.90 o
  11   0  15         89.04         86.95        20.23 o
  12   0  15         28.45         19.13        15.14 o
  14   0  15         67.59         70.22        23.20 o
 -14   1  15        146.19        127.19        24.97 o
 -13   1  15        174.58        226.67        40.20 o
 -12   1  15         18.36         29.27        15.66 o
 -11   1  15         47.51         57.84        18.41 o
 -10   1  15        442.65        504.76        54.61 o
  -8   1  15         62.20         55.30        20.30 o
  -7   1  15          1.43         14.46        10.66 o
  -6   1  15        126.23        117.19        23.06 o
  -5   1  15        131.66        157.10        23.94 o
  -4   1  15        147.67        168.97        24.15 o
  -3   1  15        642.65        661.63        38.48 o
  -2   1  15       1304.28       1338.61        71.12 o
  -1   1  15        680.57        738.18        36.35 o
   0   1  15         63.81         60.02        11.26 o
   1   1  15        673.66        743.18        36.46 o
   2   1  15       1305.96       1310.55        61.58 o
   3   1  15        645.80        657.45        80.86 o
   4   1  15        149.73        135.60        21.69 o
   5   1  15        131.96        127.14        20.84 o
   6   1  15        120.52        111.48        21.43 o
   7   1  15          1.60         12.10         9.50 o
   8   1  15         62.04         71.23        13.80 o
   9   1  15        437.98        453.47        23.31 o
  10   1  15        445.89        441.25        32.00 o
  11   1  15         47.08         39.19        13.37 o
  12   1  15         18.83         38.23        22.49 o
  13   1  15        175.33        207.62        36.81 o
 -14   2  15        187.27        153.29        25.76 o
 -13   2  15        272.26        246.12        51.26 o
 -12   2  15        128.92        147.92        22.48 o
 -11   2  15         70.86         75.43        18.31 o
 -10   2  15        203.45        206.64        23.12 o
  -9   2  15         97.18        113.83        18.35 o
  -8   2  15        155.51        158.78        27.27 o
  -7   2  15         12.45         20.89        13.89 o
  -6   2  15         15.48         17.46        12.09 o
  -5   2  15        414.75        410.11        32.84 o
  -4   2  15        454.37        447.48        43.27 o
  -3   2  15        987.99        980.62        44.79 o
  -2   2  15        129.96        146.95        14.01 o
  -1   2  15        307.37        304.04        19.48 o
   0   2  15       2118.92       2007.63        97.45 o
   1   2  15        305.11        291.00        18.89 o
   2   2  15        129.05        145.17        13.87 o
   3   2  15        995.09       1212.47        68.96 o
   4   2  15        452.90        443.45        29.51 o
   5   2  15        411.47        423.13        32.42 o
   6   2  15         14.29         12.41         8.37 o
   7   2  15         13.02         15.28         8.53 o
   8   2  15        154.59        150.44        13.72 o
   9   2  15         94.54        109.21        11.86 o
  10   2  15        200.73        180.66        14.52 o
  11   2  15         70.60         69.34        11.34 o
  12   2  15        130.99        160.66        33.40 o
  13   2  15        276.70        340.05        36.99 o
 -14   3  15        334.14        302.49        37.59 o
 -13   3  15          8.41         14.32         9.49 o
 -12   3  15         17.72         16.02        11.32 o
 -11   3  15        189.85        215.36        43.80 o
 -10   3  15         32.27         29.92        15.54 o
  -9   3  15        171.44        179.04        22.54 o
  -8   3  15        103.21        114.04        28.08 o
  -7   3  15        117.87        126.08        23.22 o
  -6   3  15       1124.40       1100.68        87.96 o
  -5   3  15         22.37         23.62        13.82 o
  -4   3  15        703.35        739.01        43.77 o
  -3   3  15        714.25        665.07        47.15 o
  -2   3  15        299.74        289.81        46.96 o
  -1   3  15        192.65        195.04        15.74 o
   0   3  15         18.54         12.69         8.48 o
   1   3  15        192.38        209.65        16.54 o
   2   3  15        301.84        276.46        29.13 o
   3   3  15        719.76        755.95        33.55 o
   4   3  15        688.15        709.50        70.67 o
   5   3  15         23.26         24.18         9.28 o
   6   3  15       1131.13       1074.35       121.68 o
   7   3  15        115.61        107.76        16.07 o
   8   3  15        104.57        101.01        15.59 o
   9   3  15        170.31        134.42        30.54 o
  10   3  15         31.01         24.99        11.14 o
  11   3  15        191.95        218.26        18.76 o
  12   3  15         17.73         14.92         9.58 o
  13   3  15          8.43         13.77         9.91 o
 -14   4  15         20.81         28.20        18.66 o
 -13   4  15        140.88        171.06        19.93 o
 -12   4  15        179.36        211.95        37.06 o
 -11   4  15        156.44        153.85        33.26 o
 -10   4  15        278.56        287.52        35.06 o
  -9   4  15        486.24        616.87        61.51 o
  -8   4  15          5.18         18.27        13.08 o
  -7   4  15         76.62         71.30        24.53 o
  -6   4  15        345.08        351.85        49.20 o
  -5   4  15        127.65        127.51        18.71 o
  -4   4  15        206.58        219.16        21.43 o
  -3   4  15        265.75        234.08        19.47 o
  -2   4  15         32.74         29.56        11.41 o
  -1   4  15       1025.62        856.86       149.39 o
   0   4  15        715.78        755.68        43.84 o
   1   4  15       1031.54       1152.61       138.45 o
   2   4  15         33.70         38.05        12.13 o
   3   4  15        267.41        268.77        23.16 o
   4   4  15        207.81        216.87        21.67 o
   5   4  15        126.99        114.47        25.28 o
   6   4  15        349.64        365.51        35.43 o
   7   4  15         75.80         64.60        12.78 o
   8   4  15          5.05         16.65         9.00 o
   9   4  15        489.45        468.52        30.37 o
  10   4  15        277.58        277.40        19.91 o
  11   4  15        160.27        172.76        20.12 o
  12   4  15        175.37        176.31        17.76 o
  13   4  15        141.19        121.81        22.70 o
  14   4  15         21.50         31.28        20.68 o
 -13   5  15          2.25         16.71        13.33 o
 -12   5  15        270.15        270.01        21.84 o
 -11   5  15         31.90         40.03        17.40 o
 -10   5  15         15.72         23.79        14.41 o
  -6   5  15        203.30        190.72        38.28 o
  -5   5  15        443.16        390.81        99.98 o
  -4   5  15         21.26         24.55        13.13 o
  -3   5  15        162.51        172.68        27.21 o
  -2   5  15        512.56        525.58        99.96 o
  -1   5  15        756.80        750.85       110.61 o
   0   5  15         98.86         98.60        13.35 o
   1   5  15        743.88        562.25       188.64 o
   2   5  15        513.05        519.62        40.07 o
   3   5  15        161.11        161.57        14.00 o
   4   5  15         21.34         17.66        10.72 o
   5   5  15        442.19        379.23        80.58 o
   6   5  15        205.12        200.20        23.60 o
   7   5  15        421.45        426.82        24.81 o
   8   5  15        363.49        403.54        22.89 o
   9   5  15        158.64        142.38        15.52 o
  10   5  15         15.68         36.77        13.16 o
  11   5  15         31.02         44.83        12.62 o
  12   5  15        270.75        289.70        32.11 o
  13   5  15          2.24         24.23        18.26 o
 -13   6  15         25.31         22.83        13.18 o
 -12   6  15        186.43        160.60        18.30 o
 -11   6  15         98.26         95.17        19.03 o
 -10   6  15        183.95        222.09        27.65 o
  -9   6  15        129.59        175.58        34.42 o
  -8   6  15        250.14        298.44        41.17 o
  -7   6  15        202.05        230.17        35.04 o
  -6   6  15        317.58        273.75       134.24 o
  -5   6  15        326.94        352.04        78.01 o
  -4   6  15        149.96        170.85        24.70 o
  -3   6  15        151.19        193.44        29.77 o
  -2   6  15       1431.76       1523.48        89.73 o
  -1   6  15         23.45         18.72        11.45 o
   0   6  15          1.93          6.95         7.55 o
   1   6  15         22.70         13.79         8.17 o
   2   6  15       1446.01       1268.20       197.49 o
   3   6  15        150.34        149.42        19.28 o
   4   6  15        147.94        145.17        23.68 o
   5   6  15        326.08        303.74        96.78 o
   6   6  15        317.70        342.74        35.06 o
   7   6  15        204.83        227.94        18.07 o
   8   6  15        245.29        256.67        18.01 o
   9   6  15        126.21        131.85        15.89 o
  10   6  15        186.18        188.00        19.26 o
  11   6  15         99.79        112.43        15.83 o
  12   6  15        188.48        184.37        25.13 o
 -12   7  15        215.89        178.26        21.56 o
 -11   7  15         11.33         20.36        12.62 o
 -10   7  15         57.35         57.35        28.29 o
  -9   7  15         50.72         53.49        23.57 o
  -8   7  15        378.43        444.43        50.35 o
  -7   7  15         22.45         44.08        22.51 o
  -6   7  15        113.34        107.19        18.09 o
  -5   7  15        908.30        928.60       114.72 o
  -4   7  15        406.35        402.15        59.18 o
  -3   7  15        137.60        132.98        26.58 o
  -2   7  15        133.83        127.95        17.51 o
  -1   7  15         70.55         59.41        11.74 o
   0   7  15        658.77        711.88        70.24 o
   1   7  15         69.06         49.45        12.13 o
   2   7  15        133.35        139.51        13.72 o
   3   7  15        139.97        121.59        26.75 o
   4   7  15        408.65        369.02        33.04 o
   5   7  15        907.79        815.05        76.96 o
   6   7  15        109.68        101.18        13.39 o
   7   7  15         22.47         17.44         9.42 o
   8   7  15        377.71        354.78        21.14 o
   9   7  15         49.38         48.96        14.92 o
  10   7  15         57.76         60.69        18.56 o
  11   7  15         11.99         26.22        13.51 o
  12   7  15        218.17        237.34        27.43 o
 -12   8  15         34.59         32.20        20.69 o
 -10   8  15         30.51         47.71        26.02 o
  -9   8  15         86.58         94.31        31.43 o
  -8   8  15        546.53        562.79        63.48 o
  -7   8  15        374.24        424.13        50.40 o
  -6   8  15         68.15         59.23        17.42 o
  -5   8  15        137.52        133.20        39.51 o
  -4   8  15         26.14         35.15        15.75 o
  -3   8  15        177.92        171.29        30.94 o
  -2   8  15         27.92         33.60        14.78 o
  -1   8  15         30.97         34.54        11.32 o
   0   8  15        451.19        373.64        88.43 o
   1   8  15         31.00         39.81        18.54 o
   2   8  15         28.76         19.02        10.35 o
   3   8  15        174.46        143.01        17.67 o
   4   8  15         25.11         29.49        12.75 o
   5   8  15        138.53        146.59        21.35 o
   6   8  15         68.60         63.47        12.70 o
   7   8  15        368.11        407.95        24.52 o
   8   8  15        548.50        575.88        32.62 o
   9   8  15         87.82         97.87        14.11 o
  10   8  15         30.21         27.17        12.33 o
  11   8  15        385.69        428.48        46.38 o
 -11   9  15        310.07        262.24        37.66 o
  -9   9  15        126.84        154.16        34.35 o
  -6   9  15         11.56         18.87        13.08 o
  -5   9  15        438.77        418.44        41.07 o
  -4   9  15         66.99         69.57        17.36 o
  -3   9  15         19.35         31.28        19.34 o
  -2   9  15        131.16        123.14        19.72 o
  -1   9  15        263.38        289.35        25.83 o
   0   9  15         63.51         70.46        15.42 o
   1   9  15        263.31        223.40        76.64 o
   2   9  15        132.87        127.20        13.66 o
   3   9  15         18.81         20.46        10.22 o
   4   9  15         65.97         58.00        13.72 o
   5   9  15        438.82        443.69        24.30 o
   6   9  15         10.61         13.24         9.16 o
   7   9  15        275.31        256.20        44.31 o
   8   9  15         59.56         68.30        12.00 o
   9   9  15        124.55        100.87        15.08 o
  10   9  15        476.32        467.23        41.93 o
  11   9  15        307.81        265.51        25.26 o
  -8  10  15         81.23         85.42        27.43 o
  -7  10  15        139.26        152.58        34.37 o
  -6  10  15         91.36         91.32        18.50 o
  -5  10  15         54.74         52.44        17.93 o
  -4  10  15        830.10        844.19        95.88 o
  -3  10  15         12.31         24.57        16.56 o
  -2  10  15         18.51         20.50        12.37 o
  -1  10  15         89.43         99.83        19.56 o
   0  10  15         19.76         10.69         9.13 o
   1  10  15         87.10         98.88        16.19 o
   2  10  15         17.74         13.17         8.32 o
   3  10  15         11.84         13.66         8.70 o
   4  10  15        829.24        826.34        48.03 o
   5  10  15         56.06         58.08        19.46 o
   6  10  15         88.99         80.01        21.45 o
   7  10  15        140.80        159.87        17.44 o
   8  10  15         82.06        113.41        21.21 o
   9  10  15        245.60        244.32        31.58 o
  10  10  15         79.72         63.15        17.51 o
  11  10  15        137.62        118.59        18.89 o
  -7  11  15        160.02        216.39        39.71 o
  -6  11  15        325.26        260.35        86.18 o
  -5  11  15         60.41         73.73        19.51 o
  -4  11  15        157.98        164.61        30.42 o
  -3  11  15         17.34         24.06        16.38 o
  -2  11  15         45.46         43.44        17.46 o
  -1  11  15        580.89        596.66        42.97 o
   0  11  15        311.10        334.11        24.51 o
   1  11  15        578.76        621.71        49.56 o
   2  11  15         45.51         40.57        14.11 o
   3  11  15         17.43         13.61         8.84 o
   4  11  15        159.09        157.23        30.96 o
   5  11  15         59.01         44.39        15.71 o
   6  11  15        321.20        346.19        27.41 o
   7  11  15        159.27        165.79        18.63 o
   8  11  15         33.15         23.26        13.15 o
   9  11  15          3.49         23.08        18.04 o
  -6  12  15         68.35         55.49        24.51 o
  -5  12  15         24.00         22.72        13.45 o
  -4  12  15        238.76        275.24        27.44 o
  -3  12  15        343.86        374.59        32.24 o
  -2  12  15         88.21         92.25        18.24 o
  -1  12  15         78.08         91.77        18.78 o
   0  12  15        191.22        204.20        35.51 o
   1  12  15         79.18         82.03        21.03 o
   2  12  15         89.25         91.19        30.92 o
   3  12  15        348.12        351.20        30.79 o
   4  12  15        238.09        274.59        30.62 o
   5  12  15         23.73         19.31        11.98 o
   6  12  15         66.42         60.04        16.76 o
  -6  13  15        321.95        250.62        34.06 o
  -5  13  15         40.39         36.49        15.80 o
  -4  13  15         94.69         71.64        18.05 o
  -3  13  15        313.82        303.87        37.77 o
  -2  13  15         35.04         48.95        16.70 o
  -1  13  15         51.01         48.51        18.25 o
   0  13  15         27.58         17.44        13.86 o
   1  13  15         51.30         47.27        16.08 o
   2  13  15         33.88         42.50        14.91 o
   3  13  15        310.20        303.59        24.91 o
   4  13  15         95.20         86.73        20.83 o
   5  13  15         41.04         50.12        26.08 o
  -2  14  15        160.31        151.99        29.03 o
  -1  14  15        170.87        177.50        29.09 o
   0  14  15        531.29        407.93        45.18 o
   1  14  15        169.85        128.63        27.41 o
   2  14  15        162.30        143.48        25.60 o
   3  14  15         10.76         20.30        15.11 o
   4  14  15         71.30         53.99        25.33 o
   2   0  16        295.83        346.42        25.31 o
   3   0  16         71.39         70.03        19.69 o
   4   0  16        998.40       1159.39        91.52 o
   5   0  16        214.36        232.36        28.66 o
   6   0  16        294.45        322.84        35.48 o
   7   0  16         51.76         37.05        20.34 o
   8   0  16        294.37        265.02        32.97 o
   9   0  16         98.57         80.83        24.21 o
  10   0  16         38.99         48.28        22.64 o
  11   0  16         27.56         21.66        15.50 o
  12   0  16        105.62        106.24        28.08 o
 -12   1  16        479.39        491.55        77.98 o
 -11   1  16        230.91        240.48        26.41 o
 -10   1  16         48.08         38.64        17.25 o
  -9   1  16        131.14        127.84        27.99 o
  -8   1  16        227.60        190.19        29.85 o
  -5   1  16        248.38        215.29        28.14 o
  -4   1  16        375.83        405.32        38.41 o
  -3   1  16        434.19        394.00        36.90 o
  -2   1  16        306.05        319.82        68.90 o
  -1   1  16         73.05         74.34        13.91 o
   0   1  16        158.35        158.65        31.87 o
   1   1  16         73.24         71.19        13.73 o
   2   1  16        311.26        322.88        24.44 o
   3   1  16        436.11        422.02        38.40 o
   4   1  16        379.04        382.73        37.03 o
   5   1  16        246.34        246.85        28.08 o
   6   1  16        172.53        151.18        25.32 o
   7   1  16        237.50        195.15        27.84 o
   8   1  16        225.62        191.44        28.22 o
   9   1  16        132.17        124.20        30.57 o
  10   1  16         46.72         46.57        15.97 o
  11   1  16        230.86        219.45        29.76 o
  12   1  16        478.20        487.59        49.09 o
 -12   2  16        107.99        144.57        34.76 o
 -11   2  16         94.32        122.50        33.22 o
 -10   2  16        311.35        313.89        30.00 o
  -9   2  16        276.31        280.20        36.36 o
  -8   2  16        732.98        773.12        70.02 o
  -7   2  16          5.59         18.50        13.18 o
  -6   2  16        188.14        183.95        27.41 o
  -5   2  16        170.78        161.09        22.36 o
  -4   2  16         31.87         32.34        14.11 o
  -3   2  16        177.59        175.66        18.88 o
  -2   2  16        359.51        352.78        33.35 o
  -1   2  16        103.00         95.93        13.21 o
   0   2  16       1152.48        857.07       167.71 o
   1   2  16        103.47         95.06        20.90 o
   2   2  16        356.14        349.09        42.27 o
   3   2  16        174.08        160.54        27.00 o
   4   2  16         32.11         23.35        12.06 o
   5   2  16        170.80        154.24        19.91 o
   6   2  16        192.33        199.06        19.81 o
   7   2  16          5.86         11.50         8.50 o
   8   2  16        730.22        652.43        56.40 o
   9   2  16        272.04        304.06        45.50 o
  10   2  16        309.89        250.22        21.54 o
  11   2  16         95.37         94.90        17.18 o
  12   2  16        107.01        132.37        39.95 o
 -12   3  16         94.86         88.48        22.37 o
 -11   3  16        187.29        193.23        24.48 o
 -10   3  16         27.37         26.29        16.90 o
  -9   3  16        569.97        715.21        71.91 o
  -8   3  16        149.62        142.18        28.37 o
  -7   3  16        173.99        191.48        29.89 o
  -6   3  16        314.13        325.79        39.28 o
  -5   3  16        174.92        172.33        22.39 o
  -4   3  16         54.87         53.85        15.68 o
  -3   3  16        202.63        193.54        20.22 o
  -2   3  16        317.81        325.16        23.84 o
  -1   3  16        206.47        193.06        16.10 o
   0   3  16        230.59        237.88        32.06 o
   1   3  16        210.68        185.11        15.59 o
   2   3  16        322.18        330.54        26.47 o
   3   3  16        202.38        167.42        35.52 o
   4   3  16         54.21         61.21        27.41 o
   5   3  16        177.90        187.38        24.17 o
   6   3  16        307.86        309.72        58.27 o
   7   3  16        174.94        182.98        26.77 o
   8   3  16        155.59        121.68        38.79 o
   9   3  16        567.17        601.61        59.29 o
  10   3  16         27.97         31.02        13.81 o
  11   3  16        186.99        165.82        32.83 o
  12   3  16         94.17         67.21        18.13 o
 -11   4  16         73.30         80.52        19.44 o
 -10   4  16          5.78         20.56        15.49 o
  -9   4  16         37.97         46.80        24.40 o
  -8   4  16         77.00         67.79        25.77 o
  -7   4  16         45.50         54.79        24.92 o
  -6   4  16         69.44         75.96        23.86 o
  -5   4  16        310.62        274.18        69.36 o
  -4   4  16        700.73        710.89       130.02 o
  -3   4  16       1116.32       1143.48        67.80 o
  -2   4  16        338.71        373.01        42.82 o
  -1   4  16        163.86        173.00        21.66 o
   0   4  16        146.93        156.19        21.01 o
   1   4  16        163.97        166.93        43.75 o
   2   4  16        336.46        343.42        58.13 o
   3   4  16       1113.52       1199.41        77.29 o
   4   4  16        707.05        732.25        49.50 o
   5   4  16        314.33        304.15        41.83 o
   6   4  16         67.79         71.22        20.00 o
   7   4  16         46.70         34.07        13.40 o
   8   4  16         77.50         62.35        15.64 o
   9   4  16         39.33         44.31        13.82 o
  10   4  16          6.06         12.25         8.38 o
  11   4  16         73.50         76.93        15.28 o
  12   4  16        193.80        162.67        23.93 o
  13   4  16        102.90        109.03        30.35 o
 -12   5  16        151.36        176.84        33.34 o
 -11   5  16        207.48        226.32        26.40 o
 -10   5  16        515.88        633.58        72.11 o
  -9   5  16        118.38        156.09        34.18 o
  -8   5  16         56.28         74.24        27.89 o
  -7   5  16        371.71        425.28        49.85 o
  -5   5  16         65.04         53.40        22.52 o
  -4   5  16         57.11         44.49        21.99 o
  -3   5  16         65.28         63.34        15.53 o
  -2   5  16        264.08        290.00        25.83 o
  -1   5  16        315.07        335.55        27.95 o
   0   5  16         64.22         70.57        17.38 o
   1   5  16        317.83        319.67        21.77 o
   2   5  16        263.52        284.31        25.55 o
   3   5  16         63.72         71.47        14.23 o
   4   5  16         57.25         41.92        17.85 o
   5   5  16         67.93         55.22        13.16 o
   6   5  16         47.06         40.97        17.36 o
   7   5  16        374.21        355.36        27.37 o
   8   5  16         55.51         58.27        13.68 o
   9   5  16        122.32        138.45        18.19 o
  10   5  16        512.49        570.33        30.77 o
  11   5  16        210.84        223.77        18.02 o
  12   5  16        153.88        156.05        23.11 o
 -10   6  16         94.91        128.31        34.37 o
  -9   6  16        106.34        139.38        35.14 o
  -8   6  16        341.18        395.49        51.49 o
  -7   6  16        230.66        300.97        40.93 o
  -6   6  16        189.39        217.63        33.96 o
  -5   6  16         41.40         63.04        17.00 o
  -4   6  16        276.12        255.50        58.02 o
  -3   6  16        239.66        253.82        46.50 o
  -2   6  16        198.71        209.19        25.11 o
  -1   6  16        431.06        465.68        34.02 o
   0   6  16          0.17          8.66         9.18 o
   1   6  16        426.73        437.35        46.18 o
   2   6  16        196.86        214.53        19.06 o
   3   6  16        241.09        261.65        43.63 o
   4   6  16        278.45        260.69        32.55 o
   5   6  16         40.76         35.91        15.60 o
   6   6  16        192.43        201.69        19.48 o
   7   6  16        226.58        257.11        22.91 o
   8   6  16        347.26        360.77        32.61 o
   9   6  16        106.20        131.25        20.62 o
  10   6  16         94.99        116.89        14.61 o
  11   6  16        154.01        146.43        37.49 o
  -9   7  16        404.40        513.03        66.03 o
  -8   7  16         64.39         52.77        25.47 o
  -7   7  16         19.79         45.50        23.85 o
  -6   7  16         14.43         21.95        13.21 o
  -5   7  16        403.43        388.70        97.48 o
  -4   7  16        223.98        245.98        23.11 o
  -3   7  16        145.78        150.45        20.85 o
  -2   7  16        439.45        482.73        36.54 o
  -1   7  16        173.90        215.21        36.59 o
   0   7  16          9.24         16.66        13.52 o
   1   7  16        175.31        262.90        35.26 o
   2   7  16        437.54        438.32        33.34 o
   3   7  16        149.73        147.31        19.98 o
   4   7  16        225.93        201.21        30.58 o
   5   7  16        404.02        386.73        31.33 o
   6   7  16         14.71         15.83        10.17 o
   7   7  16         19.98         31.53        14.48 o
   8   7  16         63.65         71.10        14.40 o
   9   7  16        404.07        425.24        25.13 o
  10   7  16         45.38         47.51        20.08 o
  11   7  16        372.58        309.30        53.71 o
  -9   8  16         20.53         34.14        22.16 o
  -8   8  16         17.17         38.42        23.88 o
  -7   8  16         21.09         22.05        15.31 o
  -6   8  16         69.47         70.66        18.21 o
  -5   8  16        179.58        159.56        42.04 o
  -4   8  16        101.34         99.91        28.92 o
  -3   8  16        222.69        235.52        48.05 o
  -2   8  16         51.77         52.50        16.24 o
  -1   8  16        844.96        921.56        60.91 o
   0   8  16        354.96        424.15        76.75 o
   1   8  16        838.50        515.43       222.65 o
   2   8  16         52.11         44.57        11.53 o
   3   8  16        220.92        209.35        19.56 o
   4   8  16        102.78         84.41        16.42 o
   5   8  16        180.35        149.41        21.62 o
   6   8  16         70.88         46.05        18.05 o
   7   8  16         21.31         15.08         9.26 o
   8   8  16         16.13         19.97        11.02 o
   9   8  16         20.12         20.85        10.70 o
  10   8  16        119.74        113.92        20.54 o
  11   8  16        363.32        238.01        40.34 o
  -8   9  16         17.48         36.04        23.70 o
  -7   9  16        398.79        499.49        59.77 o
  -6   9  16        283.33        206.36       114.77 o
  -5   9  16        192.44        173.66        37.54 o
  -4   9  16        104.97        101.03        25.30 o
  -2   9  16        155.97        182.22        33.48 o
  -1   9  16         38.92         41.18        17.20 o
   0   9  16         88.11         93.70        27.86 o
   1   9  16         39.61         42.97        15.67 o
   2   9  16        157.54        166.81        18.29 o
   3   9  16        182.09        170.60        15.49 o
   4   9  16        101.41         94.16        15.55 o
   5   9  16        195.43        194.77        25.33 o
   6   9  16        279.67        296.76        25.37 o
   7   9  16        398.89        438.11        43.13 o
   8   9  16         17.12         22.99        11.64 o
   9   9  16         84.05         69.21        18.60 o
  10   9  16        205.08        151.98        29.35 o
  -7  10  16        112.91        111.04        33.45 o
  -6  10  16        490.73        337.69       146.77 o
  -5  10  16         83.15         93.00        19.15 o
  -4  10  16        384.10        321.82        42.68 o
  -3  10  16         91.04        127.21        30.42 o
  -2  10  16        143.31        158.75        22.22 o
  -1  10  16        654.41        725.10        59.94 o
   0  10  16         19.98         20.16        12.80 o
   1  10  16        652.58        578.05       131.39 o
   2  10  16        142.28        162.27        18.35 o
   3  10  16         89.87         96.77        13.49 o
   4  10  16        384.28        333.91        25.73 o
   5  10  16         83.68         68.90        20.10 o
   6  10  16        496.17        508.60        35.81 o
   7  10  16        114.80        105.54        18.88 o
   8  10  16         36.54         48.83        28.41 o
  -6  11  16         98.78         66.05        26.15 o
  -5  11  16         72.44         80.23        27.07 o
  -4  11  16        147.03        140.18        55.66 o
  -3  11  16         52.90         65.99        28.18 o
  -2  11  16        261.12        268.91        40.76 o
  -1  11  16        170.80        171.16        23.52 o
   0  11  16        424.94        477.46        39.04 o
   1  11  16        170.56        161.08        38.79 o
   2  11  16        259.69        270.98        22.95 o
   3  11  16         53.11         71.57        15.86 o
   4  11  16        145.94        140.86        18.45 o
   5  11  16         71.40         65.74        15.58 o
   6  11  16         98.00        102.34        22.12 o
  -6  12  16        184.13        178.04        30.91 o
  -5  12  16        411.51        409.28        47.61 o
  -4  12  16         13.80         24.56        17.16 o
  -3  12  16        294.58        325.66        45.24 o
  -2  12  16        108.61        105.02        21.11 o
  -1  12  16         23.64         30.36        15.32 o
   0  12  16        141.33        135.11        22.62 o
   1  12  16         22.21         30.58        15.73 o
   2  12  16        111.55        116.80        20.97 o
   3  12  16        292.01        258.07        38.21 o
   4  12  16         13.55         19.92        12.95 o
   5  12  16        408.93        408.50        50.32 o
   1  13  16         21.75         31.33        21.51 o
   1   0  17          5.44          5.46         6.00 o
   2   0  17        118.53        134.09        17.17 o
   3   0  17         38.84         40.16        20.39 o
   4   0  17         92.76         88.17        21.37 o
   5   0  17         40.79         28.55        18.07 o
   6   0  17        231.41        284.15        34.15 o
   7   0  17        118.87        103.87        25.25 o
   8   0  17         13.60         12.24        12.51 o
   9   0  17        543.11        489.26        49.48 o
  10   0  17         33.90         26.38        20.19 o
  11   0  17        141.96        156.04        29.60 o
  12   0  17        182.60        187.03        34.12 o
 -12   1  17         54.48         58.09        27.17 o
 -11   1  17        446.62        396.87        47.13 o
 -10   1  17        105.71        105.46        24.75 o
  -9   1  17          0.12         14.26        11.24 o
  -8   1  17         64.77         60.61        21.58 o
  -7   1  17         29.52         26.97        16.17 o
  -6   1  17        718.94        769.30        70.74 o
  -5   1  17        372.77        289.21        32.57 o
  -2   1  17         82.14         66.95        20.29 o
  -1   1  17         32.56         23.80        11.29 o
   0   1  17        960.78        877.23        52.89 o
   1   1  17         33.15         28.00        11.45 o
   2   1  17         82.20         79.31        15.09 o
   3   1  17        164.29        172.74        24.84 o
   4   1  17        154.49        186.39        28.44 o
   5   1  17        376.01        298.55        33.38 o
   6   1  17        716.52        744.56        65.40 o
   7   1  17         29.01         28.21        15.67 o
   8   1  17         64.10         55.08        21.62 o
   9   1  17          0.09         13.38        10.50 o
  10   1  17        108.31         74.51        21.68 o
  11   1  17        442.90        384.88        43.00 o
 -11   2  17         93.52        105.77        29.19 o
 -10   2  17        129.92        131.10        29.93 o
  -7   2  17         42.08         55.65        22.86 o
  -6   2  17         61.03         48.96        21.97 o
  -5   2  17        245.28        288.13        35.04 o
  -4   2  17        139.55        142.85        25.09 o
  -3   2  17        444.41        452.36        49.21 o
  -2   2  17        173.50        185.60        19.56 o
  -1   2  17        134.96        136.80        15.04 o
   0   2  17         20.16         12.16         9.47 o
   1   2  17        133.89        146.36        14.53 o
   2   2  17        170.81        140.86        38.53 o
   3   2  17        436.88        427.84        38.35 o
   4   2  17        140.70        131.34        22.96 o
   5   2  17        244.61        228.50        27.31 o
   6   2  17         59.81         50.06        18.14 o
  10   2  17        132.40         94.20        27.14 o
 -11   3  17         20.00         31.81        20.47 o
 -10   3  17        139.46        125.98        33.21 o
  -9   3  17        374.46        498.22        55.95 o
  -8   3  17        308.73        300.39        38.08 o
  -7   3  17        198.75        197.91        31.89 o
  -6   3  17        307.61        332.16        38.82 o
  -5   3  17        133.60        153.34        21.61 o
  -4   3  17         59.27         75.26        23.25 o
  -3   3  17         76.43         69.85        17.68 o
  -2   3  17        439.60        449.25        27.17 o
  -1   3  17        117.71        125.64        14.52 o
   0   3  17          6.49         11.75        10.78 o
   1   3  17        116.46        139.27        20.52 o
   2   3  17        435.49        459.00        35.65 o
   3   3  17         76.97         72.10        30.93 o
   4   3  17         57.97         63.24        27.50 o
   5   3  17        135.40        157.80        24.94 o
   6   3  17        307.82        344.68        35.10 o
   7   3  17        198.93        233.83        41.59 o
   8   3  17        312.97        361.89        52.91 o
  10   3  17        137.49        108.80        42.43 o
  11   3  17         19.81         23.03        16.59 o
  12   3  17         66.87         45.15        24.70 o
 -10   4  17         13.70         21.80        16.71 o
  -9   4  17        212.55        252.73        42.35 o
  -8   4  17         17.60         31.37        20.21 o
  -7   4  17        413.02        511.17        55.28 o
  -6   4  17        301.49        352.73        42.86 o
  -5   4  17        920.48        812.78       150.03 o
  -4   4  17         45.66         46.77        17.00 o
  -3   4  17        139.09        146.74        21.07 o
  -2   4  17        131.48        160.54        21.77 o
  -1   4  17        158.13        139.39        19.93 o
   0   4  17        871.08        944.97        63.93 o
   1   4  17        157.00        170.90        24.56 o
   2   4  17        131.69        129.97        25.09 o
   3   4  17        142.07        155.29        22.13 o
   4   4  17         45.94         54.25        19.06 o
   5   4  17        911.97        951.28        91.34 o
   6   4  17        299.15        349.08        33.87 o
   7   4  17        410.66        396.00       110.27 o
   8   4  17         17.04         20.15        14.04 o
   9   4  17        217.02        256.08        42.67 o
  10   4  17         13.72         12.78         8.96 o
  11   4  17         89.14         85.47        19.76 o
  -9   5  17         25.27         28.69        19.45 o
  -8   5  17        253.77        302.12        44.17 o
  -7   5  17        192.72        225.76        37.28 o
  -6   5  17          0.16         13.68        10.87 o
  -5   5  17        162.87        162.76        22.54 o
  -4   5  17         28.32         35.60        16.46 o
  -3   5  17        167.00        123.26        30.36 o
  -2   5  17        450.63        452.79        49.83 o
  -1   5  17        146.06        163.60        33.60 o
   0   5  17         28.93         34.53        18.94 o
   1   5  17        145.70        177.44        22.97 o
   2   5  17        445.30        495.04        30.69 o
   3   5  17        166.33        165.59        32.55 o
   4   5  17         30.16         29.49        16.41 o
   5   5  17        164.13        179.49        25.01 o
   6   5  17          0.17         18.49        13.47 o
   7   5  17        191.72        197.73        36.92 o
   8   5  17        249.17        295.68        54.68 o
   9   5  17         24.70         24.13        14.56 o
  10   5  17        502.95        437.32        27.69 o
  11   5  17         61.34         57.51        24.85 o
  -7   6  17         38.95         43.27        21.89 o
  -6   6  17        136.98        158.12        32.22 o
  -5   6  17        175.87        156.32        38.76 o
  -4   6  17        421.60        380.02        46.92 o
  -3   6  17         70.93         62.81        18.87 o
  -2   6  17         70.02         76.92        18.39 o
  -1   6  17        124.22        132.40        20.32 o
   0   6  17         12.97         15.79        13.68 o
   1   6  17        125.39        137.23        41.89 o
   2   6  17         68.86         77.40        14.78 o
   3   6  17         71.28         68.93        18.26 o
   4   6  17        417.89        421.39        44.10 o
   5   6  17        174.68        130.82        37.15 o
   6   6  17        138.47        135.26        25.54 o
   7   6  17         40.14         56.06        15.76 o
   8   6  17         54.18         43.07        15.33 o
   9   6  17        234.25        231.52        23.12 o
  10   6  17        159.44        140.05        22.97 o
  -8   7  17         24.09         36.88        23.13 o
  -7   7  17         78.89        111.23        31.82 o
  -6   7  17        480.16        541.16        60.69 o
  -5   7  17         85.49         92.16        35.99 o
  -4   7  17        247.60        251.45        32.40 o
  -3   7  17         69.26         69.66        21.73 o
  -2   7  17         45.83         43.60        16.27 o
  -1   7  17        826.54        829.00        58.62 o
   0   7  17          0.16          9.54        11.13 o
   1   7  17        832.49        896.79        95.50 o
   2   7  17         47.41         47.28        17.15 o
   3   7  17         70.29         78.00        18.97 o
   4   7  17        245.56        207.31        59.33 o
   5   7  17         86.65         90.42        18.80 o
   6   7  17        480.93        416.49        35.59 o
   7   7  17         81.07         80.43        16.39 o
   8   7  17         24.31         29.42        14.82 o
   9   7  17        151.85        149.24        21.78 o
  10   7  17          1.84         16.57        13.78 o
  -7   8  17        311.39        298.95        49.99 o
  -6   8  17        105.56        128.57        32.67 o
  -5   8  17         78.68         92.53        20.41 o
  -4   8  17         18.12         20.14        13.03 o
  -3   8  17         68.39         59.14        19.03 o
  -2   8  17        303.58        291.16        29.81 o
  -1   8  17         94.97        122.69        22.35 o
   0   8  17        364.02        393.15        35.80 o
   1   8  17         95.97         97.16        22.42 o
   2   8  17        301.77        350.26        34.14 o
   3   8  17         70.41         77.58        19.73 o
   4   8  17         17.62         20.13        11.41 o
   5   8  17         79.26         78.01        15.38 o
   6   8  17        107.39        105.89        17.28 o
   7   8  17        312.07        286.77        42.53 o
   8   8  17        296.66        258.80        39.92 o
   9   8  17        210.06        218.85        25.25 o
  -5   9  17         90.05         91.16        35.70 o
  -4   9  17        181.93        193.76        59.37 o
  -3   9  17        594.18        432.31       172.54 o
  -2   9  17         74.13         74.95        19.74 o
  -1   9  17         22.86         24.74        17.50 o
   0   9  17          7.59         16.23        17.40 o
   1   9  17         23.59         30.34        21.50 o
   2   9  17         74.95         73.95        15.74 o
   3   9  17        594.78        440.25        90.09 o
   4   9  17        185.30        172.00        18.61 o
   5   9  17         89.51         92.91        20.06 o
   6   9  17         42.58         43.37        15.76 o
   7   9  17         52.30         47.44        24.07 o
   8   9  17        332.34        375.14        48.87 o
  -5  10  17         35.03         33.04        20.03 o
  -4  10  17        110.29        132.72        23.11 o
  -3  10  17        148.59        129.70        56.33 o
  -2  10  17        408.37        349.66        70.01 o
  -1  10  17         76.37         95.30        21.27 o
   0  10  17        572.51        665.30        52.08 o
   1  10  17         77.71         63.98        27.69 o
   2  10  17        409.47        378.48        71.37 o
   3  10  17        147.85        168.13        33.84 o
   4  10  17        109.85        123.67        20.71 o
   5  10  17         35.34         34.16        16.70 o
   6  10  17         63.00         64.47        19.98 o
  -5  11  17         46.99         36.31        22.96 o
  -4  11  17         66.66         51.86        25.59 o
  -3  11  17         48.75         42.93        25.40 o
  -2  11  17         11.66         27.81        20.40 o
   1  11  17        107.86         78.56        24.88 o
   2  11  17         10.21         27.52        17.44 o
   3  11  17         49.91         43.00        23.43 o
   4  11  17         66.11         59.52        17.75 o
   5  11  17         46.26         29.15        15.37 o
   1  12  17         28.28         37.94        22.52 o
   2  12  17         60.54         50.75        23.76 o
   0   0  18        408.43        354.15        39.24 o
   1   0  18        308.91        326.40        26.30 o
   2   0  18        224.68        223.01        20.94 o
   3   0  18        289.47        309.87        35.32 o
   4   0  18        103.89         77.96        22.72 o
   5   0  18        115.91        109.31        23.92 o
   6   0  18          0.11         10.26        10.86 o
   7   0  18          1.30         11.53        11.87 o
   8   0  18         54.92         37.86        21.74 o
   9   0  18       1067.78       1095.76       106.07 o
  10   0  18        152.00        170.96        30.76 o
  11   0  18         57.61         48.76        25.90 o
 -10   1  18          8.91         22.00        16.09 o
  -9   1  18         31.42         39.49        21.14 o
  -8   1  18          8.41         17.66        13.50 o
  -7   1  18        250.52        237.15        33.64 o
  -6   1  18         41.21         32.88        18.29 o
  -5   1  18         11.11         25.50        15.41 o
  -4   1  18         75.25         95.46        23.30 o
  -3   1  18        739.54        697.12        64.47 o
  -2   1  18         98.26         86.05        14.82 o
  -1   1  18        160.57        147.69        24.69 o
   0   1  18        313.34        262.75        31.63 o
   1   1  18        166.40        164.42        25.61 o
   2   1  18         99.02         84.70        14.48 o
   3   1  18        733.62        716.48        61.69 o
   4   1  18         75.74         94.20        20.87 o
   5   1  18         10.67         20.93        13.51 o
   6   1  18         40.55         34.34        17.46 o
   7   1  18        252.15        245.71        34.21 o
   8   1  18          8.72         20.12        14.26 o
 -10   2  18        117.64        122.45        32.15 o
  -9   2  18         49.00         46.33        22.70 o
  -8   2  18        288.72        317.78        39.80 o
  -4   2  18         86.71        106.74        24.34 o
  -3   2  18         48.63         60.60        22.21 o
  -2   2  18        274.71        279.73        53.21 o
  -1   2  18        178.07        164.22        18.49 o
   0   2  18         39.71         32.12        14.51 o
   1   2  18        177.42        156.49        42.97 o
   2   2  18        274.49        256.72        54.57 o
   3   2  18         49.44         52.02        18.11 o
  -9   3  18        303.97        348.14        46.86 o
  -8   3  18        179.05        199.85        35.54 o
  -7   3  18         42.14         49.76        24.62 o
  -6   3  18        187.31        195.32        33.71 o
  -5   3  18        436.00        359.26        83.25 o
  -4   3  18        369.29        355.59        31.93 o
  -3   3  18        304.29        296.20        45.46 o
  -2   3  18        101.24        122.30        26.32 o
  -1   3  18         47.17         57.81        17.72 o
   0   3  18        296.26        257.59        27.07 o
   1   3  18         47.11         62.53        19.66 o
   2   3  18        100.92        138.12        27.01 o
   3   3  18        303.40        315.59        48.58 o
   4   3  18        367.82        433.20        61.44 o
  -8   4  18        109.54        133.38        32.19 o
  -7   4  18         24.98         50.74        24.87 o
  -6   4  18         59.92         55.85        26.64 o
  -5   4  18         57.32         53.99        17.11 o
  -4   4  18         49.17         49.72        16.98 o
  -3   4  18        316.69        306.06        82.18 o
  -2   4  18         19.77         28.86        17.50 o
  -1   4  18        257.30        284.50        28.88 o
   0   4  18        125.82        111.13        22.57 o
   1   4  18        258.99        250.46        29.82 o
   2   4  18         18.57         31.88        18.63 o
   3   4  18        317.91        361.78        52.27 o
   4   4  18         47.34         48.50        19.27 o
   5   4  18         56.82         63.68        20.33 o
   6   4  18         60.50         54.21        21.69 o
   7   4  18         26.14         32.99        18.02 o
   8   4  18        110.54        130.80        40.01 o
  -7   5  18        227.32        275.77        41.32 o
  -6   5  18        149.00        169.38        35.62 o
  -5   5  18        265.98        255.27        42.34 o
  -4   5  18         94.23         93.81        40.35 o
  -3   5  18         73.64         75.54        18.73 o
  -2   5  18        196.66        216.72        35.76 o
  -1   5  18        126.58        125.20        22.03 o
   0   5  18        555.38        560.74        63.80 o
   1   5  18        129.32        102.79        36.96 o
   2   5  18        194.80        177.48        23.96 o
   3   5  18         73.33         79.94        20.99 o
   4   5  18         95.88         86.31        22.44 o
   5   5  18        263.60        293.51        31.02 o
   6   5  18        153.68        159.57        39.86 o
   7   5  18        226.19        247.10        31.86 o
   8   5  18        207.57        195.47        44.48 o
  -5   6  18         26.75         22.40        16.60 o
  -4   6  18        287.62        312.26        30.44 o
  -3   6  18        178.63        168.13        36.65 o
  -2   6  18         33.88         33.47        20.58 o
  -1   6  18          3.32         17.69        13.81 o
   0   6  18         16.17         48.99        19.80 o
   1   6  18          3.12         17.85        13.95 o
   2   6  18         33.44         42.38        18.96 o
   3   6  18        180.15        175.43        23.94 o
   4   6  18        287.30        263.97        30.79 o
   5   6  18         26.55         25.00        15.67 o
   6   6  18        106.18        135.68        27.01 o
   7   6  18        303.69        305.10        36.83 o
  -5   7  18        170.65        136.39        47.13 o
  -4   7  18        181.06        196.52        40.39 o
  -3   7  18         21.47         24.05        14.07 o
  -2   7  18        314.18        303.95        55.46 o
  -1   7  18         42.82         44.15        18.21 o
   0   7  18          0.37         10.96        12.24 o
   1   7  18         41.46         41.13        18.61 o
   2   7  18        315.63        346.56        34.75 o
   3   7  18         21.97         23.94        16.42 o
   4   7  18        179.08        174.66        24.30 o
   5   7  18        167.96        116.84        42.92 o
   6   7  18        324.12        287.38        41.04 o
  -5   8  18        127.98        104.77        29.78 o
  -4   8  18        127.15         98.47        30.12 o
  -3   8  18         49.97         55.07        20.16 o
  -2   8  18        131.16        132.77        23.66 o
  -1   8  18         23.47         26.62        15.78 o
   0   8  18          7.67         11.62        11.70 o
   1   8  18         23.58         47.62        20.95 o
   2   8  18        131.33        151.07        25.66 o
   3   8  18         51.27         29.51        22.18 o
   4   8  18        124.71        106.62        28.66 o
   5   8  18        128.89        147.41        34.00 o
   6   8  18         33.16         31.78        20.44 o
   7   8  18          9.37         22.75        17.12 o
  -5   9  18         88.47         78.28        30.59 o
  -4   9  18        180.41        178.73        33.94 o
  -3   9  18          7.92         36.92        24.33 o
  -2   9  18         40.03         34.46        23.44 o
  -1   9  18        185.69        169.43        40.38 o
   0   9  18         45.27         34.97        28.54 o
   4   9  18        180.50        215.81        34.63 o
   5   9  18         88.95         70.65        29.99 o
   6   9  18         92.81         59.31        24.66 o
   4  10  18          0.55         21.03        15.80 o
   5  10  18         44.81         58.62        26.90 o
   1   0  19          0.35          6.79         7.11 o
   2   0  19          0.23          6.67         6.96 o
   3   0  19        263.69        256.61        32.46 o
   4   0  19          0.35          7.53         8.76 o
   5   0  19        482.25        519.06        51.48 o
   6   0  19        386.53        385.91        44.40 o
   7   0  19        158.02        141.19        27.53 o
   8   0  19        571.12        503.43        51.12 o
   9   0  19        237.24        240.74        33.83 o
  -8   1  19        143.44        132.43        29.62 o
  -7   1  19         90.28         75.25        25.48 o
  -6   1  19         32.28         20.76        14.74 o
  -5   1  19        246.27        268.33        35.16 o
  -4   1  19         33.34         34.33        18.80 o
  -3   1  19        155.08        142.36        28.25 o
  -2   1  19        279.99        244.49        21.67 o
  -1   1  19        180.79        163.00        19.00 o
   0   1  19        162.60        170.82        20.70 o
   1   1  19        181.98        156.81        17.98 o
   2   1  19        278.86        208.73        82.39 o
   3   1  19        153.81        148.00        24.25 o
   4   1  19         33.12         25.69        15.71 o
   5   1  19        244.81        188.02        26.81 o
  -8   2  19         92.46        115.28        32.37 o
  -7   2  19         52.16         37.31        20.83 o
  -6   2  19         35.06         40.27        22.02 o
  -5   2  19         37.13         56.81        24.23 o
  -2   2  19        355.42        319.46        32.86 o
  -1   2  19        347.12        293.99        24.29 o
   0   2  19         60.17         35.80        24.67 o
   1   2  19        348.63        339.03        40.67 o
   2   2  19        356.78        349.11        39.89 o
  -7   3  19        185.21        221.70        36.97 o
  -6   3  19        254.94        295.95        40.34 o
  -5   3  19         41.52         44.88        22.99 o
  -4   3  19        141.60        141.05        31.33 o
  -3   3  19         53.68         63.34        23.00 o
  -2   3  19        164.57        165.02        24.52 o
  -1   3  19        141.09        172.40        23.61 o
   0   3  19         14.63         12.44        12.46 o
   1   3  19        140.29        159.85        24.14 o
   2   3  19        166.59        170.34        30.23 o
  -6   4  19        292.09        304.83        45.79 o
  -5   4  19         22.24         24.12        16.68 o
  -4   4  19        132.01        118.10        35.72 o
  -3   4  19        272.32        233.14        74.14 o
  -2   4  19         59.39         56.09        17.60 o
  -1   4  19         38.73         55.92        19.56 o
   0   4  19         57.19         52.00        29.94 o
   1   4  19         38.15         49.23        19.56 o
   2   4  19         58.08         65.65        25.32 o
   3   4  19        271.15        284.79        52.12 o
   4   4  19        132.19        105.57        41.31 o
   5   4  19         22.63         48.91        29.41 o
  -5   5  19          1.05         22.99        17.10 o
  -4   5  19          9.11         13.30         9.91 o
  -3   5  19        310.63        302.19        85.83 o
  -2   5  19         40.07         53.91        19.79 o
  -1   5  19         34.70         37.62        17.98 o
   0   5  19        186.42        206.89        35.74 o
   1   5  19         35.37         50.91        27.02 o
   2   5  19         38.62         45.87        21.45 o
   3   5  19        313.90        374.43        60.77 o
   4   5  19          9.01         22.19        17.64 o
   5   5  19          0.85         21.27        16.49 o
   6   5  19        336.72        376.81        53.28 o
  -5   6  19         81.53         55.11        31.07 o
  -4   6  19        268.32        234.75        41.45 o
  -3   6  19        192.55        180.82        38.30 o
  -1   6  19         37.40         41.11        27.44 o
   0   6  19        416.08        413.81       114.55 o
   1   6  19         37.32         31.85        16.97 o
   2   6  19         77.38         94.42        31.02 o
   4   6  19        269.07        266.48        40.83 o
   5   6  19         80.05         55.77        27.89 o
  -5   7  19        184.48        172.97        35.77 o
  -4   7  19          6.40         31.70        22.28 o
  -3   7  19         60.93         39.94        25.23 o
  -1   7  19        128.56        150.42        40.14 o
   4   7  19          6.32         19.90        15.33 o
   0   0  20        264.17        254.69        33.21 o
   1   0  20        132.16        140.47        18.38 o
   2   0  20          0.65         11.26        11.88 o
   3   0  20          0.14          6.83         8.22 o
   4   0  20         89.85         64.72        23.33 o
   5   0  20         23.72         18.33        15.96 o
   6   0  20        594.15        611.32        62.47 o
   7   0  20        480.92        471.12        50.04 o
  -6   1  20        141.88        147.42        29.54 o
  -5   1  20         95.00         90.36        26.28 o
  -4   1  20        395.53        326.04        38.67 o
  -3   1  20         12.47         20.11        14.78 o
  -2   1  20         59.16         55.42        22.51 o
  -1   1  20          8.02         13.79         9.31 o
   0   1  20         33.72         27.05        14.13 o
   1   1  20          7.69         11.67         8.30 o
   2   1  20         59.12         40.31        19.21 o
  -5   2  20        189.45        202.25        32.40 o
  -4   2  20        326.20        362.39        44.31 o
  -3   2  20         86.25         84.77        25.99 o
  -2   2  20        202.73        203.88        32.38 o
  -1   2  20        172.71        152.92        29.88 o
  -3   3  20         51.21         53.05        23.28 o
  -2   3  20          8.48         21.94        16.30 o
  -1   3  20        186.83        184.35        31.98 o
   0   3  20         56.58         78.05        27.78 o
   1   3  20        185.73        195.94        32.95 o
  -4   4  20         63.93         53.59        29.18 o
  -3   4  20        226.17        230.06        44.42 o
  -2   4  20        142.50        131.49        41.84 o
   1   0  21          2.39          6.30         6.55 o
   2   0  21         19.19         11.22        12.09 o
   3   0  21        330.57        348.61        41.36 o
                                                
